# Supplementary material for: CALB1 and RPL23 Are Essential for Maintaining Oocyte Quality and Function During Aging
Source: Aging Cell. 2025 Jan 2;24(5):e14466. doi: 10.1111/acel.14466 (PMC12073915; doi:10.1111/acel.14466)
Supplement: Supplementary file 4 — Table S3. Differentially expressed genes (DEGs) in three stages of young oocytes. [file ACEL-24-e14466-s006.xlsx]

## Sheet: Sheet1
Summary of quality control of RNA data
sample	Raw reads	Raw bases	Clean reads	Clean bases	CleanRate	ErrorRate	Q20	Q30	GC content	Mapping rate	Gene num	UMI counts	Mitochondrial ratio	type	stage
ym1o01	9228984	1384347600	9215984	1241350385	89.6704	0.04	98.37	95.16	43.67	0.89	13735	3577384	0.00621569	young	M1
ym1o02	9730235	1459535250	9717058	1329547188	91.0939	0.04	98.35	95.1	44.18	0.897	13651	3972684	0.00616089	young	M1
ym1o03	2081291	312193650	2078518	276219030	88.4768	0.04	98.29	95.04	44.98	0.892	11800	949640	0.0103835	young	M1
ym1o04	6045976	906896400	6037136	822095852	90.6494	0.04	98.3	95.04	44.6	0.893	12917	2646653	0.00825612	young	M1
ym1o05	34108	5116200	34048	3934756	76.9078	0.04	98.26	94.95	41.89	0.889	4476	16649	0.0151434	young	M1
ym1o06	69848	10477200	69752	8423326	80.3967	0.04	98.21	94.87	42.77	0.889	6313	36927	0.00795207	young	M1
ym1o07	77617	11642550	77502	9182052	78.8663	0.04	98.29	95.02	42.86	0.886	6302	37718	0.00715978	young	M1
ym1o08	67079	10061850	66972	8582582	85.2983	0.04	98.37	95.2	44.41	0.894	6229	33436	0.00962649	young	M1
ym1o09	1640633	246094950	1637869	213224721	86.6433	0.04	98.31	95	44.12	0.896	11783	824882	0.00747449	young	M1
ym1o10	1432436	214865400	1429529	165388541	76.9731	0.04	97.97	94.45	41.49	0.87	11338	686654	0.00907292	young	M1
ym1o11	935916	140387400	934425	115905521	82.5612	0.04	98.21	94.87	43.42	0.888	10754	470635	0.0102272	young	M1
ym1o12	4890840	733626000	4883763	641814146	87.4852	0.04	98.21	94.89	43.8	0.888	13004	2101605	0.0093848	young	M1
ym1o13	253185	37977750	252782	33194477	87.4051	0.04	98.26	94.94	43.77	0.891	8746	136787	0.0086821	young	M1
ym1o14	95107	14266050	94951	12535846	87.8719	0.04	98.34	95.11	44.05	0.891	6681	50440	0.0138422	young	M1
ym1o15	382352	57352800	381807	50308566	87.7177	0.04	98.38	95.18	43.76	0.889	9794	195259	0.00705328	young	M1
ym1o16	563011	84451650	562187	74823574	88.5993	0.04	98.25	94.91	43.38	0.892	10286	300177	0.00986582	young	M1
om1o01	2843434	426515100	2838804	336232139	78.8324	0.04	98.1	94.68	42.33	0.884	12398	1390253	0.00371211	aged	M1
om1o02	4229167	634375050	4222792	541635035	85.3809	0.04	98.23	94.88	43.7	0.89	12632	1864408	0.00461865	aged	M1
om1o03	7212186	1081827900	7200873	956176919	88.3853	0.04	98.32	95.03	43.85	0.894	13364	3078514	0.00879475	aged	M1
om1o04	561195	84179250	559780	63450926	75.376	0.04	98.04	94.53	41.61	0.874	10858	289690	0.00777504	aged	M1
om1o05	85104	12765600	84956	10535352	82.5292	0.04	98.23	94.86	43.86	0.883	7023	43127	0.00438627	aged	M1
om1o06	206610	30991500	206297	27320755	88.1556	0.04	98.27	94.99	43.9	0.891	7985	110302	0.00889552	aged	M1
om1o07	15024	2253600	15008	1903527	84.4661	0.04	98.32	95.12	45	0.885	2906	7210	0.00579151	aged	M1
om1o08	190538	28580700	190257	24943400	87.2736	0.04	98.26	94.97	44.2	0.886	8562	97117	0.00919219	aged	M1
om1o09	6137286	920592900	6128607	827113278	89.8457	0.04	98.25	94.9	43.88	0.891	13111	2755280	0.00921391	aged	M1
om1o10	5734277	860141550	5725939	768995296	89.4033	0.04	98.21	94.83	43.14	0.891	12565	2395094	0.0110718	aged	M1
om1o11	3961115	594167250	3955398	516344415	86.9022	0.04	98.32	95.06	43.78	0.894	12118	1722281	0.0113538	aged	M1
om1o12	1037204	155580600	1035826	133552203	85.8412	0.04	98.23	94.93	43.79	0.886	10556	524621	0.0171569	aged	M1
om1o13	165413	24811950	165125	21203180	85.4555	0.04	98.27	94.96	42.96	0.897	7216	86849	0.0151835	aged	M1
om1o14	237575	35636250	237243	31276199	87.7651	0.04	98.35	95.08	43.21	0.899	8085	127113	0.0208218	aged	M1
om1o15	71230	10684500	71138	8623978	80.7148	0.04	98.18	94.85	43.45	0.881	6095	36506	0.00425509	aged	M1
om1o16	109196	16379400	109045	13436942	82.0356	0.04	98.2	94.85	42.25	0.884	7322	60553	0.0143727	aged	M1
om2o01	631667	94750050	629946	65758148	69.4017	0.04	97.99	94.42	38.22	0.871	9698	307187	0.00869686	aged	M2
om2o02	3199706	479955900	3195629	414299633	86.3204	0.04	98.38	95.21	44.5	0.9	11645	1336703	0.0149885	aged	M2
om2o03	5805615	870842250	5798505	793034977	91.0653	0.04	98.33	95.04	42.74	0.902	11778	2407347	0.0157675	aged	M2
om2o04	7644955	1146743250	7635307	1035091617	90.2636	0.04	98.39	95.15	42.97	0.901	12263	3231866	0.010753	aged	M2
om2o05	74173	11125950	74094	9662093	86.8429	0.04	98.43	95.34	44.65	0.899	5628	38710	0.014762	aged	M2
om2o06	463926	69588900	463264	62964475	90.4806	0.04	98.41	95.19	43.08	0.902	8869	254160	0.0135953	aged	M2
om2o07	404668	60700200	404129	54191560	89.2774	0.04	98.43	95.24	43.05	0.902	8860	219053	0.0167604	aged	M2
om2o08	203945	30591750	203690	26941710	88.0685	0.04	98.46	95.34	44.43	0.899	7686	106940	0.0124939	aged	M2
om2o09	184663	27699450	183922	18551195	66.9732	0.04	97.59	93.48	37.99	0.862	7254	99081	0.006089	aged	M2
om2o10	3945744	591861600	3940601	533678808	90.1695	0.04	98.35	95.09	43.25	0.899	11292	1631000	0.0138335	aged	M2
om2o11	6044246	906636900	6036270	803468792	88.6208	0.04	98.37	95.17	43.44	0.899	12420	1974331	0.0102036	aged	M2
om2o12	5319233	797884950	5311817	710149280	89.004	0.04	98.38	95.13	42.76	0.904	11918	2196796	0.011861	aged	M2
om2o13	184272	27640800	184018	24488701	88.5962	0.04	98.44	95.3	44.06	0.901	7204	95040	0.0232372	aged	M2
om2o14	178284	26742600	178032	22762941	85.1187	0.04	98.36	95.09	42.12	0.882	7238	96477	0.0149981	aged	M2
om2o15	206172	30925800	205882	27772016	89.8021	0.04	98.39	95.13	42.51	0.899	7208	111535	0.027831	aged	M2
om2o16	308800	46320000	308339	41380493	89.3361	0.04	98.38	95.13	42.77	0.902	8298	168185	0.0188145	aged	M2
ygvo01	9161300	1374195000	9148723	1224430586	89.1017	0.04	98.42	95.34	43.77	0.89	13549	3140268	0.00890552	young	GV
ygvo02	2663927	399589050	2659937	307209178	76.8813	0.04	98.14	94.82	41.52	0.87	12416	1237893	0.0105524	young	GV
ygvo03	3017301	452595150	3013494	397474600	87.8212	0.04	98.27	95.07	44.52	0.886	12432	1364469	0.00927433	young	GV
ygvo04	6198000	929700000	6189596	807627704	86.8697	0.04	98.25	95.03	43.58	0.886	13446	2698798	0.0103189	young	GV
ygvo05	193084	28962600	192808	24968575	86.2097	0.04	98.36	95.22	43.88	0.887	8223	104960	0.0106234	young	GV
ygvo06	407711	61156650	407187	53256313	87.0818	0.04	98.35	95.23	44.26	0.883	9661	209708	0.0110819	young	GV
ygvo07	400410	60061500	399949	51535997	85.8054	0.04	98.35	95.21	44.17	0.886	9969	204108	0.0109034	young	GV
ygvo08	274010	41101500	273662	36221385	88.1267	0.04	98.36	95.25	44.3	0.885	9192	143639	0.0114179	young	GV
ygvo09	3241373	486205950	3237176	426066299	87.6308	0.04	98.36	95.19	44.9	0.889	12571	1466204	0.0122575	young	GV
ygvo10	6734885	1010232750	6725777	893776560	88.4723	0.04	98.3	95.12	43.71	0.89	13420	2762083	0.00780442	young	GV
ygvo11	2560473	384070950	2557218	337298273	87.8219	0.04	98.34	95.19	44.79	0.887	12136	1191250	0.00814714	young	GV
ygvo12	4523066	678459900	4516676	556718479	82.0562	0.04	98.15	94.85	42.42	0.886	12783	1909764	0.00571498	young	GV
ygvo13	961177	144176550	959781	127561863	88.4762	0.04	98.31	95.12	43.57	0.883	10769	502542	0.006457	young	GV
ygvo14	419253	62887950	418641	55953094	88.9727	0.04	98.39	95.29	44.11	0.886	9835	216277	0.0123481	young	GV
ygvo15	1078150	161722500	1076656	143797367	88.9161	0.04	98.41	95.32	43.66	0.886	11016	534465	0.00810457	young	GV
ygvo16	789553	118432950	788401	100777404	85.0924	0.04	98.26	95	42.93	0.888	10646	395997	0.0108853	young	GV
ogvo01	3025046	453756900	3020736	363999842	80.2191	0.04	98.18	94.89	42.07	0.887	12327	1316380	0.00479842	aged	GV
ogvo02	6423355	963503250	6414754	827680656	85.9033	0.04	98.24	94.96	43.64	0.888	13363	2492877	0.00616582	aged	GV
ogvo03	5541383	831207450	5533231	721729774	86.8291	0.04	98.32	95.11	43.43	0.887	13028	2165759	0.00852779	aged	GV
ogvo04	1882376	282356400	1880007	247500104	87.6552	0.04	98.35	95.23	44.21	0.889	12318	943310	0.0077847	aged	GV
ogvo05	449049	67357350	448349	59554301	88.4154	0.04	98.33	95.12	44.37	0.888	9991	234257	0.00385688	aged	GV
ogvo06	1011299	151694850	1009952	134000294	88.3354	0.04	98.31	95.12	43.6	0.889	11549	532318	0.00545923	aged	GV
ogvo07	16862	2529300	16797	1706347	67.4632	0.04	97.71	94.09	39.07	0.862	3634	9424	0.00443693	aged	GV
ogvo08	19879	2981850	19705	2090653	70.1126	0.04	97.04	92.91	40.34	0.824	3688	10285	0.00771828	aged	GV
ogvo09	5566674	835001100	5559024	722900898	86.5748	0.04	98.22	94.93	43.41	0.886	13193	2447893	0.00409405	aged	GV
ogvo10	4167858	625178700	4161577	520105452	83.1931	0.04	98.18	94.86	43.37	0.884	12678	1792286	0.00439231	aged	GV
ogvo11	2887957	433193550	2883297	348082346	80.3526	0.04	98.22	94.98	43.07	0.891	13037	1339956	0.00485853	aged	GV
ogvo12	1950325	292548750	1947762	249978451	85.4485	0.04	98.24	95.06	44.26	0.879	12212	930029	0.00489832	aged	GV
ogvo13	1086266	162939900	1084713	142763263	87.6171	0.04	98.31	95.15	43.5	0.888	11272	557150	0.00370693	aged	GV
ogvo14	1240462	186069300	1239019	165670185	89.0368	0.04	98.39	95.25	43.56	0.887	11271	653677	0.00880988	aged	GV
ogvo15	273249	40987350	272884	34127012	83.2623	0.04	98.31	95.16	43.96	0.886	9186	145037	0.00561513	aged	GV
ogvo16	557707	83656050	557007	72854660	87.0883	0.04	98.36	95.23	44.37	0.889	10194	286525	0.00654961	aged	GV
ym2o01	2613461	392019150	2610148	349975538	89.2751	0.04	98.42	95.35	43.92	0.895	11900	1120513	0.0204895	young	M2
ym2o02	1049973	157495950	1048623	138431841	87.8955	0.04	98.43	95.4	44.4	0.896	10364	503592	0.0180176	young	M2
ym2o03	2294154	344123100	2291362	301169948	87.5181	0.04	98.37	95.25	43.73	0.897	11475	942359	0.0277863	young	M2
ym2o04	3038925	455838750	3034827	409979093	89.9395	0.04	98.51	95.56	44.59	0.898	12042	1324535	0.0134677	young	M2
ym2o05	423809	63571350	423228	55961350	88.0292	0.04	98.38	95.28	42.87	0.886	8976	225555	0.0209139	young	M2
ym2o06	80866	12129900	80692	9149216	75.427	0.04	98.21	94.98	42.57	0.649	5636	33453	0.0148713	young	M2
ym2o07	332784	49917600	332314	44995185	90.1389	0.04	98.46	95.42	44.06	0.896	9120	185716	0.0195855	young	M2
ym2o08	49442	7416300	49261	5363097	72.315	0.04	97.73	94.21	42.34	0.619	4733	19407	0.00964482	young	M2
ym2o09	105293	15793950	104924	11110723	70.348	0.04	97.81	94.17	39.61	0.848	6704	52223	0.0080348	young	M2
ym2o10	5003481	750522150	4997107	676084299	90.0819	0.04	98.36	95.2	43.57	0.892	11910	1798432	0.0221093	young	M2
ym2o11	3413079	511961850	3408449	452297871	88.346	0.04	98.42	95.35	43.7	0.895	11916	1280593	0.0242305	young	M2
ym2o12	2737878	410681700	2734337	363954350	88.622	0.04	98.41	95.31	43.54	0.902	11255	1223435	0.0181257	young	M2
ym2o13	492678	73901700	492108	66684291	90.2338	0.04	98.43	95.32	43.15	0.901	8850	261540	0.0236345	young	M2
ym2o14	593281	88992150	592514	80599677	90.5694	0.04	98.41	95.33	43.61	0.9	9697	319360	0.0116212	young	M2
ym2o15	654761	98214150	653866	88880048	90.4962	0.04	98.41	95.28	42.4	0.903	9292	337126	0.0229818	young	M2
ym2o16	383841	57576150	383352	51330399	89.1522	0.04	98.39	95.25	42.84	0.896	8550	207536	0.0169808	young	M2
