# Supplementary material for: CALB1 and RPL23 Are Essential for Maintaining Oocyte Quality and Function During Aging
Source: Aging Cell. 2025 Jan 2;24(5):e14466. doi: 10.1111/acel.14466 (PMC12073915; doi:10.1111/acel.14466)
Supplement: Supplementary file 5 — Table S4. Differentially expressed genes (DEGs) in aged compared to young mice across three stages. [file ACEL-24-e14466-s004.xlsx]

## Sheet: Sheet1
DEGs in the GV stage of young oocytes
Gene	GV_expression_level	other_expression_level	log2FoldChange	pvalue	padj	change
Rps17	621.6	146.1	2.08146	6.20884e-12	1.03979e-08	UP
Rps15	282.4	72.86	1.94029	6.20884e-12	1.03979e-08	UP
Rpl28	365.2	96.31	1.91197	1.77395e-12	1.03979e-08	UP
Gpr1	410.9	135.3	1.59554	6.20884e-12	1.03979e-08	UP
Rps10	465	156.6	1.56455	6.20884e-12	1.03979e-08	UP
Gja4	858.1	290.5	1.55942	3.54791e-12	1.03979e-08	UP
Gadd45gip1	523.4	185	1.49518	6.20884e-12	1.03979e-08	UP
Slc30a3	450.7	203.2	1.14544	1.77395e-12	1.03979e-08	UP
Eif6	455.5	219.7	1.04823	6.20884e-12	1.03979e-08	UP
Pecr	431.1	679.7	-0.655819	6.20884e-12	1.03979e-08	STABLE
Rpl36al	575.6	135.5	2.07873	1.06437e-11	1.27322e-08	UP
Rps16	530.4	146.9	1.84544	1.06437e-11	1.27322e-08	UP
Timm10b	204.8	68.44	1.56706	1.06437e-11	1.27322e-08	UP
Rpl17	1083	537.9	1.00846	1.06437e-11	1.27322e-08	UP
Rps18	410.6	96.61	2.07595	1.68526e-11	1.66018e-08	UP
Tomm7	265.3	83.84	1.65029	1.68526e-11	1.66018e-08	UP
Rpl27a	305.7	97.02	1.64574	1.68526e-11	1.66018e-08	UP
Rpl36	615.4	146.1	2.06728	2.66093e-11	2.02557e-08	UP
Rpl23a	443.9	117	1.91485	2.66093e-11	2.02557e-08	UP
Rpl24	436.9	134	1.69743	2.66093e-11	2.02557e-08	UP
Rps14	717.1	255.5	1.48536	2.66093e-11	2.02557e-08	UP
Mfsd2a	268.7	111.2	1.26556	2.66093e-11	2.02557e-08	UP
Rps20	602.8	172.3	1.801	3.9914e-11	2.67376e-08	UP
Uqcc2	261.3	86.55	1.5828	3.9914e-11	2.67376e-08	UP
Rps24	617.8	238.2	1.37108	3.9914e-11	2.67376e-08	UP
Atp5j2	824.2	229.9	1.83715	5.94275e-11	3.21043e-08	UP
Rpl37a	457.5	130.2	1.80566	5.94275e-11	3.21043e-08	UP
Setd4	1176	342.7	1.77552	5.94275e-11	3.21043e-08	UP
Pop7	154.4	52.63	1.53455	5.94275e-11	3.21043e-08	UP
G6pdx	450.3	186.3	1.26835	5.94275e-11	3.21043e-08	UP
Umodl1	1613	672.8	1.26018	5.94275e-11	3.21043e-08	UP
Tor1a	510.8	138.5	1.87495	8.60368e-11	4.36624e-08	UP
Gfer	228.5	98.61	1.20402	8.60368e-11	4.36624e-08	UP
Rps26	712.5	205.5	1.7887	1.2329e-10	6.07275e-08	UP
Rpl12	133.7	43.43	1.59964	1.72961e-10	7.82857e-08	UP
Psenen	829.7	384.9	1.10594	1.72961e-10	7.82857e-08	UP
Rnf8	381.9	212.8	0.840548	1.72961e-10	7.82857e-08	STABLE
Atp5g1	457.4	124.9	1.86429	2.41258e-10	9.39615e-08	UP
Eef1d	336.2	119.1	1.49011	2.41258e-10	9.39615e-08	UP
Tmem258	265.7	94.48	1.48198	2.41258e-10	9.39615e-08	UP
Rpl39	1468	579.2	1.33967	2.41258e-10	9.39615e-08	UP
Rpl6	367.1	153.9	1.24873	2.41258e-10	9.39615e-08	UP
Eif1b	625.2	786.1	-0.329917	2.41258e-10	9.39615e-08	STABLE
Zfp296	483.3	113.7	2.07785	3.30843e-10	9.89397e-08	UP
Manf	245.4	62.83	1.94865	3.30843e-10	9.89397e-08	UP
Rpl19	571.9	149.5	1.92859	3.30843e-10	9.89397e-08	UP
Rps27a	623.5	212.5	1.54828	3.30843e-10	9.89397e-08	UP
Tpmt	221.6	83.52	1.39684	3.30843e-10	9.89397e-08	UP
Rpl35a	602.7	235.9	1.34949	3.30843e-10	9.89397e-08	UP
Uqcrq	652.5	264.3	1.30068	3.30843e-10	9.89397e-08	UP
Cnst	184.7	77.66	1.23906	3.30843e-10	9.89397e-08	UP
Trim27	206.7	88.19	1.21927	3.30843e-10	9.89397e-08	UP
Nudc	495.5	218.6	1.17706	3.30843e-10	9.89397e-08	UP
Nkd1	346.3	174	0.988684	3.30843e-10	9.89397e-08	STABLE
Hmgn1	633.9	334.8	0.919119	3.30843e-10	9.89397e-08	STABLE
Gdpd1	499.3	743.5	-0.573491	3.30843e-10	9.89397e-08	STABLE
Znrd2	166.2	40.07	2.0257	4.50585e-10	1.12626e-07	UP
Fcf1	386.8	110.9	1.79351	4.50585e-10	1.12626e-07	UP
Rpl30	340.7	109.8	1.62468	4.50585e-10	1.12626e-07	UP
Rps13	1112	370.3	1.58395	4.50585e-10	1.12626e-07	UP
Rpl18a	864.8	302.6	1.5118	4.50585e-10	1.12626e-07	UP
Rplp0	546.4	199.8	1.44699	4.50585e-10	1.12626e-07	UP
Gm11545	350	132.2	1.3975	4.50585e-10	1.12626e-07	UP
Rpl13a	341	138.3	1.29554	4.50585e-10	1.12626e-07	UP
Kif17	424.3	184.3	1.1985	4.50585e-10	1.12626e-07	UP
Prdx2	844.8	474.1	0.832031	4.50585e-10	1.12626e-07	STABLE
Ypel5	625.2	870.5	-0.476828	4.50585e-10	1.12626e-07	STABLE
Timm17a	490.4	126.6	1.94548	6.06693e-10	1.41115e-07	UP
Txndc9	705.7	262.6	1.42282	6.06693e-10	1.41115e-07	UP
B4galt4	247.6	94.59	1.37886	6.06693e-10	1.41115e-07	UP
Oser1	1182	545	1.11601	6.06693e-10	1.41115e-07	UP
Rnf185	283.5	146.3	0.949444	6.06693e-10	1.41115e-07	STABLE
Snrpd2	274.6	80.24	1.76236	8.11584e-10	1.69895e-07	UP
Kif22	239.9	71.79	1.72686	8.11584e-10	1.69895e-07	UP
Ranbp3	134	46.13	1.51808	8.11584e-10	1.69895e-07	UP
Dedd	245	85.76	1.50338	8.11584e-10	1.69895e-07	UP
Atp5o	292.1	104	1.48159	8.11584e-10	1.69895e-07	UP
Ndufa2	558.7	216.3	1.3652	8.11584e-10	1.69895e-07	UP
Dnajc11	331.2	154.8	1.09208	8.11584e-10	1.69895e-07	UP
Rps21	529.5	248.3	1.08981	8.11584e-10	1.69895e-07	UP
Pop5	142.5	35.29	1.98304	1.07413e-09	2.09168e-07	UP
Mrpl14	239.4	70.48	1.74986	1.07413e-09	2.09168e-07	UP
Elof1	953.9	329.5	1.53083	1.07413e-09	2.09168e-07	UP
Enox1	612.6	254.4	1.2647	1.07413e-09	2.09168e-07	UP
Cdo1	472.6	285.5	0.725095	1.07413e-09	2.09168e-07	STABLE
Mapk3	255.5	477.6	-0.899825	1.07413e-09	2.09168e-07	STABLE
Rps11	422.8	119.7	1.8119	1.41384e-09	2.57365e-07	UP
Psmb1	408.9	127.4	1.67427	1.41384e-09	2.57365e-07	UP
Bcar3	479.4	172.7	1.46804	1.41384e-09	2.57365e-07	UP
Rpl35	1115	408.5	1.44636	1.41384e-09	2.57365e-07	UP
Rdh11	333	125.3	1.40275	1.41384e-09	2.57365e-07	UP
Stx5a	367.5	147.2	1.31423	1.41384e-09	2.57365e-07	UP
Iho1	146	32.62	2.12834	1.84491e-09	3.15273e-07	UP
Dph3	111.4	41.21	1.4126	1.84491e-09	3.15273e-07	UP
Rpl37	1027	456.7	1.16784	1.84491e-09	3.15273e-07	UP
Tmem60	411.2	192.2	1.09322	1.84491e-09	3.15273e-07	UP
Psmd8	279	134.8	1.04397	1.84491e-09	3.15273e-07	UP
Cltb	263.3	134.7	0.961406	1.84491e-09	3.15273e-07	STABLE
Cpsf4l	1068	322.7	1.72297	2.39484e-09	3.97093e-07	UP
Nsmce1	212.7	84.67	1.31889	2.39484e-09	3.97093e-07	UP
Rpl18	321.7	134.5	1.25212	2.39484e-09	3.97093e-07	UP
Fam162a	311.1	90.57	1.76893	3.08668e-09	4.97045e-07	UP
Rpl31	453.6	200.1	1.17661	3.08668e-09	4.97045e-07	UP
Rbm3	248.2	109.7	1.17137	3.08668e-09	4.97045e-07	UP
Gsta4	285.2	86.79	1.70512	3.95858e-09	6.08205e-07	UP
Hmgn2	284.8	98.68	1.51958	3.95858e-09	6.08205e-07	UP
Cops4	347	137.8	1.32604	3.95858e-09	6.08205e-07	UP
Drap1	281.8	131.1	1.09862	3.95858e-09	6.08205e-07	UP
Eif4a3	204.4	104.3	0.963625	3.95858e-09	6.08205e-07	STABLE
Mrps18c	188.9	64.77	1.52991	5.04513e-09	7.54382e-07	UP
Mrps7	158.5	59.5	1.39881	5.04513e-09	7.54382e-07	UP
Phb2	235.1	114.9	1.02664	5.04513e-09	7.54382e-07	UP
Mrpl12	146.4	49.71	1.53951	6.4022e-09	9.00989e-07	UP
Cdk7	2078	825.9	1.32982	6.4022e-09	9.00989e-07	UP
Mrpl55	130.6	51.53	1.32491	6.4022e-09	9.00989e-07	UP
Polr2e	146	60.77	1.25101	6.4022e-09	9.00989e-07	UP
Lsm3	358.8	154.6	1.20952	6.4022e-09	9.00989e-07	UP
Eed	304.2	186.1	0.705977	6.4022e-09	9.00989e-07	STABLE
Mat2b	1132	1798	-0.667855	6.4022e-09	9.00989e-07	STABLE
Ccnd2	9.786	0.7138	2.65396	7.98339e-09	1.06541e-06	UP
Ckb	341.7	114.1	1.57368	8.07948e-09	1.06541e-06	UP
Mrpl22	135.3	45.22	1.56035	8.07948e-09	1.06541e-06	UP
Mus81	173.3	70.8	1.2798	8.07948e-09	1.06541e-06	UP
Ankrd13a	178.8	77.64	1.19284	8.07948e-09	1.06541e-06	UP
Psmb6	356.4	164.5	1.11056	8.07948e-09	1.06541e-06	UP
Cdk20	384.4	178.5	1.10221	8.07948e-09	1.06541e-06	UP
Gse1	189.4	92.52	1.02588	8.07948e-09	1.06541e-06	UP
Rnasek	242	78.42	1.61356	1.01541e-08	1.26904e-06	UP
Mrps22	287.2	107.1	1.41449	1.01541e-08	1.26904e-06	UP
Snap47	95.11	37.5	1.31985	1.01541e-08	1.26904e-06	UP
Cops6	146.4	59.08	1.29448	1.01541e-08	1.26904e-06	UP
Plac8	1255	581.6	1.10795	1.01541e-08	1.26904e-06	UP
Fam160a1	272.4	139	0.965685	1.01541e-08	1.26904e-06	STABLE
Arpp19	393.6	240.8	0.706375	1.01541e-08	1.26904e-06	STABLE
Rpl23	330	95.25	1.78191	1.27006e-08	1.47707e-06	UP
Lrrc36	190.3	69.26	1.44469	1.27006e-08	1.47707e-06	UP
Eif3h	140.7	51.15	1.44252	1.27006e-08	1.47707e-06	UP
Ndufb4	443.8	180.2	1.29553	1.27006e-08	1.47707e-06	UP
Cox4i1	427.4	173.7	1.29434	1.27006e-08	1.47707e-06	UP
Naca	984.4	434.4	1.17836	1.27006e-08	1.47707e-06	UP
Ndufb11	550.7	250.2	1.13492	1.27006e-08	1.47707e-06	UP
Rpl21	1036	474.5	1.12441	1.27006e-08	1.47707e-06	UP
Ppa1	169	87.16	0.947468	1.27006e-08	1.47707e-06	STABLE
Cmc2	163.7	87	0.904286	1.27006e-08	1.47707e-06	STABLE
Rpl10a	413.9	153.5	1.42543	1.58255e-08	1.77872e-06	UP
Rpl38	400.8	169.3	1.23893	1.58255e-08	1.77872e-06	UP
Fau	491.2	230.1	1.09059	1.58255e-08	1.77872e-06	UP
Noc4l	185.1	101.3	0.863096	1.58255e-08	1.77872e-06	STABLE
Lrrfip2	455.5	275.8	0.721779	1.58255e-08	1.77872e-06	STABLE
Tmem97	267.2	103.1	1.36475	1.96332e-08	2.14901e-06	UP
Rpp25l	104.5	46.9	1.13894	1.96332e-08	2.14901e-06	UP
Ttk	444.4	286.8	0.629917	1.96332e-08	2.14901e-06	STABLE
Tsc22d1	678	1091	-0.685371	1.96332e-08	2.14901e-06	STABLE
Fgf8	351.4	56.62	2.61241	2.29633e-08	2.47866e-06	UP
Aldoa	140.6	40.12	1.78433	2.29633e-08	2.47866e-06	UP
Rps7	850.5	302.9	1.48644	2.4273e-08	2.47866e-06	UP
Rps4x	617.8	248.1	1.31279	2.4273e-08	2.47866e-06	UP
Eef1a1	934.2	415.5	1.16691	2.4273e-08	2.47866e-06	UP
Dynll1	710.9	344.9	1.04123	2.4273e-08	2.47866e-06	UP
Rpl15	365.2	177.9	1.03293	2.4273e-08	2.47866e-06	UP
Mtrf1	172.6	90.96	0.916323	2.4273e-08	2.47866e-06	STABLE
Akr1b3	804.7	433.8	0.889949	2.4273e-08	2.47866e-06	STABLE
Tent5c	1045	650	0.683595	2.4273e-08	2.47866e-06	STABLE
Dclre1a	233.9	392.6	-0.744631	2.4273e-08	2.47866e-06	STABLE
H2ax	224.5	78.49	1.50438	2.60386e-08	2.64284e-06	UP
Rhoh	133.9	48.88	1.43525	2.98911e-08	2.96205e-06	UP
Atp5h	462.6	203.5	1.18103	2.98911e-08	2.96205e-06	UP
U2af1l4	176.9	81.01	1.11687	2.98911e-08	2.96205e-06	UP
C2cd5	338.4	523.5	-0.628029	2.98911e-08	2.96205e-06	STABLE
Naa80	9.212	1.209	2.20874	3.2223e-08	3.17434e-06	UP
Rps5	441.9	89.32	2.29395	3.3433e-08	3.27428e-06	UP
Slc6a9	117.9	36.26	1.67384	3.67811e-08	3.38447e-06	UP
Supt4a	146.8	53.6	1.43719	3.66898e-08	3.38447e-06	UP
Orai1	96.97	43.18	1.14908	3.66898e-08	3.38447e-06	UP
Hax1	231.4	106.9	1.10714	3.66898e-08	3.38447e-06	UP
0610010K14Rik	216.9	103.3	1.06353	3.66898e-08	3.38447e-06	UP
Psmb4	218.1	105.9	1.0359	3.66898e-08	3.38447e-06	UP
Emc6	277.1	135.5	1.02664	3.66898e-08	3.38447e-06	UP
Oog2	820.8	411.4	0.994731	3.66898e-08	3.38447e-06	STABLE
Rpl27	613.9	321.2	0.932622	3.66898e-08	3.38447e-06	STABLE
Rpl37rt	1510	802.3	0.911073	3.66898e-08	3.38447e-06	STABLE
Senp1	152.7	263.3	-0.781962	3.66898e-08	3.38447e-06	STABLE
Taf1c	50.43	10.03	2.22078	3.87457e-08	3.54576e-06	UP
Rpl26	538	124.1	2.10699	4.28474e-08	3.87874e-06	UP
Sar1b	169.3	43.07	1.95019	4.28474e-08	3.87874e-06	UP
Pik3cd	286	118.3	1.26661	4.4874e-08	3.95529e-06	UP
Pdpn	196.6	82.09	1.24953	4.4874e-08	3.95529e-06	UP
Cycs	637.3	308.5	1.04427	4.4874e-08	3.95529e-06	UP
Ndufb2	167.2	96.99	0.779241	4.4874e-08	3.95529e-06	STABLE
Tubg2	73.12	162.7	-1.14278	4.4874e-08	3.95529e-06	DOWN
Arhgdia	118.7	37.4	1.64047	4.62939e-08	4.05908e-06	UP
Txn1	334.8	118.4	1.49191	4.84727e-08	4.22798e-06	UP
Mrps12	55.91	18.06	1.57848	5.44042e-08	4.69911e-06	UP
Nfyc	199.6	96.75	1.0371	5.47159e-08	4.69911e-06	UP
Scpep1	247.4	131.4	0.907666	5.47159e-08	4.69911e-06	STABLE
Snrpc	162.1	40.79	1.96491	6.17968e-08	5.26631e-06	UP
Rpl36a	403	117.3	1.77155	6.19492e-08	5.26631e-06	UP
Nfil3	216.7	102.6	1.07111	6.64976e-08	5.59616e-06	UP
Ndfip1	156	249.5	-0.674435	6.64976e-08	5.59616e-06	STABLE
Cactin	72.26	14.2	2.26868	6.69103e-08	5.60273e-06	UP
Rgs10	202.1	52.31	1.92954	7.90254e-08	6.58427e-06	UP
Ltc4s	159.4	50.79	1.63067	8.05872e-08	6.61566e-06	UP
Rpl14	467	187.5	1.31219	8.05872e-08	6.61566e-06	UP
Atp5k	489.3	224.8	1.11853	8.05872e-08	6.61566e-06	UP
Prkd2	60.88	16.08	1.85689	8.53349e-08	6.97123e-06	UP
Rpp21	234.8	60.49	1.93891	8.91928e-08	7.18131e-06	UP
Pcgf3	60.27	21.16	1.46747	8.85514e-08	7.18131e-06	UP
Ctnnbl1	213.5	78.24	1.43695	8.91928e-08	7.18131e-06	UP
Eif2b2	44.63	9.793	2.07987	9.14807e-08	7.33027e-06	UP
Rpsa	235	111	1.07557	9.73653e-08	7.6914e-06	UP
Tarbp2	113.7	56.65	0.992693	9.73653e-08	7.6914e-06	STABLE
Serpine2	219.8	402.1	-0.8686	9.73653e-08	7.6914e-06	STABLE
Atp2c2	63.88	17.48	1.81168	9.99037e-08	7.81816e-06	UP
Tmem11	68.15	24	1.46802	9.99037e-08	7.81816e-06	UP
H2az2	113.6	21.83	2.32746	1.10454e-07	8.60358e-06	UP
Hspa8	554	272.1	1.0231	1.17321e-07	8.89041e-06	UP
Cox5a	592.6	301.8	0.970877	1.17321e-07	8.89041e-06	STABLE
Itpk1	167.7	86.46	0.947709	1.17321e-07	8.89041e-06	STABLE
Rps29	1558	855.9	0.863334	1.17321e-07	8.89041e-06	STABLE
Cryl1	110.9	176.8	-0.66883	1.17321e-07	8.89041e-06	STABLE
Dtx2	310.1	513.5	-0.725714	1.17321e-07	8.89041e-06	STABLE
Slc4a8	321.6	181.2	0.823895	1.40972e-07	1.04463e-05	STABLE
Dnajc3	369	560.7	-0.602467	1.40972e-07	1.04463e-05	STABLE
Cenpn	243.8	393.8	-0.689665	1.40972e-07	1.04463e-05	STABLE
Cenpe	387.4	642.9	-0.729077	1.40972e-07	1.04463e-05	STABLE
Map9	30.82	60.82	-0.958345	1.40972e-07	1.04463e-05	STABLE
Nudt1	42.23	14.77	1.4547	1.41956e-07	1.04728e-05	UP
Rpl7a	538	205.9	1.38127	1.44067e-07	1.05358e-05	UP
Zar1l	382.1	147.7	1.36554	1.44067e-07	1.05358e-05	UP
Pgpep1	28.57	5.807	2.11885	1.46374e-07	1.06579e-05	UP
Anxa2	48.6	8.45	2.39192	1.54156e-07	1.11278e-05	UP
Abhd17a	34.75	7.826	2.01807	1.54035e-07	1.11278e-05	UP
Eif3f	82.11	25.2	1.66556	1.59867e-07	1.14906e-05	UP
Vps35l	144	44.7	1.66541	1.61852e-07	1.15119e-05	UP
Bola2	141.4	50	1.48143	1.61852e-07	1.15119e-05	UP
Rps3	110.9	44.96	1.28385	1.62226e-07	1.15119e-05	UP
Gemin7	225.9	95.89	1.22799	1.68963e-07	1.15968e-05	UP
Dis3l	142.7	62.8	1.172	1.68963e-07	1.15968e-05	UP
Med17	371.1	167.8	1.14003	1.68963e-07	1.15968e-05	UP
Cct5	537.3	246.4	1.12131	1.68963e-07	1.15968e-05	UP
Fbxl5	75.22	118.7	-0.650763	1.68963e-07	1.15968e-05	STABLE
Slbp	1582	2552	-0.690033	1.68963e-07	1.15968e-05	STABLE
Evi5	136.2	233.2	-0.771052	1.68963e-07	1.15968e-05	STABLE
Tm9sf2	447.9	765.6	-0.772147	1.68963e-07	1.15968e-05	STABLE
Trp53rkb	8.819	1.614	1.90907	1.87955e-07	1.28477e-05	UP
Taf6l	50.53	15.83	1.61411	1.97004e-07	1.34115e-05	UP
Ndufa8	155.1	59.52	1.36668	2.01981e-07	1.35303e-05	UP
Eif1ax	609.1	280.3	1.11715	2.01981e-07	1.35303e-05	UP
Atp6v1e1	378.4	196.6	0.940703	2.01981e-07	1.35303e-05	STABLE
Mrps25	456.3	268.2	0.764552	2.01981e-07	1.35303e-05	STABLE
Polr2i	152.2	41.17	1.8609	2.04016e-07	1.3597e-05	UP
Mrpl54	91.58	27.12	1.71922	2.04946e-07	1.3597e-05	UP
Thap11	136.2	60.09	1.16686	2.05413e-07	1.3597e-05	UP
Gins4	92	27.82	1.69022	2.29424e-07	1.51266e-05	UP
Exosc5	44.1	11.28	1.87666	2.37443e-07	1.55153e-05	UP
Rpl4	382.8	182.7	1.06261	2.40878e-07	1.55153e-05	UP
Noxo1	72.64	40.36	0.832116	2.40878e-07	1.55153e-05	STABLE
Melk	179.4	110.6	0.693091	2.40878e-07	1.55153e-05	STABLE
Astl	203.6	440.2	-1.10883	2.40878e-07	1.55153e-05	DOWN
Swi5	124.8	272.7	-1.12175	2.40878e-07	1.55153e-05	DOWN
Arhgef1	20.49	4.404	1.99134	2.47589e-07	1.58865e-05	UP
Gm12185	117.8	28.96	1.98752	2.57877e-07	1.61626e-05	UP
Tmem251	93.81	25.86	1.8195	2.55959e-07	1.61626e-05	UP
Rps19	307.9	92.07	1.73058	2.59614e-07	1.61626e-05	UP
Rab5if	160.5	58.93	1.42989	2.58841e-07	1.61626e-05	UP
Psen1	190	69.92	1.42954	2.59614e-07	1.61626e-05	UP
Otub2	101.8	40.13	1.32183	2.59614e-07	1.61626e-05	UP
Nfkbib	71.62	32.49	1.1164	2.57877e-07	1.61626e-05	UP
Ier5l	138.1	65.61	1.06267	2.59614e-07	1.61626e-05	UP
Aurkaip1	104.6	37.41	1.45955	2.86561e-07	1.73878e-05	UP
Znrd1	161.1	60.23	1.40464	2.86561e-07	1.73878e-05	UP
Gckr	228.4	96.08	1.24037	2.86561e-07	1.73878e-05	UP
Ndufc2	375.6	171	1.13061	2.86561e-07	1.73878e-05	UP
Dbndd1	192	100.4	0.92874	2.86561e-07	1.73878e-05	STABLE
Mdm2	115.9	189.5	-0.703827	2.86561e-07	1.73878e-05	STABLE
Blcap	132.6	228.5	-0.781323	2.86561e-07	1.73878e-05	STABLE
Ss18l2	109	29.97	1.82871	2.89724e-07	1.75163e-05	UP
Ppp1r11	124.4	45.84	1.42121	2.91659e-07	1.75699e-05	UP
Dnlz	55.73	13.66	1.95215	3.08089e-07	1.84931e-05	UP
H2aj	95.93	33.38	1.49535	3.22974e-07	1.93173e-05	UP
Mrpl2	95.67	36.97	1.34827	3.27509e-07	1.95188e-05	UP
Disp1	114.5	47.48	1.25232	3.40142e-07	2.00576e-05	UP
Abcf3	205.5	117.1	0.805915	3.40142e-07	2.00576e-05	STABLE
Fabp5	348.5	223.1	0.641309	3.40142e-07	2.00576e-05	STABLE
Stxbp6	70.47	20.68	1.72097	3.53142e-07	2.07511e-05	UP
4930451I11Rik	140	38.01	1.85353	3.62546e-07	2.12292e-05	UP
C130074G19Rik	34	5.913	2.33987	3.66017e-07	2.13288e-05	UP
Mif	190.8	64.4	1.55243	3.66793e-07	2.13288e-05	UP
Mrpl38	43.18	8.722	2.18421	3.94676e-07	2.28708e-05	UP
Opalin	70.95	34.04	1.03808	4.02811e-07	2.30235e-05	UP
Cox7a2l	236.8	123	0.940217	4.02811e-07	2.30235e-05	STABLE
Bmp6	132.6	74	0.832776	4.02811e-07	2.30235e-05	STABLE
Rbpms2	485	678.1	-0.482645	4.02811e-07	2.30235e-05	STABLE
Mrpl52	92.16	26.9	1.73931	4.09726e-07	2.33391e-05	UP
Smarcb1	123.8	48.74	1.32735	4.12395e-07	2.34115e-05	UP
Trim62	30.14	6.578	2.03877	4.24488e-07	2.40165e-05	UP
Cpsf4	47.04	11.2	1.97665	4.76123e-07	2.58884e-05	UP
Rpl7	240.8	92.47	1.3711	4.76009e-07	2.58884e-05	UP
Eif4h	185.1	71.04	1.36883	4.76009e-07	2.58884e-05	UP
Tmem167	111.1	42.71	1.35904	4.59474e-07	2.58884e-05	UP
Lipt1	129	54.97	1.21614	4.76009e-07	2.58884e-05	UP
Dynlrb1	356.7	154.1	1.20551	4.76009e-07	2.58884e-05	UP
P4ha1	98.22	42.44	1.19152	4.62442e-07	2.58884e-05	UP
Gtsf1	791	372.5	1.0845	4.76009e-07	2.58884e-05	UP
Npm3	67.92	36.02	0.896511	4.76009e-07	2.58884e-05	STABLE
Ccdc186	947.4	1366	-0.527582	4.76009e-07	2.58884e-05	STABLE
Siah1b	198.2	311	-0.647129	4.76009e-07	2.58884e-05	STABLE
Wdr26	181.4	295.7	-0.701984	4.76009e-07	2.58884e-05	STABLE
Ankrd54	28.22	6.09	2.04298	4.96907e-07	2.66689e-05	UP
Bola1	52.42	12.35	2.00044	4.96907e-07	2.66689e-05	UP
Zfp784	5.527	1.075	1.65328	4.92455e-07	2.66689e-05	UP
Det1	46.31	14.51	1.60892	4.9844e-07	2.66689e-05	UP
Dpm3	23.99	7.339	1.58323	4.9844e-07	2.66689e-05	UP
Dpf3	50.01	16.62	1.53329	5.05954e-07	2.69847e-05	UP
Rhbdf1	169.3	39.48	2.07303	5.15024e-07	2.72967e-05	UP
Pard6a	50.63	13.62	1.81982	5.16915e-07	2.72967e-05	UP
Irf1	144.9	40.73	1.80555	5.17221e-07	2.72967e-05	UP
Txndc2	122.8	50.84	1.25599	5.18323e-07	2.72967e-05	UP
Cnpy2	35.52	8.906	1.88249	5.47625e-07	2.87495e-05	UP
Pin4	123.3	50.38	1.27414	5.61285e-07	2.88338e-05	UP
Fam210a	125.7	55.55	1.1643	5.61285e-07	2.88338e-05	UP
Ctnna3	192.9	96.17	0.996507	5.61285e-07	2.88338e-05	STABLE
Hsd3b7	97.73	53.49	0.857516	5.61285e-07	2.88338e-05	STABLE
Ndufa11	428.6	247.5	0.789844	5.61285e-07	2.88338e-05	STABLE
Syce2	785.3	475.3	0.723236	5.61285e-07	2.88338e-05	STABLE
Baiap2l1	444	305	0.540309	5.61285e-07	2.88338e-05	STABLE
Cdkn3	12.33	2.236	2.04256	5.75029e-07	2.9318e-05	UP
Mrps35	126.9	40.11	1.63732	5.77022e-07	2.9318e-05	UP
Scnm1	49.51	18.73	1.35585	5.76616e-07	2.9318e-05	UP
Dtymk	163	67.46	1.26032	5.79463e-07	2.9318e-05	UP
Sh3gl1	82.04	40.91	0.986513	5.79463e-07	2.9318e-05	STABLE
Lamb2	23.31	5.741	1.85048	6.13535e-07	3.09484e-05	UP
Ppie	64.07	17.07	1.84819	6.41688e-07	3.21551e-05	UP
Med29	149.2	48.11	1.61328	6.41688e-07	3.21551e-05	UP
Mdh2	103.2	38.31	1.40691	6.50253e-07	3.21551e-05	UP
Mcm5	112.6	45.07	1.30214	6.48894e-07	3.21551e-05	UP
Mapk1ip1	214	86.24	1.30118	6.60498e-07	3.21551e-05	UP
Mkks	149.2	66.29	1.15869	6.50253e-07	3.21551e-05	UP
Actr8	110.8	50.31	1.12416	6.60498e-07	3.21551e-05	UP
Fbh1	121.7	60.74	0.991019	6.60498e-07	3.21551e-05	STABLE
Dusp12	135.4	70.22	0.937059	6.60498e-07	3.21551e-05	STABLE
Rnf20	109.4	182.6	-0.733542	6.60498e-07	3.21551e-05	STABLE
Eif5b	594.8	1081	-0.86079	6.60498e-07	3.21551e-05	STABLE
Tmed9	63.37	156.1	-1.28709	6.60498e-07	3.21551e-05	DOWN
Coa7	69.15	18.15	1.87311	7.00586e-07	3.39096e-05	UP
Mon1a	71	19.24	1.83061	7.00586e-07	3.39096e-05	UP
Gstt2	70.79	20.28	1.75451	7.26309e-07	3.46539e-05	UP
Scimp	51.83	14.66	1.75445	7.18311e-07	3.46539e-05	UP
Mrpl58	113.6	39.89	1.48745	7.23301e-07	3.46539e-05	UP
Rpl8	155.2	55.85	1.45849	7.26309e-07	3.46539e-05	UP
Thop1	55.51	21.69	1.31646	7.23301e-07	3.46539e-05	UP
Inpp5k	24.75	6.295	1.81951	7.47979e-07	3.55864e-05	UP
Dcakd	150.4	72.32	1.04576	7.75649e-07	3.61833e-05	UP
Pigyl	230.4	116	0.983313	7.75649e-07	3.61833e-05	STABLE
Thap1	192.6	103.1	0.895556	7.75649e-07	3.61833e-05	STABLE
Cnn3	259.4	348.1	-0.423213	7.75649e-07	3.61833e-05	STABLE
Eif4a1	368.5	522.8	-0.503548	7.75649e-07	3.61833e-05	STABLE
G3bp2	945.1	1391	-0.557021	7.75649e-07	3.61833e-05	STABLE
Naa35	147.2	224.8	-0.60762	7.75649e-07	3.61833e-05	STABLE
Farsa	47.54	15.29	1.57538	8.03711e-07	3.73882e-05	UP
Otulin	15.73	2.958	2.08015	8.09556e-07	3.75558e-05	UP
Ppil3	145.8	35.03	2.02621	8.12584e-07	3.75657e-05	UP
Aph1c	106	42.28	1.30605	8.14257e-07	3.75657e-05	UP
Rnaseh2c	34.43	12.96	1.34429	8.55244e-07	3.93483e-05	UP
Ndufb10	70.48	18.62	1.86523	8.89707e-07	4.05554e-05	UP
Znhit2	86.21	26.45	1.66792	9.04987e-07	4.05554e-05	UP
Trim15	120.5	39.45	1.58709	9.08687e-07	4.05554e-05	UP
Sap30bp	146.7	52.41	1.46723	9.10541e-07	4.05554e-05	UP
Rpl29	163.1	65.72	1.29807	9.09118e-07	4.05554e-05	UP
Ssbp1	95.93	40.32	1.23008	9.09118e-07	4.05554e-05	UP
Trappc5	132.4	55.89	1.22979	9.10541e-07	4.05554e-05	UP
Psma3	195.4	91.29	1.08979	9.09118e-07	4.05554e-05	UP
Pnrc1	175.4	89.37	0.965363	9.09118e-07	4.05554e-05	STABLE
Utp25	67.31	34.8	0.932276	9.09923e-07	4.05554e-05	STABLE
F8a	72.48	38.49	0.89611	9.10541e-07	4.05554e-05	STABLE
Tent5b	355.6	233.6	0.604143	9.09118e-07	4.05554e-05	STABLE
Tufm	31.55	9.053	1.69503	9.62152e-07	4.26519e-05	UP
Zfp750	260.9	147.4	0.819901	9.62705e-07	4.26519e-05	STABLE
Ercc1	8.093	0.9691	2.20727	9.74257e-07	4.30498e-05	UP
H2-Ke6	27.52	9.001	1.5116	9.80611e-07	4.32166e-05	UP
Polrmt	29.14	7.791	1.7776	1.01808e-06	4.40563e-05	UP
Fkbpl	94.03	28.71	1.67755	1.00478e-06	4.40563e-05	UP
Babam1	58.05	20.05	1.48855	1.01159e-06	4.40563e-05	UP
Gins1	89.63	31.43	1.48278	1.01569e-06	4.40563e-05	UP
Stx8	77.62	27.26	1.47633	1.01159e-06	4.40563e-05	UP
Sdhc	71.32	29.75	1.23367	1.01569e-06	4.40563e-05	UP
Dnajb1	224.6	101.8	1.13465	1.01774e-06	4.40563e-05	UP
Rrp9	18.21	4.541	1.79346	1.04831e-06	4.51879e-05	UP
Fbxo31	25.08	7.004	1.70429	1.04963e-06	4.51879e-05	UP
Med8	99.95	45.04	1.13278	1.06348e-06	4.52032e-05	UP
Mrpl35	262.4	140.8	0.892851	1.06348e-06	4.52032e-05	STABLE
Cdc42se2	446.5	640.8	-0.520175	1.06348e-06	4.52032e-05	STABLE
Kif23	492.7	716.9	-0.540122	1.06348e-06	4.52032e-05	STABLE
Cxcr2	76.61	336.9	-2.12207	1.06348e-06	4.52032e-05	DOWN
Mplkip	8.86	1.306	2.09643	1.0827e-06	4.59038e-05	UP
Tsga10ip	102	31.72	1.65411	1.12268e-06	4.72401e-05	UP
Pfdn6	62.48	19.89	1.60355	1.12193e-06	4.72401e-05	UP
Naxe	73.31	27.28	1.39375	1.12268e-06	4.72401e-05	UP
Ddt	91.57	26.03	1.77613	1.13022e-06	4.7438e-05	UP
1700015G11Rik	14.74	3.209	1.9032	1.13918e-06	4.74905e-05	UP
Rpusd1	9.74	2.241	1.72851	1.13998e-06	4.74905e-05	UP
Twf2	86.24	32.41	1.38455	1.13476e-06	4.74905e-05	UP
Fam25c	34.34	5.681	2.40318	1.16817e-06	4.85444e-05	UP
Gm14322	53.63	13.6	1.90367	1.17293e-06	4.86213e-05	UP
Slc6a20a	52.34	15.01	1.73642	1.20153e-06	4.95653e-05	UP
Taok3	109.3	205.8	-0.907345	1.20162e-06	4.95653e-05	STABLE
Eef1akmt4	39.09	10.36	1.81939	1.22337e-06	5.03385e-05	UP
Mterf4	118.2	57.82	1.01922	1.24175e-06	5.03527e-05	UP
Map3k6	614.5	308.9	0.990185	1.24175e-06	5.03527e-05	STABLE
Commd1	266.9	141.5	0.910529	1.24175e-06	5.03527e-05	STABLE
Prr14l	51.85	77.43	-0.569656	1.24175e-06	5.03527e-05	STABLE
Nap1l1	256.6	385.8	-0.586249	1.24175e-06	5.03527e-05	STABLE
Tsc22d4	153.2	258.5	-0.751063	1.24175e-06	5.03527e-05	STABLE
Mrpl51	69.36	21.75	1.62883	1.25384e-06	5.06288e-05	UP
Plekhh3	88.04	31.57	1.45094	1.26218e-06	5.06288e-05	UP
Clec10a	62.56	22.29	1.44825	1.26218e-06	5.06288e-05	UP
Akr7a5	92.01	35.2	1.36155	1.26721e-06	5.06288e-05	UP
Phb	218.3	95.65	1.18205	1.26973e-06	5.06288e-05	UP
Malsu1	80.27	35.39	1.15911	1.26973e-06	5.06288e-05	UP
Ppp1r7	178.1	83.48	1.08391	1.26973e-06	5.06288e-05	UP
Tpgs1	29.22	7.249	1.87308	1.3101e-06	5.21148e-05	UP
Nhp2	57.51	18.36	1.59545	1.34178e-06	5.32481e-05	UP
Stimate	8.015	2.062	1.55762	1.35982e-06	5.38368e-05	UP
Inpp5b	62.98	17.12	1.81983	1.38591e-06	5.47402e-05	UP
Psmg4	124.4	47.09	1.38323	1.44723e-06	5.5845e-05	UP
Apoo	264.6	112.1	1.2316	1.44723e-06	5.5845e-05	UP
Osbpl9	161.2	77.85	1.04091	1.44723e-06	5.5845e-05	UP
Emc8	205.8	100.6	1.02539	1.44723e-06	5.5845e-05	UP
0610009B22Rik	277.2	142.2	0.957992	1.44723e-06	5.5845e-05	STABLE
A430005L14Rik	163.5	97.66	0.737892	1.44723e-06	5.5845e-05	STABLE
Stx12	83.71	123.1	-0.551457	1.44723e-06	5.5845e-05	STABLE
Psip1	443.6	660.1	-0.572395	1.44723e-06	5.5845e-05	STABLE
Kif20b	216.7	333.2	-0.61812	1.44723e-06	5.5845e-05	STABLE
Ckap5	164.2	257.7	-0.64662	1.44723e-06	5.5845e-05	STABLE
Adck2	36.9	8.578	1.98467	1.46264e-06	5.63101e-05	UP
Cenpb	5.958	0.805	1.94657	1.48184e-06	5.69182e-05	UP
Micos13	47.36	15.48	1.553	1.49769e-06	5.73955e-05	UP
Rflna	31.49	9.227	1.66753	1.52543e-06	5.81923e-05	UP
Zfp524	42.9	13.19	1.62926	1.52543e-06	5.81923e-05	UP
Cotl1	39.51	13.69	1.46344	1.54551e-06	5.85963e-05	UP
Atp5d	59.5	21.44	1.43096	1.54652e-06	5.85963e-05	UP
Stat4	38.07	14.22	1.36052	1.54652e-06	5.85963e-05	UP
Spry1	65.17	16.51	1.91779	1.56173e-06	5.87737e-05	UP
Mrpl23	82.95	24.51	1.71879	1.56173e-06	5.87737e-05	UP
Gpat3	106.3	35.13	1.57048	1.56173e-06	5.87737e-05	UP
Prr5	52.25	15.87	1.6584	1.57194e-06	5.88444e-05	UP
Slirp	77.01	24.02	1.64035	1.57194e-06	5.88444e-05	UP
Hgs	110.6	42.89	1.34642	1.57809e-06	5.88444e-05	UP
Mpc2	127	51.68	1.28055	1.57809e-06	5.88444e-05	UP
Surf1	93.76	39.59	1.22302	1.58118e-06	5.88444e-05	UP
Mylpf	5.264	0.7038	1.87831	1.66098e-06	6.07705e-05	UP
Tctn2	29.37	10.19	1.44029	1.67095e-06	6.07705e-05	UP
Dym	103.7	48.48	1.08177	1.68373e-06	6.07705e-05	UP
Mrpl40	145.7	71.63	1.01459	1.68373e-06	6.07705e-05	UP
Sod1	490.1	258.7	0.91897	1.68373e-06	6.07705e-05	STABLE
Tk1	104.8	57.89	0.845837	1.68373e-06	6.07705e-05	STABLE
Pes1	92.95	52.24	0.819355	1.68373e-06	6.07705e-05	STABLE
Gpr35	64.75	36.65	0.804302	1.68373e-06	6.07705e-05	STABLE
Btf3	560.6	330.7	0.759704	1.68373e-06	6.07705e-05	STABLE
Ndufb1	322.8	200.2	0.686657	1.68373e-06	6.07705e-05	STABLE
Psmd9	325.7	232.4	0.484933	1.68373e-06	6.07705e-05	STABLE
Slu7	104.6	149.6	-0.512671	1.68373e-06	6.07705e-05	STABLE
Casp8ap2	274.1	400.7	-0.546148	1.68373e-06	6.07705e-05	STABLE
Socs7	118.7	264.2	-1.1475	1.68373e-06	6.07705e-05	DOWN
Ddx28	80.43	23.32	1.74349	1.72382e-06	6.19504e-05	UP
Mrto4	45.52	15.8	1.46952	1.72382e-06	6.19504e-05	UP
Eif3g	221	86.76	1.33904	1.76325e-06	6.25619e-05	UP
Alkbh7	187	73.96	1.32664	1.76325e-06	6.25619e-05	UP
Trappc4	78.53	31.19	1.30495	1.75985e-06	6.25619e-05	UP
Rps3a1	187.8	78.06	1.25547	1.76325e-06	6.25619e-05	UP
Acp6	109	49.23	1.13048	1.76325e-06	6.25619e-05	UP
Nr2c2ap	68.42	32.05	1.07096	1.75985e-06	6.25619e-05	UP
Trak2	14.09	3.366	1.78941	1.82283e-06	6.45389e-05	UP
Eif2b5	9.522	2.465	1.60268	1.8963e-06	6.69986e-05	UP
Prorp	57.81	17.41	1.67583	1.92306e-06	6.70435e-05	UP
Dnajc14	78.39	26.83	1.51211	1.94164e-06	6.70435e-05	UP
Ndufb7	83.66	29.64	1.46639	1.96163e-06	6.70435e-05	UP
Kbtbd3	68.96	27.53	1.29418	1.96163e-06	6.70435e-05	UP
Cdc14b	74.87	32.8	1.16664	1.96163e-06	6.70435e-05	UP
Rab3il1	84.21	37.78	1.13557	1.95543e-06	6.70435e-05	UP
Sart1	95.73	44	1.10423	1.96163e-06	6.70435e-05	UP
Lamtor5	298.3	147.3	1.01335	1.95543e-06	6.70435e-05	UP
Qars	220	117.7	0.896133	1.95543e-06	6.70435e-05	STABLE
Prr14	219.3	128.1	0.770394	1.95543e-06	6.70435e-05	STABLE
Spag7	134	78.29	0.767251	1.95543e-06	6.70435e-05	STABLE
Eef1e1	204.3	120.6	0.755683	1.95543e-06	6.70435e-05	STABLE
Rps9	100.6	60.85	0.716513	1.95543e-06	6.70435e-05	STABLE
Etfa	208	313.9	-0.591441	1.95543e-06	6.70435e-05	STABLE
Ankrd17	428.4	661.9	-0.626502	1.95543e-06	6.70435e-05	STABLE
Rcn2	196.4	311.4	-0.662085	1.95543e-06	6.70435e-05	STABLE
Yif1b	20.98	5.819	1.68859	1.97176e-06	6.72528e-05	UP
Lrwd1	21.58	5.745	1.74327	2.03323e-06	6.90679e-05	UP
Ptgis	27.6	10.22	1.35016	2.02968e-06	6.90679e-05	UP
Uqcrfs1	89.96	30.51	1.52943	2.06015e-06	6.98407e-05	UP
Git2	114.2	70.22	0.693281	2.07463e-06	7.01896e-05	STABLE
Dipk1b	36.58	15.56	1.18201	2.11448e-06	7.13935e-05	UP
Tsacc	76.47	25.44	1.55091	2.16209e-06	7.2754e-05	UP
Zfp653	82.83	31.17	1.38177	2.16346e-06	7.2754e-05	UP
Exosc4	101.7	34.87	1.51704	2.17723e-06	7.27787e-05	UP
Bnip1	77.33	28.74	1.39728	2.17723e-06	7.27787e-05	UP
Flad1	51.35	20.02	1.31659	2.17723e-06	7.27787e-05	UP
Thap7	172.7	55.22	1.62743	2.18969e-06	7.29041e-05	UP
Arpc3	106.4	55.68	0.922281	2.18969e-06	7.29041e-05	STABLE
Psmc4	150.8	64.39	1.21534	2.26714e-06	7.34387e-05	UP
Psma6	185.7	82.28	1.16477	2.26714e-06	7.34387e-05	UP
Mrpl34	207.6	93.13	1.14833	2.26714e-06	7.34387e-05	UP
Camsap3	149.6	73.32	1.01903	2.26714e-06	7.34387e-05	UP
U2af2	153.9	76.43	1.00072	2.26714e-06	7.34387e-05	UP
Rbm42	128.3	67.7	0.912695	2.26714e-06	7.34387e-05	STABLE
Rybp	282.7	190	0.570514	2.26714e-06	7.34387e-05	STABLE
Pnn	232.2	322	-0.469673	2.26714e-06	7.34387e-05	STABLE
D6Ertd527e	885.6	1245	-0.491061	2.26714e-06	7.34387e-05	STABLE
Fubp1	107	162.6	-0.598494	2.26714e-06	7.34387e-05	STABLE
Khdc1b	1400	2191	-0.646145	2.26714e-06	7.34387e-05	STABLE
Tesc	226.3	356.7	-0.654358	2.26714e-06	7.34387e-05	STABLE
Slmap	101.1	160.7	-0.663297	2.26714e-06	7.34387e-05	STABLE
Bod1l	217.8	364.2	-0.739271	2.26714e-06	7.34387e-05	STABLE
Fam207a	46.45	12.79	1.78308	2.31261e-06	7.4767e-05	UP
Gm14444	36.83	11.7	1.57503	2.35544e-06	7.60048e-05	UP
Dusp19	33.87	9.013	1.80011	2.36457e-06	7.60067e-05	UP
Armc12	22.16	6.992	1.53487	2.36457e-06	7.60067e-05	UP
Zswim4	71.5	20.46	1.75591	2.38686e-06	7.6576e-05	UP
Lmna	86.73	46.36	0.889335	2.43846e-06	7.80821e-05	STABLE
Tmem61	45.58	11.22	1.93106	2.577e-06	8.23606e-05	UP
Dcaf13	145	63.33	1.1827	2.62411e-06	8.29168e-05	UP
Fh1	135.8	65.89	1.03241	2.62411e-06	8.29168e-05	UP
Ndufv3	163.8	82.41	0.981998	2.62411e-06	8.29168e-05	STABLE
Me1	436.1	583.9	-0.420394	2.62411e-06	8.29168e-05	STABLE
Ddost	30.93	64.27	-1.03167	2.62411e-06	8.29168e-05	DOWN
Slc45a3	1089	2338	-1.10137	2.62411e-06	8.29168e-05	DOWN
Mtx1	48.71	14.82	1.65169	2.65731e-06	8.38078e-05	UP
Cdc42ep2	92.84	44.03	1.05932	2.70918e-06	8.52832e-05	UP
Btd	11.52	3.246	1.56044	2.8161e-06	8.84826e-05	UP
Zfp428	11.78	2.117	2.03537	2.86732e-06	8.92901e-05	UP
Ndufaf3	65.44	17.57	1.83861	2.86846e-06	8.92901e-05	UP
Wdr91	56.5	17.43	1.64102	2.86846e-06	8.92901e-05	UP
Idnk	36.82	11.37	1.61285	2.86846e-06	8.92901e-05	UP
Zfp593	58.65	19.61	1.53347	2.86846e-06	8.92901e-05	UP
Cacul1	31.6	10.03	1.5638	2.9188e-06	9.06887e-05	UP
Prss12	82.03	23.66	1.75139	2.95704e-06	9.13682e-05	UP
Myo16	32.69	12.58	1.31089	2.95338e-06	9.13682e-05	UP
Zfp142	28.83	11.77	1.22399	2.95704e-06	9.13682e-05	UP
Nol12	83.55	29.21	1.48467	2.98461e-06	9.17529e-05	UP
Arhgef16	129.8	46.83	1.45117	2.98461e-06	9.17529e-05	UP
Ftsj1	28.82	10.21	1.41184	3.03524e-06	9.17529e-05	UP
Cpne9	96.01	45.59	1.0581	3.03237e-06	9.17529e-05	UP
Pacsin1	214.6	104.7	1.02858	3.01983e-06	9.17529e-05	UP
Psmb7	499	258.4	0.946608	3.03237e-06	9.17529e-05	STABLE
Plrg1	196.5	118.4	0.725573	3.03237e-06	9.17529e-05	STABLE
Olfr288	95.35	64.52	0.556301	3.03237e-06	9.17529e-05	STABLE
Asf1a	482.9	368.1	0.390713	3.03237e-06	9.17529e-05	STABLE
Gm1070	442.1	618.9	-0.484308	3.03237e-06	9.17529e-05	STABLE
Hectd1	101.1	157.2	-0.631275	3.03237e-06	9.17529e-05	STABLE
Dcaf12	214.5	339.3	-0.658988	3.03237e-06	9.17529e-05	STABLE
Saysd1	50	15.09	1.66437	3.24691e-06	9.77987e-05	UP
BC004004	60.78	20.05	1.55339	3.24691e-06	9.77987e-05	UP
Czib	73.77	24.49	1.55222	3.35211e-06	9.95414e-05	UP
Use1	105.2	40.1	1.36911	3.35211e-06	9.95414e-05	UP
Mrpl53	100.9	41.06	1.27675	3.35827e-06	9.95414e-05	UP
Cyth2	105.7	45.64	1.1942	3.35827e-06	9.95414e-05	UP
Fam214a	85.04	37.36	1.16551	3.35827e-06	9.95414e-05	UP
Lnx2	130.9	58.3	1.15325	3.35827e-06	9.95414e-05	UP
Clpb	77.99	38.26	1.00858	3.35827e-06	9.95414e-05	UP
Prpf8	134.5	72.5	0.882535	3.35827e-06	9.95414e-05	STABLE
Acbd6	95.57	56.13	0.757268	3.35827e-06	9.95414e-05	STABLE
Kif18b	13.48	3.983	1.53857	3.49245e-06	0.000101541	UP
Timm9	321.7	139.9	1.19572	3.49849e-06	0.000101541	UP
Eif2s1	117.9	53.26	1.13134	3.49849e-06	0.000101541	UP
Lsm10	233.2	134.7	0.787869	3.49849e-06	0.000101541	STABLE
Tmem33	116.5	68.37	0.760792	3.49849e-06	0.000101541	STABLE
Atp5l	589.9	383.2	0.620984	3.49849e-06	0.000101541	STABLE
Gorasp2	297	212.2	0.483092	3.49849e-06	0.000101541	STABLE
Brix1	325.8	491.2	-0.59078	3.49849e-06	0.000101541	STABLE
Hnrnpa2b1	75.89	115.4	-0.598719	3.49849e-06	0.000101541	STABLE
Mtdh	151.4	246.9	-0.702041	3.49849e-06	0.000101541	STABLE
Fam199x	216.2	381.2	-0.815045	3.49849e-06	0.000101541	STABLE
Ocrl	20.16	44.82	-1.11449	3.49849e-06	0.000101541	DOWN
Gtpbp3	6.328	0.8369	1.99607	3.53194e-06	0.000102335	UP
Xrcc3	28.2	8.765	1.58011	3.54907e-06	0.000102653	UP
Fxn	53.84	9.588	2.37287	3.61024e-06	0.000103884	UP
Dus3l	25.8	9.398	1.36618	3.61024e-06	0.000103884	UP
Pgp	37.12	14.38	1.30942	3.61024e-06	0.000103884	UP
Npffr2	56.81	18.77	1.54823	3.65668e-06	0.00010504	UP
Mrpl46	72.88	27.86	1.35613	3.69015e-06	0.00010582	UP
Rnf121	23.04	6.525	1.67579	3.75534e-06	0.000107505	UP
Naa10	24.52	6.698	1.72893	4.03468e-06	0.00011337	UP
Atp5g2	324.5	156.4	1.04813	4.03001e-06	0.00011337	UP
Cox5b	285.3	138.8	1.03382	4.03001e-06	0.00011337	UP
Dap3	302.1	184.9	0.705093	4.03001e-06	0.00011337	STABLE
Cdca5	301.3	189.3	0.667942	4.03001e-06	0.00011337	STABLE
Oosp2	1014	655.6	0.628355	4.03001e-06	0.00011337	STABLE
Mbl2	479.5	349.2	0.456456	4.03001e-06	0.00011337	STABLE
Rnf34	299.7	459	-0.613556	4.03001e-06	0.00011337	STABLE
Wdr20	302.8	471	-0.635864	4.03001e-06	0.00011337	STABLE
Usp34	101.2	169.6	-0.739751	4.03001e-06	0.00011337	STABLE
Brd1	113.6	207	-0.859372	4.03001e-06	0.00011337	STABLE
Snrpa	38.39	15.42	1.26249	4.10036e-06	0.000115023	UP
Ruvbl2	84.93	29.42	1.49819	4.12509e-06	0.00011533	UP
Esd	53.17	18.19	1.49687	4.12509e-06	0.00011533	UP
Dpep3	105.7	42.47	1.29543	4.13998e-06	0.000115361	UP
Dvl3	59.57	23.84	1.2858	4.13998e-06	0.000115361	UP
Mipep	174.5	81.54	1.08819	4.14744e-06	0.000115377	UP
Tead3	5.31	0.9434	1.69903	4.20314e-06	0.000116733	UP
H4c1	14.08	3.455	1.75948	4.27924e-06	0.000118534	UP
Ube2q1	31.52	10.72	1.47236	4.28921e-06	0.000118534	UP
Atp13a1	39.41	19.54	0.976166	4.28285e-06	0.000118534	STABLE
Tfip11	15.29	4.339	1.60963	4.31096e-06	0.000118939	UP
Zfp367	2.559	0.1719	1.60255	4.33403e-06	0.000119378	UP
Zfp951	101.5	44.3	1.17843	4.34486e-06	0.00011948	UP
Stx18	47.14	16.41	1.46733	4.38306e-06	0.000120333	UP
Zbtb48	16.11	3.667	1.87478	4.50764e-06	0.000123551	UP
Slc2a1	59.18	16.35	1.7941	4.58128e-06	0.000124397	UP
Timm13	100.1	37.11	1.40768	4.59767e-06	0.000124397	UP
Mrnip	115.8	47.56	1.26583	4.60589e-06	0.000124397	UP
Chmp2a	108.8	46.91	1.19699	4.60589e-06	0.000124397	UP
Elp2	222.4	101.5	1.12389	4.63509e-06	0.000124397	UP
Tyms	225.9	104.8	1.10041	4.63509e-06	0.000124397	UP
Ndufs6	92.34	42.64	1.09677	4.63509e-06	0.000124397	UP
Mrps21	185.6	91.34	1.01519	4.63509e-06	0.000124397	UP
Cenpx	244.9	125.9	0.954402	4.63509e-06	0.000124397	STABLE
Tm2d1	273.9	383.1	-0.482648	4.63509e-06	0.000124397	STABLE
Ccdc14	228.5	323.4	-0.499396	4.63509e-06	0.000124397	STABLE
Prdx1	1343	1911	-0.508745	4.63509e-06	0.000124397	STABLE
Csde1	279.4	415.7	-0.571398	4.63509e-06	0.000124397	STABLE
Spa17	56.81	20.91	1.39963	4.94911e-06	0.000132612	UP
Pigo	12.46	3.873	1.46639	4.98407e-06	0.000133336	UP
Rpl3	62	19.6	1.6131	5.01104e-06	0.00013363	UP
Urod	67.67	22.2	1.56539	5.01104e-06	0.00013363	UP
Chchd7	97.14	36.48	1.38859	5.05566e-06	0.000134606	UP
Bud31	44.69	11.62	1.85668	5.15017e-06	0.000136905	UP
Mcts2	6.044	0.9628	1.84355	5.23462e-06	0.000138929	UP
Dync1li2	13.9	4.51	1.43569	5.32108e-06	0.00013929	UP
Ccdc82	2138	1022	1.06436	5.32306e-06	0.00013929	UP
Chchd1	108.2	52.31	1.03513	5.32306e-06	0.00013929	UP
Atp6v0c	961.6	532.3	0.852073	5.32306e-06	0.00013929	STABLE
Myo9b	102.7	58.1	0.810658	5.32306e-06	0.00013929	STABLE
Tbcb	202.5	131.3	0.621148	5.32306e-06	0.00013929	STABLE
Txlng	175.7	241.8	-0.458477	5.32306e-06	0.00013929	STABLE
Tet3	918.2	1445	-0.653322	5.32306e-06	0.00013929	STABLE
Mad2l1bp	32.71	69.51	-1.06461	5.32306e-06	0.00013929	DOWN
Brms1	42.66	13.78	1.56274	5.40302e-06	0.000140941	UP
Sra1	31.84	11.54	1.38837	5.40302e-06	0.000140941	UP
Grwd1	9.15	4.992	0.760325	5.57054e-06	0.000145085	STABLE
Krtcap2	92.73	35.11	1.37619	5.60991e-06	0.000145884	UP
Usp39	54.11	19.19	1.44865	5.64281e-06	0.000145927	UP
Park7	106.5	46.38	1.18242	5.66263e-06	0.000145927	UP
Rpl22l1	158.8	70.62	1.15788	5.67256e-06	0.000145927	UP
Ccdc12	92.84	42.69	1.10267	5.67256e-06	0.000145927	UP
Thap4	81.31	37.63	1.09124	5.66263e-06	0.000145927	UP
Eps15l1	92.76	44.68	1.03732	5.67256e-06	0.000145927	UP
Nprl2	63.63	30.52	1.03582	5.65932e-06	0.000145927	UP
Vwa3a	15.34	6.236	1.17478	5.71666e-06	0.000146836	UP
Gamt	6.564	1.013	1.90944	5.84726e-06	0.00014996	UP
Mrpl49	27.13	8.234	1.60714	5.90755e-06	0.000151275	UP
Dctn6	33.88	12.47	1.3729	6.08975e-06	0.000154185	UP
Cnot10	46.79	18.28	1.30973	6.09329e-06	0.000154185	UP
Cox7b	547.7	255.7	1.09608	6.10406e-06	0.000154185	UP
Gng3	195.8	98.09	0.990056	6.10406e-06	0.000154185	STABLE
Aig1	154.3	84.68	0.858397	6.10406e-06	0.000154185	STABLE
Nub1	143.8	83.42	0.778165	6.10406e-06	0.000154185	STABLE
Mrps31	317.6	202.1	0.649679	6.10406e-06	0.000154185	STABLE
Cpa1	420.3	599.2	-0.510417	6.10406e-06	0.000154185	STABLE
Agtpbp1	67.92	106.9	-0.647422	6.10406e-06	0.000154185	STABLE
Zfp61	52.97	17.81	1.52077	6.16813e-06	0.000154869	UP
Mcm9	26.64	9.549	1.38972	6.14167e-06	0.000154869	UP
Cnnm2	38.14	14.72	1.31655	6.16813e-06	0.000154869	UP
Prkaa1	62.13	24.53	1.30637	6.16813e-06	0.000154869	UP
Tatdn2	4.586	0.4634	1.93236	6.20779e-06	0.000155631	UP
Nfkbid	5.995	1.309	1.59921	6.23206e-06	0.000156006	UP
Timm22	60.81	17.71	1.72437	6.2582e-06	0.000156427	UP
Mindy4	88.32	33.96	1.35319	6.29089e-06	0.000156543	UP
Eif3l	104.9	40.9	1.33829	6.29089e-06	0.000156543	UP
Lamtor4	105	49.12	1.08113	6.29089e-06	0.000156543	UP
Txnl4b	21.46	8.627	1.2221	6.51079e-06	0.000161775	UP
Ccdc28b	83.59	27.09	1.59054	6.64802e-06	0.000163968	UP
Cc2d1a	40.29	16.1	1.2723	6.64802e-06	0.000163968	UP
Fam131a	28.33	12.01	1.17243	6.64802e-06	0.000163968	UP
Gm4779	27.32	11.75	1.15112	6.64802e-06	0.000163968	UP
Ginm1	60.14	34.01	0.804467	6.61994e-06	0.000163968	STABLE
Nos2	2.411	0.9753	0.78822	6.71951e-06	0.000165488	STABLE
Mlycd	44.06	16.02	1.40445	6.75638e-06	0.000166151	UP
C8a	6.877	1.993	1.39624	6.93564e-06	0.000168182	UP
Bloc1s2	67.26	26.33	1.3207	6.96143e-06	0.000168182	UP
Mrpl16	60.56	24.46	1.2735	6.96143e-06	0.000168182	UP
Tomm22	73.2	30.83	1.22109	6.89781e-06	0.000168182	UP
Uqcrb	181	78.52	1.19442	6.97342e-06	0.000168182	UP
Pagr1a	52.61	24.22	1.08818	6.96143e-06	0.000168182	UP
Slc38a9	75.64	37.02	1.01117	6.9896e-06	0.000168182	UP
Eri1	69.73	36.07	0.932203	6.93752e-06	0.000168182	STABLE
Pdlim2	135.1	70.53	0.927852	6.9896e-06	0.000168182	STABLE
Meaf6	60	31.15	0.923965	6.9896e-06	0.000168182	STABLE
Tbc1d8	109.8	69.42	0.653762	6.9896e-06	0.000168182	STABLE
Atp1b3	163.7	235	-0.51886	6.9896e-06	0.000168182	STABLE
Map2k1	250	375.8	-0.586276	6.9896e-06	0.000168182	STABLE
Skap2	60.6	97.9	-0.683069	6.9896e-06	0.000168182	STABLE
Lrrc17	197.6	352.5	-0.831926	6.97342e-06	0.000168182	STABLE
Atraid	34.93	10.47	1.64694	7.03362e-06	0.000168756	UP
Tgfa	31.7	9.915	1.58299	7.03362e-06	0.000168756	UP
Ubald2	15.08	4.398	1.57493	7.27135e-06	0.000174211	UP
Zfp865	24.33	8.993	1.34159	7.36919e-06	0.000176303	UP
Ccdc106	20.15	7.349	1.34084	7.48817e-06	0.000178894	UP
Ddx51	28.17	9.373	1.4917	7.55406e-06	0.000180211	UP
Tagap	8.334	2.385	1.4633	7.70226e-06	0.000183485	UP
Eif3d	90.88	40.36	1.15155	7.71329e-06	0.000183486	UP
Dpcd	143	72.63	0.967861	7.99215e-06	0.000187457	STABLE
Zfp932	122.6	62.87	0.952547	7.99215e-06	0.000187457	STABLE
Vps4a	124.8	74.7	0.732436	7.99215e-06	0.000187457	STABLE
Jmjd6	78.35	50.68	0.618506	7.99215e-06	0.000187457	STABLE
Eif4b	172.9	115.1	0.582444	7.99215e-06	0.000187457	STABLE
Plk4	239.6	328.9	-0.455213	7.99215e-06	0.000187457	STABLE
Kmt2c	308.1	444.5	-0.527174	7.99215e-06	0.000187457	STABLE
Ccndbp1	379.8	568.4	-0.580208	7.99215e-06	0.000187457	STABLE
Angel2	262.7	419.5	-0.673621	7.99215e-06	0.000187457	STABLE
Rbm25	287.3	463.7	-0.688804	7.99215e-06	0.000187457	STABLE
Coa4	31.09	8.864	1.70181	8.06148e-06	0.000188819	UP
Sla2	38.86	12.05	1.61039	8.3719e-06	0.000195796	UP
Ttc4	64.71	31.7	1.00704	8.39445e-06	0.000195796	UP
Cstf3	37.84	18.99	0.958079	8.39445e-06	0.000195796	STABLE
Dnajc15	84.71	31.06	1.41882	8.55203e-06	0.00019793	UP
2700062C07Rik	215.9	82.7	1.37354	8.55685e-06	0.00019793	UP
Acot13	114.8	46.05	1.29984	8.55685e-06	0.00019793	UP
Cldn25	107.6	43.42	1.28968	8.54241e-06	0.00019793	UP
Hint3	84.35	34.53	1.26427	8.50882e-06	0.00019793	UP
Ccdc124	106.6	44.72	1.23435	8.54241e-06	0.00019793	UP
Tmem170	5.339	1.334	1.44169	8.6251e-06	0.000199234	UP
Zfp414	29.58	8.245	1.72581	8.63793e-06	0.000199255	UP
Olfr972	6.573	1.688	1.49412	8.70387e-06	0.0002005	UP
Tm7sf2	11.41	3.373	1.50445	8.98776e-06	0.000206756	UP
Thoc5	29.21	9.414	1.53663	9.09058e-06	0.000206807	UP
Acyp1	35.51	13.22	1.3601	9.04217e-06	0.000206807	UP
Ddx11	111.6	60	0.884153	9.12586e-06	0.000206807	STABLE
Lancl1	317.9	172	0.882668	9.12586e-06	0.000206807	STABLE
Dyrk1a	197.5	110.4	0.833728	9.12586e-06	0.000206807	STABLE
Cnot2	144	102.4	0.487633	9.12586e-06	0.000206807	STABLE
Rnps1	171	259.3	-0.597886	9.12586e-06	0.000206807	STABLE
Nfxl1	184.5	287.1	-0.635093	9.12586e-06	0.000206807	STABLE
Afdn	156.9	247.9	-0.656883	9.12586e-06	0.000206807	STABLE
Rraga	143.1	240.7	-0.746379	9.12586e-06	0.000206807	STABLE
Top1	627.5	1066	-0.763976	9.12586e-06	0.000206807	STABLE
Obscn	27.8	7.727	1.72278	9.27397e-06	0.000209597	UP
Abhd2	17.14	5.28	1.53066	9.27397e-06	0.000209597	UP
Defb50	51.91	16.89	1.56458	9.29405e-06	0.000209768	UP
Tmem126b	17.61	5.464	1.52525	9.37911e-06	0.000211118	UP
Cog4	53.67	25.28	1.05668	9.37229e-06	0.000211118	UP
Map7d1	13.35	3.819	1.57451	9.46177e-06	0.000211557	UP
Cmklr1	11.84	3.492	1.5154	9.45636e-06	0.000211557	UP
Ndufv1	64.02	26.98	1.2166	9.45632e-06	0.000211557	UP
Fbxo40	84.25	40.25	1.04724	9.42474e-06	0.000211557	UP
Trmt10b	88.93	44.96	0.968472	9.42474e-06	0.000211557	STABLE
Rbak	7.542	1.158	1.98467	9.6536e-06	0.000215271	UP
H4f16	5.047	0.6175	1.90242	9.6536e-06	0.000215271	UP
Ubald1	26.46	9.489	1.38822	9.81013e-06	0.000218471	UP
Agpat2	60.47	22.62	1.37973	9.85413e-06	0.00021916	UP
Cox19	20.14	5.726	1.65185	9.89477e-06	0.000219771	UP
Tbl3	23.74	6.179	1.78502	1.04118e-05	0.00022793	UP
Mtln	61.44	23.72	1.33682	1.02853e-05	0.00022793	UP
Mios	63.45	29.02	1.1022	1.03711e-05	0.00022793	UP
Ccdc58	324.3	159.9	1.01562	1.0406e-05	0.00022793	UP
Sgta	71.75	36.41	0.959658	1.0406e-05	0.00022793	STABLE
Rpl7l1	76.78	39.18	0.953069	1.0406e-05	0.00022793	STABLE
Gm2042	915.5	582.8	0.650735	1.0406e-05	0.00022793	STABLE
Rps15a	751.6	576	0.383412	1.0406e-05	0.00022793	STABLE
Ccdc115	333.4	424	-0.3459	1.0406e-05	0.00022793	STABLE
Rgs17	182.8	291.6	-0.671109	1.0406e-05	0.00022793	STABLE
Edem2	50.36	102.5	-1.01113	1.0406e-05	0.00022793	DOWN
Alad	66.79	30.89	1.08818	1.04632e-05	0.000228756	UP
Nosip	85.71	36.88	1.19467	1.04805e-05	0.000228836	UP
Adprm	27.16	8.455	1.57439	1.05885e-05	0.000230593	UP
Nans	28.52	11.04	1.29403	1.05885e-05	0.000230593	UP
H3c1	2.812	0.2072	1.65885	1.09994e-05	0.00023923	UP
Lyrm9	46.44	18.72	1.26621	1.13771e-05	0.000247124	UP
Cab39l	99.42	46.57	1.07785	1.14711e-05	0.000248842	UP
Ndufs7	97.79	37.68	1.35276	1.1534e-05	0.000249239	UP
Mtres1	46.85	20.83	1.13233	1.15277e-05	0.000249239	UP
Cdc6	76.96	39.61	0.940977	1.1534e-05	0.000249239	STABLE
Lin7b	13.8	3.362	1.76296	1.16011e-05	0.000250366	UP
Hagh	26.88	8.707	1.52242	1.17151e-05	0.00025216	UP
Ints11	25.26	9.538	1.31693	1.17151e-05	0.00025216	UP
Dnajc19	167.8	80.28	1.05392	1.18499e-05	0.00025216	UP
Ppp2ca	136.2	68.28	0.986098	1.18499e-05	0.00025216	STABLE
Akr1a1	299.5	151.3	0.98065	1.18499e-05	0.00025216	STABLE
Cd164l2	682.1	489.8	0.476964	1.18499e-05	0.00025216	STABLE
Cecr2	271.5	361.9	-0.413675	1.18499e-05	0.00025216	STABLE
Mtmr14	465.4	667.9	-0.520133	1.18499e-05	0.00025216	STABLE
Hsp90b1	241.5	365.9	-0.597516	1.18499e-05	0.00025216	STABLE
Rab14	566.1	899.5	-0.667067	1.18499e-05	0.00025216	STABLE
9530068E07Rik	115.5	214.9	-0.890287	1.18499e-05	0.00025216	STABLE
Bop1	13.29	3.463	1.67854	1.22126e-05	0.000259549	UP
Mrps30	32.55	12.34	1.33115	1.22475e-05	0.000259961	UP
Mapk7	9.467	2.157	1.72926	1.24665e-05	0.000264275	UP
Zfp143	44.65	19.96	1.12311	1.26819e-05	0.00026816	UP
Eif4e2	46.59	22.01	1.04834	1.26819e-05	0.00026816	UP
Bloc1s1	97.34	38.12	1.32977	1.27508e-05	0.000269279	UP
Rps25	218.7	84.76	1.35727	1.27923e-05	0.000269476	UP
Ptges3l	83.87	35.71	1.20897	1.27923e-05	0.000269476	UP
Nlrp4g	157.3	94.29	0.732174	1.28131e-05	0.000269575	STABLE
Cldn12	6.63	1.805	1.44368	1.30631e-05	0.000274489	UP
Bcl2l15	28.9	8.918	1.5919	1.32769e-05	0.000278284	UP
Ogfod3	21.26	6.892	1.49603	1.32769e-05	0.000278284	UP
Fbxo17	11.05	3.912	1.29463	1.34083e-05	0.000278969	UP
Sdhd	182.6	94.83	0.93823	1.34694e-05	0.000278969	STABLE
Agr3	252.3	133.4	0.914428	1.34762e-05	0.000278969	STABLE
Ndufc1	141.1	74.67	0.909608	1.34762e-05	0.000278969	STABLE
Psmf1	348.5	191.7	0.858986	1.34762e-05	0.000278969	STABLE
Zfp277	314.8	242	0.378255	1.34762e-05	0.000278969	STABLE
Nav2	83.97	123.2	-0.547964	1.34762e-05	0.000278969	STABLE
Scfd1	88.79	131.9	-0.566138	1.34762e-05	0.000278969	STABLE
Lamtor1	72.21	124.2	-0.773592	1.34762e-05	0.000278969	STABLE
Exosc2	242	653.2	-1.42877	1.34762e-05	0.000278969	DOWN
Sfta2	51.68	16.78	1.5668	1.39014e-05	0.000287062	UP
Gas8	53.44	20.98	1.30852	1.38939e-05	0.000287062	UP
Tomm20	44.52	16.59	1.37206	1.4014e-05	0.000287614	UP
Psmc3ip	55.42	21.32	1.33778	1.4014e-05	0.000287614	UP
Zkscan17	66.51	27.75	1.2316	1.4014e-05	0.000287614	UP
Mbd3	45.17	19.6	1.16393	1.4014e-05	0.000287614	UP
Nelfe	56.87	27.31	1.0313	1.4014e-05	0.000287614	UP
Prepl	53.29	20.48	1.33796	1.40895e-05	0.000288456	UP
Tmem87a	59.03	29.1	0.99607	1.40895e-05	0.000288456	STABLE
Ptrh2	87.61	38.41	1.16874	1.41577e-05	0.000288793	UP
Ints4	47	23.69	0.959148	1.41349e-05	0.000288793	STABLE
Kif5c	46.6	82.66	-0.813739	1.41577e-05	0.000288793	STABLE
Rsph9	12.11	2.897	1.75033	1.44719e-05	0.000294844	UP
Fezf2	2.632	0.4394	1.33527	1.45113e-05	0.000295287	UP
Map2k7	14.47	3.916	1.65403	1.49786e-05	0.000303858	UP
Cdk5rap3	8.806	2.406	1.52578	1.4987e-05	0.000303858	UP
Ptges2	7.209	2.037	1.43454	1.49786e-05	0.000303858	UP
Ifi27l2a	8.369	1.549	1.87807	1.53152e-05	0.000306067	UP
Smim20	156.4	55.89	1.4678	1.51847e-05	0.000306067	UP
Tmc4	41.25	15.2	1.38342	1.51847e-05	0.000306067	UP
Nobox	438.6	216.3	1.01693	1.53059e-05	0.000306067	UP
Tubb2b	120.9	67.02	0.842089	1.53059e-05	0.000306067	STABLE
Polr3k	186.7	110.1	0.757224	1.53059e-05	0.000306067	STABLE
Senp8	204.7	143.3	0.510755	1.53059e-05	0.000306067	STABLE
Gnai3	90.75	137	-0.58846	1.53059e-05	0.000306067	STABLE
Ppig	391.5	592.9	-0.597455	1.53059e-05	0.000306067	STABLE
Bscl2	235.3	373.4	-0.664065	1.53059e-05	0.000306067	STABLE
Agk	45.56	77.68	-0.757104	1.53059e-05	0.000306067	STABLE
Ogdh	54.38	94.51	-0.786372	1.53059e-05	0.000306067	STABLE
H2bc18	6.985	0.5022	2.41023	1.53774e-05	0.000306214	UP
Naxd	19.46	6.327	1.48138	1.5362e-05	0.000306214	UP
Yif1a	37.98	14.72	1.30973	1.53558e-05	0.000306214	UP
Nubp2	66.38	24.73	1.38906	1.5479e-05	0.000307505	UP
Wdr73	36.37	17.61	1.00585	1.5479e-05	0.000307505	UP
Exosc6	17.47	5.642	1.47565	1.56057e-05	0.00030807	UP
Smyd3	57.71	22.15	1.34235	1.55616e-05	0.00030807	UP
Txnl4a	104.8	47.9	1.11313	1.56113e-05	0.00030807	UP
Bend5	44.77	20.93	1.06164	1.55533e-05	0.00030807	UP
Supt5	86.61	42.9	0.997039	1.56113e-05	0.00030807	STABLE
Fbxl19	44.77	22.2	0.980141	1.56362e-05	0.00030807	STABLE
Polr3a	143.8	73.61	0.957058	1.56362e-05	0.00030807	STABLE
Bcl11a	1.322	0.00875	1.20272	1.61002e-05	0.000316839	UP
Fbp2	12.36	3.504	1.56842	1.65244e-05	0.000324805	UP
Wdr18	69.78	23.21	1.5477	1.67675e-05	0.000329197	UP
Thap3	6.499	1.635	1.50902	1.6946e-05	0.000330029	UP
Tti2	3.709	0.7206	1.45241	1.69357e-05	0.000330029	UP
Ndor1	7.108	2.273	1.30873	1.69847e-05	0.000330029	UP
Gpn1	71.19	29.08	1.26316	1.72612e-05	0.000330029	UP
Xrcc6	74.56	32	1.19515	1.72612e-05	0.000330029	UP
Josd2	68.05	29.69	1.16999	1.72339e-05	0.000330029	UP
Rnf181	165.3	72.95	1.1695	1.72249e-05	0.000330029	UP
Ints3	33.27	14.59	1.13633	1.69546e-05	0.000330029	UP
Mrrf	54.85	26.78	1.00748	1.71796e-05	0.000330029	UP
Ccdc130	109.6	54.28	1.00036	1.72612e-05	0.000330029	UP
Ppwd1	36.35	18.54	0.934744	1.70893e-05	0.000330029	STABLE
Adgrg1	120.1	65.17	0.871976	1.73617e-05	0.000330029	STABLE
Gnrh1	195	119.4	0.70359	1.73617e-05	0.000330029	STABLE
Pak1	142.8	91.92	0.63014	1.73617e-05	0.000330029	STABLE
Ebpl	300.7	211.1	0.508645	1.73617e-05	0.000330029	STABLE
Parl	646.2	460.8	0.486835	1.73617e-05	0.000330029	STABLE
Ccdc92	190.8	139.2	0.452309	1.73617e-05	0.000330029	STABLE
Nup35	475.2	651.6	-0.454556	1.73617e-05	0.000330029	STABLE
Carhsp1	210.4	296.9	-0.494635	1.73617e-05	0.000330029	STABLE
Hnrnpdl	149.1	214	-0.518028	1.73617e-05	0.000330029	STABLE
Tubb2a	437.9	647.8	-0.563973	1.73617e-05	0.000330029	STABLE
Wasl	275	418.4	-0.603679	1.73617e-05	0.000330029	STABLE
Stard3nl	61.43	94.6	-0.614732	1.73617e-05	0.000330029	STABLE
Bin2	112.5	175.9	-0.640543	1.72612e-05	0.000330029	STABLE
Ncapg	198.3	318.8	-0.682027	1.73617e-05	0.000330029	STABLE
Stradb	69.43	115.2	-0.722239	1.72612e-05	0.000330029	STABLE
Dcaf7	103	174	-0.750412	1.72612e-05	0.000330029	STABLE
Cdca4	94.34	164.6	-0.796313	1.73617e-05	0.000330029	STABLE
H2-Oa	40.33	13.66	1.49522	1.74735e-05	0.000331403	UP
Def6	18.11	6.56	1.33825	1.74735e-05	0.000331403	UP
S100a11	10.29	2.92	1.52608	1.82595e-05	0.000345919	UP
Chrac1	7.411	2.042	1.46696	1.86556e-05	0.000353022	UP
Gm14295	15.5	5.707	1.29855	1.87374e-05	0.000354171	UP
Eefsec	51.81	22.48	1.16938	1.88585e-05	0.000356057	UP
Ndufs8	62.12	25.46	1.25412	1.90066e-05	0.000356787	UP
Med9	65.23	29.26	1.13005	1.90165e-05	0.000356787	UP
Ephb6	28.98	12.8	1.11962	1.89571e-05	0.000356787	UP
Gpx4	154.1	75.4	1.02198	1.90363e-05	0.000356787	UP
Dgcr6	77.49	38.32	0.997418	1.90463e-05	0.000356787	STABLE
Tmem38a	38.13	19.49	0.93322	1.90165e-05	0.000356787	STABLE
Uimc1	83.32	50.25	0.718219	1.89571e-05	0.000356787	STABLE
Vps26b	9.177	2.011	1.75701	1.92798e-05	0.000360758	UP
Kcnj13	5.559	1.075	1.66045	1.94134e-05	0.000361974	UP
Eef2	120.1	59.39	1.00362	1.9669e-05	0.000361974	UP
4930453N24Rik	102	62.04	0.708685	1.9669e-05	0.000361974	STABLE
Mpzl1	219.8	139.1	0.656076	1.9669e-05	0.000361974	STABLE
Izumo1r	373.7	240.7	0.632526	1.9669e-05	0.000361974	STABLE
Taf1a	197	129.5	0.601314	1.9669e-05	0.000361974	STABLE
Ifit1bl2	358.2	239.5	0.578427	1.9669e-05	0.000361974	STABLE
Cd55	333.5	432.3	-0.373329	1.9669e-05	0.000361974	STABLE
Usp7	375.6	489.9	-0.382318	1.9669e-05	0.000361974	STABLE
Golga4	190.6	262.1	-0.457811	1.9669e-05	0.000361974	STABLE
Gnas	272.6	390.4	-0.516289	1.9669e-05	0.000361974	STABLE
Smc4	1006	1440	-0.516584	1.9669e-05	0.000361974	STABLE
Rhot1	228	341.3	-0.580133	1.9669e-05	0.000361974	STABLE
Rbm27	281.1	420.8	-0.580216	1.9669e-05	0.000361974	STABLE
Slc35a1	43.41	65.46	-0.581663	1.9669e-05	0.000361974	STABLE
Hps1	4.854	0.7162	1.77026	1.98526e-05	0.000364952	UP
Irf3	17.02	5.052	1.57385	1.99755e-05	0.000366808	UP
Gpn2	19.21	10.13	0.86062	2.06298e-05	0.000378408	STABLE
Rtcb	62.24	26.91	1.18038	2.08012e-05	0.000381136	UP
Phgdh	22.27	7.128	1.51769	2.0985e-05	0.000381969	UP
Chst7	101.9	42.47	1.24287	2.09738e-05	0.000381969	UP
Dmac1	110.4	49.31	1.1463	2.0909e-05	0.000381969	UP
Gmpr	79.89	35.67	1.14128	2.10063e-05	0.000381969	UP
Lonp1	71.97	33.29	1.08931	2.0909e-05	0.000381969	UP
Net1	74.81	35.26	1.06419	2.0963e-05	0.000381969	UP
Rbis	122.3	59.61	1.02457	2.09738e-05	0.000381969	UP
Poln	9.809	3.027	1.42444	2.10504e-05	0.000382354	UP
Qtrt1	15.74	4.618	1.575	2.11609e-05	0.000383945	UP
Rab25	11.2	3.008	1.6057	2.11911e-05	0.000384077	UP
Sirt5	25.41	11.56	1.07182	2.17834e-05	0.000394385	UP
Gm14139	20.06	6.585	1.4735	2.20431e-05	0.000398226	UP
Zfp3	12.69	4.931	1.2066	2.20431e-05	0.000398226	UP
Bex4	7.956	1.811	1.67184	2.21199e-05	0.000398778	UP
Emg1	21.64	6.347	1.62353	2.22641e-05	0.000398778	UP
Clta	291.8	162.9	0.836906	2.22553e-05	0.000398778	STABLE
Abcd3	69.32	42.39	0.696569	2.22553e-05	0.000398778	STABLE
Rad51	160.6	102.4	0.644434	2.22553e-05	0.000398778	STABLE
Erp44	109.2	159.9	-0.547049	2.22553e-05	0.000398778	STABLE
Tacc2	196.4	298.9	-0.603727	2.22553e-05	0.000398778	STABLE
Gstm5	134.4	208.2	-0.627322	2.22553e-05	0.000398778	STABLE
Srsf9	30.52	10.98	1.39564	2.25141e-05	0.000401966	UP
Mrpl36	40.93	15	1.38963	2.25026e-05	0.000401966	UP
Ube2f	22.29	9.475	1.15249	2.25141e-05	0.000401966	UP
Phkg1	3.85	0.7981	1.43149	2.25541e-05	0.000402251	UP
Bhlhe40	30.65	11.84	1.30159	2.27581e-05	0.000405457	UP
Dmap1	117.6	51.17	1.18449	2.31221e-05	0.000411067	UP
Ube2j1	32.74	16.16	0.975277	2.31102e-05	0.000411067	STABLE
Tdrkh	92.04	44.64	1.0277	2.31575e-05	0.000411261	UP
Prxl2b	10.85	3.28	1.46918	2.32532e-05	0.000412523	UP
Idh3g	27.24	9.687	1.40171	2.40176e-05	0.000425183	UP
Trmt2a	17.28	7.011	1.19048	2.40176e-05	0.000425183	UP
Washc1	14.81	5.12	1.36945	2.43134e-05	0.000429965	UP
Hps6	20.21	8.006	1.23558	2.44638e-05	0.000432167	UP
Ddx47	20.23	6.442	1.51217	2.51531e-05	0.000439706	UP
Mettl7a3	26.72	10.69	1.24577	2.50815e-05	0.000439706	UP
Eola1	182.2	92.77	0.966362	2.51511e-05	0.000439706	STABLE
Figla	89.89	46.76	0.928301	2.51511e-05	0.000439706	STABLE
Eif2b4	203.7	125.5	0.695163	2.51511e-05	0.000439706	STABLE
Tmbim6	336.6	444.7	-0.400902	2.51511e-05	0.000439706	STABLE
Eif4e3	591.6	805.6	-0.444991	2.51511e-05	0.000439706	STABLE
Naa16	130.4	187.2	-0.517924	2.51511e-05	0.000439706	STABLE
Rragc	408.8	632.5	-0.628343	2.51511e-05	0.000439706	STABLE
Taf4	120.1	227	-0.912949	2.51511e-05	0.000439706	STABLE
Elf3	8.559	2.038	1.65359	2.52884e-05	0.00044161	UP
Tpi1	46.04	21.94	1.0358	2.54014e-05	0.000443122	UP
Ndufa9	236	99.29	1.24064	2.55044e-05	0.000443297	UP
Ambra1	72.53	32.22	1.14637	2.54786e-05	0.000443297	UP
Trir	75	34.92	1.08099	2.55173e-05	0.000443297	UP
Dctn5	47.35	22.27	1.05525	2.55173e-05	0.000443297	UP
H2bc12	21.52	3.997	2.17212	2.56608e-05	0.000445328	UP
Phactr2	2.461	0.3713	1.33554	2.56905e-05	0.000445382	UP
Igflr1	16.98	4.635	1.67426	2.57531e-05	0.000446006	UP
Abt1	49.32	22.15	1.11999	2.73252e-05	0.000472744	UP
Ggt1	17.4	6.09	1.37588	2.77215e-05	0.000476887	UP
Trmo	37.54	14.15	1.34709	2.76294e-05	0.000476887	UP
Lgmn	113.1	45.53	1.29356	2.80625e-05	0.000476887	UP
Zfand2b	78.73	32.35	1.25721	2.78383e-05	0.000476887	UP
Cog8	18.77	7.302	1.2518	2.77074e-05	0.000476887	UP
Sipa1	75.77	35.13	1.08758	2.79783e-05	0.000476887	UP
Rab11fip1	31.12	14.16	1.08358	2.78383e-05	0.000476887	UP
Psmd14	69	33.89	1.00443	2.81047e-05	0.000476887	UP
Znrf1	8.064	3.585	0.983186	2.83905e-05	0.000476887	STABLE
Imp4	172.3	88.26	0.957321	2.81047e-05	0.000476887	STABLE
Psmc2	181.3	99.76	0.855305	2.81047e-05	0.000476887	STABLE
Reep2	115.7	68.22	0.753567	2.83897e-05	0.000476887	STABLE
Psmc1	216.5	128.2	0.751661	2.83897e-05	0.000476887	STABLE
Cisd2	102.5	60.88	0.741859	2.81047e-05	0.000476887	STABLE
Spcs2	217.6	286.5	-0.395259	2.83897e-05	0.000476887	STABLE
Arfgef1	167	223.5	-0.418722	2.83897e-05	0.000476887	STABLE
Tmed2	178.9	246.3	-0.45918	2.83897e-05	0.000476887	STABLE
Fbxo34	342.4	475.6	-0.47265	2.83897e-05	0.000476887	STABLE
Unc50	563.1	822.1	-0.545091	2.83897e-05	0.000476887	STABLE
Fbxw22	408.5	600.3	-0.55417	2.83897e-05	0.000476887	STABLE
Pde3a	154.9	229.6	-0.565305	2.83897e-05	0.000476887	STABLE
Nup37	130	201	-0.625075	2.83897e-05	0.000476887	STABLE
Ccar1	131.2	203.3	-0.628446	2.83897e-05	0.000476887	STABLE
Rexo2	61.71	96.86	-0.64197	2.83897e-05	0.000476887	STABLE
Glce	204.5	321.7	-0.650877	2.83897e-05	0.000476887	STABLE
Api5	74.84	118.8	-0.659645	2.83897e-05	0.000476887	STABLE
Hsp90ab1	560.6	890.6	-0.666867	2.83897e-05	0.000476887	STABLE
Srek1ip1	124.4	199.7	-0.677847	2.83897e-05	0.000476887	STABLE
Hpcal1	41.4	76.38	-0.867962	2.83897e-05	0.000476887	STABLE
Rbm22	144.7	92.6	0.638507	2.94901e-05	0.000494861	STABLE
Casc1	26.3	10.49	1.24934	2.96876e-05	0.000497675	UP
Stk36	36.13	10.14	1.73718	3.01056e-05	0.000503675	UP
Tradd	3.078	0.4716	1.47034	3.00775e-05	0.000503675	UP
Mul1	38.72	17.71	1.08608	3.06499e-05	0.00051227	UP
Mrps18a	70.93	27.78	1.32147	3.08025e-05	0.000514307	UP
Mrgbp	71.22	32.77	1.09685	3.08943e-05	0.000514813	UP
Mrpl1	53.62	26.4	0.995385	3.08943e-05	0.000514813	STABLE
Gart	5.062	0.8453	1.7159	3.11076e-05	0.000517852	UP
Gatd1	13.08	3.78	1.55834	3.13579e-05	0.0005215	UP
Osgin1	21.25	8.065	1.2955	3.1391e-05	0.000521533	UP
Rps23	149	63.34	1.22112	3.20076e-05	0.00052759	UP
Cmc1	182.1	101.2	0.841897	3.20076e-05	0.00052759	STABLE
Arpc5l	489.1	365.2	0.420437	3.20076e-05	0.00052759	STABLE
Arf1	574.9	761.3	-0.404594	3.20076e-05	0.00052759	STABLE
Uqcrc2	175.4	275.7	-0.648929	3.20076e-05	0.00052759	STABLE
Bmp15	1882	2964	-0.655527	3.20076e-05	0.00052759	STABLE
Myl6	62.25	101	-0.688972	3.20076e-05	0.00052759	STABLE
Akap17b	175.3	288.6	-0.715767	3.20076e-05	0.00052759	STABLE
Actr1b	9.005	3.233	1.24093	3.22706e-05	0.000531402	UP
Hes6	40.48	15.24	1.35267	3.3482e-05	0.000550267	UP
Anapc2	44.06	19.33	1.14826	3.3482e-05	0.000550267	UP
Vps37b	43.85	21.74	0.979617	3.37301e-05	0.000553802	STABLE
Glo1	44.66	19.61	1.14735	3.38963e-05	0.000554646	UP
Zbtb37	52.82	24.82	1.05972	3.40464e-05	0.000554646	UP
Kat8	146.2	74.14	0.970341	3.40464e-05	0.000554646	STABLE
Rpap2	83.82	42.46	0.964664	3.40464e-05	0.000554646	STABLE
Fut11	48.36	25.04	0.922762	3.40464e-05	0.000554646	STABLE
Aldh1a2	103.1	56.25	0.86244	3.40464e-05	0.000554646	STABLE
Mrps16	105.6	58.79	0.834447	3.40464e-05	0.000554646	STABLE
Med23	76.25	44.2	0.77336	3.40464e-05	0.000554646	STABLE
Dok4	26.53	10.28	1.28682	3.42838e-05	0.00055797	UP
Fam186a	10.01	3.127	1.41542	3.56544e-05	0.000579713	UP
Sephs2	89.21	137.5	-0.618045	3.57084e-05	0.000580028	STABLE
Aagab	41.53	16.75	1.26042	3.59606e-05	0.000580981	UP
St3gal4	3.441	1.01	1.14334	3.59997e-05	0.000580981	UP
Ndufb5	244.8	134.5	0.859429	3.60446e-05	0.000580981	STABLE
Tubb5	183.8	120.3	0.606981	3.60446e-05	0.000580981	STABLE
Cep164	107.8	165.7	-0.61564	3.60446e-05	0.000580981	STABLE
Rnf14	124.9	192.4	-0.618777	3.60446e-05	0.000580981	STABLE
Phf1	192.8	306.5	-0.665572	3.60446e-05	0.000580981	STABLE
Oaz2	51.79	94.13	-0.849514	3.60446e-05	0.000580981	STABLE
Zfp408	4.158	1.251	1.19612	3.64e-05	0.000586144	UP
Zpr1	21.76	9.423	1.12664	3.64569e-05	0.000586497	UP
Eef1g	40.65	17.27	1.18898	3.68326e-05	0.000591972	UP
Pik3ip1	22.95	7.985	1.41427	3.7007e-05	0.000593637	UP
Atp13a2	15.63	5.584	1.33685	3.69888e-05	0.000593637	UP
Dbndd2	56.73	27.45	1.02105	3.72838e-05	0.000597504	UP
Mepce	98.93	52.79	0.893684	3.73927e-05	0.000597835	STABLE
Tmem214	42.24	25.27	0.718873	3.73927e-05	0.000597835	STABLE
Echs1	67.98	102.2	-0.581215	3.74473e-05	0.000597835	STABLE
Tmem38b	45.42	76.49	-0.739062	3.74473e-05	0.000597835	STABLE
Adgra2	15.13	6.383	1.1275	3.80012e-05	0.000606102	UP
Tysnd1	25.45	10.28	1.22904	3.88645e-05	0.000619281	UP
Izumo4	16.78	5.409	1.47179	3.99082e-05	0.000635307	UP
Sgf29	239.4	115.5	1.04496	4.05446e-05	0.000637558	UP
Acd	101.2	52.45	0.935345	4.04999e-05	0.000637558	STABLE
Abhd12	162	104.3	0.629825	4.05446e-05	0.000637558	STABLE
Ndufaf4	626.9	409.6	0.612834	4.05446e-05	0.000637558	STABLE
Mrpl32	382.7	269.1	0.506571	4.05446e-05	0.000637558	STABLE
Dnttip2	265.5	348	-0.389111	4.05446e-05	0.000637558	STABLE
Wnk1	289.1	411.8	-0.509018	4.05446e-05	0.000637558	STABLE
Hsd17b7	68.71	99.07	-0.521457	4.05446e-05	0.000637558	STABLE
Atp2b1	191	277.6	-0.53737	4.05446e-05	0.000637558	STABLE
Zc3h8	91.96	135.3	-0.552564	4.05446e-05	0.000637558	STABLE
Mier2	200.8	308.5	-0.616515	4.05446e-05	0.000637558	STABLE
Tada2a	81.51	136.5	-0.737086	4.05446e-05	0.000637558	STABLE
Snrpd3	177.4	303.5	-0.771138	4.05446e-05	0.000637558	STABLE
Dmac2l	4.792	1.155	1.42634	4.0779e-05	0.000640643	UP
Dyrk3	6.461	1.449	1.607	4.11785e-05	0.0006439	UP
Atg101	68.85	34.19	0.98921	4.11491e-05	0.0006439	STABLE
Lhpp	53.25	26.66	0.971771	4.11689e-05	0.0006439	STABLE
Rnf122	57.97	32.24	0.827103	4.11491e-05	0.0006439	STABLE
Plce1	195.4	111.2	0.807568	4.11689e-05	0.0006439	STABLE
Cebpzos	25.51	8.492	1.48196	4.17928e-05	0.000652896	UP
Impdh2	11.1	3.836	1.32308	4.18652e-05	0.000653417	UP
Zfpl1	46.96	17.93	1.34076	4.20143e-05	0.000655133	UP
Smpd4	24.95	9.701	1.27782	4.27325e-05	0.000665713	UP
Tprg	47.13	17.42	1.38547	4.40672e-05	0.000684594	UP
Fance	20.03	8.603	1.13062	4.40672e-05	0.000684594	UP
Cdkal1	26.92	12.8	1.01643	4.40461e-05	0.000684594	UP
Coq3	47.61	21.18	1.13187	4.45121e-05	0.000690226	UP
Mfng	42.04	21.14	0.958592	4.45121e-05	0.000690226	STABLE
Mok	69.86	23.62	1.52498	4.50463e-05	0.000690413	UP
Mrpl17	109.9	39.35	1.45849	4.51753e-05	0.000690413	UP
Tuba4a	154.6	63.56	1.26881	4.50249e-05	0.000690413	UP
Nostrin	50.73	20.82	1.24561	4.4832e-05	0.000690413	UP
Necab2	61.31	25.64	1.22621	4.4832e-05	0.000690413	UP
Ubxn2b	52.03	21.75	1.22089	4.4832e-05	0.000690413	UP
Upp1	134.8	58.2	1.19805	4.52399e-05	0.000690413	UP
Hikeshi	121.8	62.56	0.949891	4.55548e-05	0.000690413	STABLE
Cdk5	105.1	55.91	0.899155	4.52399e-05	0.000690413	STABLE
Tmem255b	102.3	55.43	0.872106	4.52399e-05	0.000690413	STABLE
Sgsm3	58.64	31.89	0.85839	4.50463e-05	0.000690413	STABLE
Ddx56	57.24	31.21	0.854594	4.51753e-05	0.000690413	STABLE
Uxt	71.48	39.86	0.827137	4.55548e-05	0.000690413	STABLE
Stip1	193.4	123.6	0.641191	4.55548e-05	0.000690413	STABLE
Dnajb11	97.19	63.09	0.615457	4.55548e-05	0.000690413	STABLE
Txndc16	66.69	43.62	0.60136	4.55548e-05	0.000690413	STABLE
Tbc1d15	968.5	1272	-0.392493	4.55548e-05	0.000690413	STABLE
Klhl8	433	582.7	-0.427556	4.55548e-05	0.000690413	STABLE
Ap3m1	113.9	155.6	-0.447115	4.55548e-05	0.000690413	STABLE
Susd3	116.5	168.6	-0.529004	4.55548e-05	0.000690413	STABLE
Orc6	289.6	433.6	-0.580795	4.55548e-05	0.000690413	STABLE
Rbbp7	1284	1946	-0.600205	4.55548e-05	0.000690413	STABLE
Nol10	46.25	75.04	-0.686527	4.55548e-05	0.000690413	STABLE
Itga9	184.5	306.7	-0.729728	4.55548e-05	0.000690413	STABLE
Rbm38	749.5	1292	-0.784511	4.55548e-05	0.000690413	STABLE
Tmem158	13.76	4.435	1.44185	4.59042e-05	0.000694451	UP
Il10rb	18.48	6.606	1.35717	4.59042e-05	0.000694451	UP
Sfi1	19.01	6.742	1.36984	4.59636e-05	0.000694722	UP
Dimt1	58.82	31.84	0.865269	4.71915e-05	0.000712639	STABLE
Snx32	5.695	1.447	1.45233	4.81252e-05	0.000726083	UP
Grhpr	28.48	11.89	1.19385	4.84155e-05	0.000729806	UP
Aimp2	33.47	13.53	1.24647	4.88993e-05	0.000735774	UP
Fkbp15	25.54	12.91	0.932398	4.88993e-05	0.000735774	STABLE
Drg1	50.55	23.26	1.08762	4.92472e-05	0.000739017	UP
Caml	88.52	43.21	1.01784	4.92472e-05	0.000739017	UP
Nudt14	35.19	18.12	0.920617	4.92472e-05	0.000739017	STABLE
Fam169b	1.732	0.1653	1.22917	4.93027e-05	0.000739188	UP
Gcat	57.88	28.62	0.991069	4.94802e-05	0.000741185	STABLE
Pex14	55.14	29.18	0.895365	4.96906e-05	0.000743008	STABLE
Snx11	43.82	75.6	-0.773451	4.96672e-05	0.000743008	STABLE
Bambi	2.198	0.03312	1.63021	5.02303e-05	0.000750408	UP
4930562C15Rik	27.36	11.01	1.23908	5.05028e-05	0.000753806	UP
Fth1	244.9	135.3	0.851207	5.11275e-05	0.000756389	STABLE
Zmpste24	79.83	49.47	0.679445	5.11275e-05	0.000756389	STABLE
Eif4e	412.5	277	0.572996	5.11275e-05	0.000756389	STABLE
Rtraf	281.8	192.2	0.549524	5.11275e-05	0.000756389	STABLE
Tax1bp1	416.3	550.3	-0.401732	5.11275e-05	0.000756389	STABLE
Suco	233.9	309.5	-0.402405	5.11275e-05	0.000756389	STABLE
Sec13	213.7	298.4	-0.479801	5.11275e-05	0.000756389	STABLE
Hmgxb4	180.5	275.4	-0.60658	5.11275e-05	0.000756389	STABLE
Dek	199.1	322.5	-0.692742	5.11275e-05	0.000756389	STABLE
Ubn1	118	193.1	-0.7067	5.11275e-05	0.000756389	STABLE
Rufy1	192	109.6	0.803355	5.20687e-05	0.000769633	STABLE
Rpp40	7.063	1.534	1.66989	5.24405e-05	0.000774446	UP
Wfs1	29.88	15.18	0.932435	5.31686e-05	0.000784506	STABLE
Meikin	33.62	14.45	1.16391	5.36944e-05	0.000791567	UP
Rnd1	6.629	1.895	1.39816	5.38972e-05	0.000793858	UP
Galt	14.98	5.265	1.35077	5.40459e-05	0.000795349	UP
Dnm3	71.85	31.82	1.15032	5.43257e-05	0.000797226	UP
Trappc13	56.82	25.21	1.14143	5.43003e-05	0.000797226	UP
Nxf1	99.83	45.78	1.1079	5.4478e-05	0.000797226	UP
Prpf38a	111.5	56.56	0.966988	5.45543e-05	0.000797226	STABLE
Rhd	103.1	57.22	0.839018	5.45543e-05	0.000797226	STABLE
Dctn3	109.2	68.05	0.673995	5.45543e-05	0.000797226	STABLE
H3c3	0.8225	0.2284	0.569094	5.4416e-05	0.000797226	STABLE
Anln	194.2	266.5	-0.454384	5.45543e-05	0.000797226	STABLE
Tmem219	4.691	1.29	1.31304	5.51973e-05	0.000805919	UP
Cox6a2	30.35	10.35	1.46598	5.66469e-05	0.000826364	UP
Ucp2	2.873	0.2194	1.66736	5.70667e-05	0.000829665	UP
Set	124.6	66.71	0.891137	5.73191e-05	0.000829665	STABLE
Pdcd5	375.5	224.8	0.737537	5.73191e-05	0.000829665	STABLE
Abcf2	109.6	65.73	0.728672	5.73191e-05	0.000829665	STABLE
Miox	606.3	821.1	-0.436946	5.73191e-05	0.000829665	STABLE
Dkc1	240.3	352.5	-0.551069	5.73191e-05	0.000829665	STABLE
Akap1	177.5	284.5	-0.678112	5.73191e-05	0.000829665	STABLE
Usp16	159.6	257.7	-0.688385	5.73191e-05	0.000829665	STABLE
Atxn1l	41.78	72.61	-0.783094	5.73191e-05	0.000829665	STABLE
Etv5	8.242	2.41	1.43841	5.76765e-05	0.000834117	UP
Mrpl41	51.07	17.45	1.49697	5.83615e-05	0.000842569	UP
Sdhaf1	32.54	13.61	1.19895	5.83615e-05	0.000842569	UP
Cenpl	23.18	8.638	1.32697	5.93168e-05	0.000853801	UP
Rnase6	7.931	2.63	1.29867	5.92462e-05	0.000853801	UP
Dtnb	38.83	18.17	1.05512	5.93434e-05	0.000853801	UP
Tars2	9.459	4.108	1.03393	5.93168e-05	0.000853801	UP
Ess2	49.17	21.71	1.14364	5.96184e-05	0.000856286	UP
Ndufs2	60.34	27.16	1.12335	5.96184e-05	0.000856286	UP
Dcaf11	73.21	35.92	1.00733	5.97839e-05	0.000857192	UP
Glis1	82.1	50.65	0.686034	5.97839e-05	0.000857192	STABLE
Polr2k	74.65	29.93	1.29033	5.98667e-05	0.000857646	UP
Cdk4	10.7	3.495	1.38019	6.09732e-05	0.000871261	UP
Abitram	22.8	8.717	1.29254	6.08862e-05	0.000871261	UP
St7l	8.432	4.181	0.864514	6.09442e-05	0.000871261	STABLE
Ash2l	40.08	24.69	0.677405	6.25881e-05	0.000893574	STABLE
Prkrip1	233.7	152.7	0.610361	6.26744e-05	0.000894045	STABLE
Sugp1	18.52	8.178	1.08905	6.31834e-05	0.000900538	UP
Cyp27a1	13.33	5.002	1.25555	6.40438e-05	0.0009011	UP
Sf3a2	26.47	11.77	1.10508	6.40029e-05	0.0009011	UP
Opn3	21.76	10.49	0.986474	6.40323e-05	0.0009011	STABLE
Nek2	78.54	43.17	0.848541	6.41913e-05	0.0009011	STABLE
Poc1a	117.9	76.64	0.614488	6.41913e-05	0.0009011	STABLE
Polr2l	1440	1012	0.507961	6.41913e-05	0.0009011	STABLE
Sin3b	105.3	144.7	-0.455271	6.41913e-05	0.0009011	STABLE
Ccdc18	106	148.7	-0.484287	6.41913e-05	0.0009011	STABLE
Ms4a1	145	204.2	-0.491193	6.41913e-05	0.0009011	STABLE
Eif4a2	152.6	228.3	-0.577777	6.41913e-05	0.0009011	STABLE
Csnk1e	465.3	701.8	-0.592035	6.41913e-05	0.0009011	STABLE
Pdia6	87.26	135.6	-0.63013	6.41913e-05	0.0009011	STABLE
Cdca3	62.58	97.54	-0.632201	6.41913e-05	0.0009011	STABLE
E2f2	47.63	76.27	-0.667923	6.41913e-05	0.0009011	STABLE
Med20	30.66	51.4	-0.726933	6.41913e-05	0.0009011	STABLE
Smn1	181.2	302.1	-0.734313	6.41913e-05	0.0009011	STABLE
Tjap1	41.35	75	-0.84353	6.41913e-05	0.0009011	STABLE
Sap18	31.75	87.22	-1.42961	6.41913e-05	0.0009011	DOWN
Dnph1	2.675	0.2897	1.51072	6.5046e-05	0.000912333	UP
Sac3d1	13.64	6.218	1.02016	6.51326e-05	0.000912783	UP
Nudt16l1	55.8	26.45	1.04917	6.5397e-05	0.000914957	UP
Fam98b	66.8	39.82	0.732137	6.5397e-05	0.000914957	STABLE
Mrps24	139.6	69.99	0.985568	6.55766e-05	0.000915176	STABLE
Mrpl28	123	66.97	0.867415	6.55766e-05	0.000915176	STABLE
Gpank1	39.13	23.14	0.732893	6.55766e-05	0.000915176	STABLE
Mrpl30	124.6	63.27	0.96693	6.56666e-05	0.000915668	STABLE
Oasl1	7.594	2.431	1.32479	6.62881e-05	0.000923237	UP
Ado	6.943	2.381	1.23242	6.63196e-05	0.000923237	UP
Rogdi	30.17	11.58	1.30927	6.68068e-05	0.000929247	UP
Nudt8	22.21	7.16	1.50839	6.69699e-05	0.000930742	UP
Nipal2	10.96	4.283	1.17883	6.93175e-05	0.000961978	UP
Suclg1	48.1	22.49	1.06369	6.93323e-05	0.000961978	UP
Nubp1	4.548	0.8159	1.61112	7.02315e-05	0.000972039	UP
Henmt1	70.14	23.44	1.5411	7.02221e-05	0.000972039	UP
Rpain	23.46	12.46	0.861552	7.01902e-05	0.000972039	STABLE
Ppm1g	17.23	6.238	1.33268	7.14522e-05	0.00097933	UP
Map1s	35.2	14.82	1.19373	7.08952e-05	0.00097933	UP
Avpi1	97.09	42.63	1.16868	7.17029e-05	0.00097933	UP
Cyhr1	34.92	17.03	0.994414	7.1379e-05	0.00097933	STABLE
Med7	211.4	109.4	0.943787	7.18109e-05	0.00097933	STABLE
Rbl1	50.51	27.34	0.862323	7.17029e-05	0.00097933	STABLE
Ung	72.1	48.47	0.563337	7.18109e-05	0.00097933	STABLE
Fmc1	94.9	64.49	0.550326	7.18109e-05	0.00097933	STABLE
Chek1	489.7	608.9	-0.313553	7.18109e-05	0.00097933	STABLE
Ctps	199.7	261.4	-0.386934	7.18109e-05	0.00097933	STABLE
Morf4l2	169.5	233.5	-0.46011	7.18109e-05	0.00097933	STABLE
Cep57l1	165	229.2	-0.4716	7.18109e-05	0.00097933	STABLE
Tgfb2	469.3	669	-0.510426	7.18109e-05	0.00097933	STABLE
Dhrs1	70.61	105.3	-0.569587	7.18109e-05	0.00097933	STABLE
Romo1	165.5	271.9	-0.713085	7.18109e-05	0.00097933	STABLE
Lamtor2	40.06	66.55	-0.718274	7.18109e-05	0.00097933	STABLE
Arl13b	46.14	79.06	-0.764222	7.18109e-05	0.00097933	STABLE
Baz1a	95.53	183.9	-0.937805	7.18109e-05	0.00097933	STABLE
Mocos	122.7	54.32	1.16058	7.19954e-05	0.000979453	UP
Pdzk1	154.5	84.32	0.866278	7.19954e-05	0.000979453	STABLE
Btbd2	65.44	36.75	0.815439	7.18978e-05	0.000979453	STABLE
Etfrf1	3.604	0.6425	1.48711	7.24927e-05	0.000985418	UP
Ss18l1	27.73	11.57	1.19246	7.25984e-05	0.000986055	UP
Sox15	22.43	7.766	1.41848	7.33624e-05	0.000995624	UP
Cyp2a12	3.602	0.3212	1.80051	7.3949e-05	0.00100277	UP
Acy3	23.27	10.64	1.06036	7.47823e-05	0.00101243	UP
Vps45	12.9	6.087	0.971667	7.47484e-05	0.00101243	STABLE
Ptprs	28.86	11.9	1.21053	7.60097e-05	0.00102822	UP
Zfp398	25.65	12.26	1.00726	7.6975e-05	0.00104044	UP
Fam222a	41.25	17.17	1.21704	7.8581e-05	0.00106043	UP
Ndufs3	86.83	37.63	1.18513	7.8581e-05	0.00106043	UP
Ywhah	91.45	45.36	0.995851	7.88982e-05	0.00106044	STABLE
Sec24b	37.56	18.67	0.97143	7.87924e-05	0.00106044	STABLE
Mrps17	145.3	78.36	0.882149	7.88982e-05	0.00106044	STABLE
Atp23	57.39	31.51	0.844947	7.88982e-05	0.00106044	STABLE
Skp2	15.19	35.18	-1.16001	7.87924e-05	0.00106044	DOWN
Hdhd3	2.622	0.4047	1.36649	8.02336e-05	0.0010641	UP
Nudt18	7.133	2.828	1.08705	7.95798e-05	0.0010641	UP
Rpl39l	366.7	203.8	0.844332	8.0251e-05	0.0010641	STABLE
Cct2	188.1	111.1	0.754243	8.0251e-05	0.0010641	STABLE
Tdrd12	240.8	143.1	0.746464	8.0251e-05	0.0010641	STABLE
Top3b	47.77	29.18	0.692498	8.0251e-05	0.0010641	STABLE
Cdkn2aipnl	91.76	58.52	0.64022	8.0251e-05	0.0010641	STABLE
Cenph	222.5	312.3	-0.487127	8.0251e-05	0.0010641	STABLE
Ice1	351.3	498.3	-0.502986	8.0251e-05	0.0010641	STABLE
Ubqln1	284.3	404.6	-0.507747	8.0251e-05	0.0010641	STABLE
Iqca	109.2	160.3	-0.549066	8.0251e-05	0.0010641	STABLE
Tmem87b	65.74	103.7	-0.64961	8.0251e-05	0.0010641	STABLE
Bicc1	45.65	73.73	-0.679793	8.0251e-05	0.0010641	STABLE
Phf13	210.8	351.7	-0.735503	8.0251e-05	0.0010641	STABLE
Mcm2	99.29	180.6	-0.85652	8.0251e-05	0.0010641	STABLE
Ppp1r3d	67.37	127.4	-0.90904	8.0251e-05	0.0010641	STABLE
Rab33b	295.9	646.6	-1.12533	8.0251e-05	0.0010641	DOWN
Rnf113a1	6.393	3.079	0.857947	8.16946e-05	0.00108239	STABLE
Mtg1	25.85	9.778	1.31661	8.19244e-05	0.00108457	UP
Acmsd	18.89	6.908	1.33074	8.33589e-05	0.0011027	UP
H2bc1	9.831	1.126	2.34882	8.36127e-05	0.00110518	UP
Fbxl22	36.83	16.08	1.14709	8.56989e-05	0.00113097	UP
Casp8	28.93	14.58	0.942452	8.56989e-05	0.00113097	STABLE
Cd177	68.77	29.63	1.18767	8.60797e-05	0.00113455	UP
Fam110c	74.47	32.8	1.15892	8.63088e-05	0.00113455	UP
Grpel1	70.32	33.99	1.02744	8.63088e-05	0.00113455	UP
Zfp574	58.45	30.35	0.923287	8.63088e-05	0.00113455	STABLE
Col9a3	7.51	21.76	-1.41911	8.63088e-05	0.00113455	DOWN
Sar1a	99.22	52.58	0.903398	8.64235e-05	0.00113516	STABLE
Pot1b	18.29	6.256	1.41067	8.72286e-05	0.00114484	UP
Clasrp	9.902	3.645	1.23101	8.76817e-05	0.00114989	UP
Slc66a1	5.863	1.468	1.47582	8.94121e-05	0.00116217	UP
Kremen1	76.45	41.86	0.853778	8.959e-05	0.00116217	STABLE
Sh3bgrl3	273.3	166.5	0.711337	8.959e-05	0.00116217	STABLE
Tubb6	312.9	197.5	0.661231	8.959e-05	0.00116217	STABLE
Trappc1	131.2	82.71	0.659837	8.959e-05	0.00116217	STABLE
Cttnbp2nl	135.3	87.79	0.61823	8.959e-05	0.00116217	STABLE
Papola	282.9	330.8	-0.225186	8.959e-05	0.00116217	STABLE
Cry1	181.4	238.5	-0.39327	8.959e-05	0.00116217	STABLE
Pla2g4c	978.8	1291	-0.39943	8.959e-05	0.00116217	STABLE
Nup107	120.7	168.7	-0.480045	8.959e-05	0.00116217	STABLE
Gcc2	184.5	275.9	-0.577955	8.959e-05	0.00116217	STABLE
Srrm2	175.2	264.8	-0.593004	8.959e-05	0.00116217	STABLE
Trappc2	117.4	184.9	-0.65043	8.959e-05	0.00116217	STABLE
Ccdc34	137.5	230.7	-0.742428	8.959e-05	0.00116217	STABLE
Mcts1	14.61	6.148	1.12661	8.97879e-05	0.00116384	UP
Kash5	25.72	17.14	0.558314	9.11902e-05	0.0011811	STABLE
Ldhc	17.64	6.891	1.24017	9.13494e-05	0.00118225	UP
Tmem104	6.945	2.211	1.30691	9.18699e-05	0.00118807	UP
C2cd6	2.997	0.6231	1.3001	9.1992e-05	0.00118873	UP
Timm50	43.99	18.2	1.22881	9.32222e-05	0.00120277	UP
Dr1	20.57	9.867	0.988755	9.32222e-05	0.00120277	STABLE
Apeh	56.64	24.87	1.15566	9.38385e-05	0.00120886	UP
Acot7	63.64	30.55	1.0348	9.38385e-05	0.00120886	UP
Adm2	82.45	43.51	0.906837	9.4251e-05	0.00121324	STABLE
Actr5	4.601	0.8622	1.58875	9.45461e-05	0.00121424	UP
Mvp	65.63	32.93	0.973585	9.44992e-05	0.00121424	STABLE
Rfc2	43.59	21.93	0.959602	9.44992e-05	0.00121424	STABLE
Mroh2b	21.55	7.608	1.38925	9.66547e-05	0.00123657	UP
Fadd	15.52	5.968	1.24558	9.66547e-05	0.00123657	UP
Abca4	7.414	2.631	1.21253	9.66116e-05	0.00123657	UP
Neil2	14.1	5.532	1.20926	9.66547e-05	0.00123657	UP
Polr1e	24.11	10.04	1.18554	9.63897e-05	0.00123657	UP
Cntd1	2.284	0.3241	1.31037	9.77374e-05	0.00124947	UP
Nos3	3.686	0.7406	1.42883	9.80644e-05	0.0012527	UP
Mrtfa	23.87	10.1	1.16353	9.82739e-05	0.00125442	UP
Intu	2570	1254	1.03415	9.99141e-05	0.00125999	UP
Glrx3	83.35	43.55	0.920797	9.99141e-05	0.00125999	STABLE
Fetub	138.8	78.34	0.817082	9.99141e-05	0.00125999	STABLE
Bcap31	179.8	110.3	0.700054	9.99141e-05	0.00125999	STABLE
Ndufb3	164.1	101.4	0.6895	9.99141e-05	0.00125999	STABLE
Eif2d	73.7	47.61	0.619912	9.99141e-05	0.00125999	STABLE
H13	274.2	188.8	0.536354	9.99141e-05	0.00125999	STABLE
Rpl13	653	467.6	0.480759	9.99141e-05	0.00125999	STABLE
Ghitm	131.6	178.7	-0.43871	9.99141e-05	0.00125999	STABLE
Nipbl	180.5	256.2	-0.502989	9.99141e-05	0.00125999	STABLE
Laptm4b	624.4	894.4	-0.517855	9.99141e-05	0.00125999	STABLE
Hpf1	971.4	1419	-0.546581	9.99141e-05	0.00125999	STABLE
Ppp2r1a	115.7	191.4	-0.720896	9.99141e-05	0.00125999	STABLE
Slc24a3	28.11	47.17	-0.72675	9.99141e-05	0.00125999	STABLE
Ikzf4	41.23	73.5	-0.819037	9.99141e-05	0.00125999	STABLE
Plxna2	29.95	56.99	-0.905962	9.99141e-05	0.00125999	STABLE
Clpp	13.57	4.939	1.29437	0.000100059	0.00126087	UP
Twsg1	11.85	3.993	1.36333	0.000101677	0.00128029	UP
Smim41	1.879	0.3062	1.14032	0.000101852	0.00128153	UP
Ppp1r21	30.57	15.62	0.925587	0.000102704	0.00129128	STABLE
Slc16a1	38.52	22.56	0.746357	0.000103151	0.00129593	STABLE
Dhfr	87.7	55.53	0.649951	0.00010342	0.00129833	STABLE
Tlcd3b	1.733	0.1141	1.29472	0.00010391	0.00130351	UP
Ankdd1b	9.223	3.266	1.26101	0.000105406	0.00132128	UP
Ros1	1.088	0.06062	0.976862	0.000106044	0.00132828	STABLE
Rbfa	10.89	3.257	1.4815	0.000106297	0.00133046	UP
Dpm1	30.82	13.29	1.1547	0.000107514	0.00134468	UP
Serpinb6a	10.21	2.299	1.76436	0.000107724	0.00134631	UP
Sorl1	33.91	63.05	-0.875521	0.000108313	0.00135266	STABLE
Htr5a	29.9	12.66	1.17714	0.000109299	0.00136396	UP
Usp5	33.64	15.05	1.10942	0.000110629	0.00137681	UP
Glrx5	348.1	198.8	0.805308	0.000111315	0.00137681	STABLE
Tex264	169	99.13	0.763704	0.000111315	0.00137681	STABLE
Atp5j	175.4	104.2	0.745805	0.000111315	0.00137681	STABLE
Lrrc31	84.54	50.38	0.735315	0.000111315	0.00137681	STABLE
Stat6	84.64	52.15	0.688217	0.000111315	0.00137681	STABLE
Mrps36	556	386.8	0.522567	0.000111315	0.00137681	STABLE
Pramel32	457	597.3	-0.385614	0.000111315	0.00137681	STABLE
Lamb1	567.5	752.2	-0.405845	0.000111315	0.00137681	STABLE
Kbtbd8	458.3	694.7	-0.59898	0.000111315	0.00137681	STABLE
Mzt1	43.66	67.72	-0.6218	0.000111315	0.00137681	STABLE
Pebp1	183.8	286.7	-0.63885	0.000111315	0.00137681	STABLE
Prpf31	35.32	17.1	1.00428	0.000111634	0.00137872	UP
Gnb1l	36.05	17.65	0.990225	0.000111634	0.00137872	STABLE
Ppargc1a	0.02312	11.86	-3.65152	0.000112052	0.00138285	DOWN
Ccdc61	16.55	5.731	1.38302	0.000112745	0.00138937	UP
Stk11	18.78	7.069	1.29366	0.000112745	0.00138937	UP
Amn1	160	73.35	1.11452	0.000113228	0.00139224	UP
Mrpl10	54.53	29.62	0.858652	0.000113131	0.00139224	STABLE
Fam72a	77.04	50.06	0.612039	0.000113228	0.00139224	STABLE
Fam210b	14.61	5.482	1.26779	0.000114607	0.00140816	UP
Nectin2	13.3	4.847	1.2907	0.00011589	0.00142289	UP
Armh4	4.893	1.41	1.29019	0.000116543	0.00142986	UP
Mccc1	5.926	1.592	1.41812	0.000118818	0.00145669	UP
Smyd2	17.91	7.269	1.19302	0.000119552	0.00146248	UP
Ddrgk1	34.57	15.47	1.1113	0.000119552	0.00146248	UP
Lrrc59	15.78	7.532	0.975595	0.000119552	0.00146248	STABLE
Trub2	8.486	3.201	1.17502	0.000120916	0.00147685	UP
Zkscan5	35.3	15.32	1.15316	0.000120991	0.00147685	UP
Enkd1	21.14	10.12	0.994148	0.000120991	0.00147685	STABLE
Spring1	35.93	16.48	1.07936	0.000122079	0.00148687	UP
Aatf	49.37	24.5	0.982227	0.000122079	0.00148687	STABLE
Ncoa5	34.4	17.52	0.934527	0.000122079	0.00148687	STABLE
Mvd	12.94	4.402	1.36744	0.000123237	0.00149486	UP
Etfb	57.9	24.52	1.20676	0.00012286	0.00149486	UP
Rps6	187.4	88.29	1.07739	0.000123895	0.00149486	UP
Zkscan14	72.56	35.48	1.01182	0.000123855	0.00149486	UP
Mthfd1	76.12	41.94	0.844987	0.000123855	0.00149486	STABLE
Dars	62.01	34.35	0.833951	0.000123855	0.00149486	STABLE
Eef2k	227.3	147.4	0.621649	0.000123895	0.00149486	STABLE
Immp1l	300.4	396	-0.397683	0.000123895	0.00149486	STABLE
Ckap2	178.2	242.9	-0.4453	0.000123895	0.00149486	STABLE
Serf2	974.8	1398	-0.519516	0.000123895	0.00149486	STABLE
Smc6	352.2	506.9	-0.524277	0.000123895	0.00149486	STABLE
Adpgk	83.42	124	-0.566009	0.000123895	0.00149486	STABLE
Smim11	198.8	298.6	-0.584734	0.000123895	0.00149486	STABLE
Eme2	3.516	2.33	0.439468	0.000125595	0.00151429	STABLE
H3c6	6.301	2.527	1.04988	0.000126529	0.00152445	UP
Tsen2	10.29	2.505	1.68761	0.000127398	0.00153247	UP
Cyp2b23	14.55	5.069	1.35735	0.000127454	0.00153247	UP
Rdh14	8.74	3.326	1.1708	0.00012747	0.00153247	UP
Ccnf	33.89	14.8	1.14284	0.000128727	0.00154537	UP
2210016F16Rik	16.53	7.687	1.01276	0.000128727	0.00154537	UP
Wdr27	9.119	2.695	1.45326	0.000129535	0.00155396	UP
Slc26a6	27.59	12.67	1.0644	0.000130652	0.00156623	UP
Suv39h1	36.42	16.62	1.08646	0.000132263	0.00158442	UP
Wdr74	11.11	3.363	1.47214	0.000133331	0.00159606	UP
4930548H24Rik	30.16	13.9	1.06466	0.000133439	0.00159622	UP
Pramel47	142.3	65.71	1.10351	0.00013519	0.00160886	UP
Sfxn4	49.48	23.91	1.01866	0.00013485	0.00160886	UP
Hvcn1	33.8	18.7	0.820869	0.00013519	0.00160886	STABLE
Copg1	85.82	48.63	0.806677	0.00013536	0.00160886	STABLE
Ranbp1	98.12	57.79	0.753492	0.00013519	0.00160886	STABLE
3110082I17Rik	52.62	33.64	0.630402	0.00013519	0.00160886	STABLE
Rras2	134.1	88.64	0.591927	0.00013536	0.00160886	STABLE
Ccdc117	387.7	553.2	-0.511656	0.00013536	0.00160886	STABLE
Fam114a2	31.11	49.94	-0.665734	0.00013519	0.00160886	STABLE
Aass	210	125.7	0.735783	0.00013776	0.00161899	STABLE
Eloc	2631	1716	0.616821	0.00013776	0.00161899	STABLE
Atp5e	846.3	551.7	0.616379	0.00013776	0.00161899	STABLE
Ankle2	161.1	107.1	0.583607	0.00013776	0.00161899	STABLE
Tmem70	217.5	147	0.562201	0.00013776	0.00161899	STABLE
Cops5	136.1	92.1	0.558091	0.00013776	0.00161899	STABLE
Rimkla	136.4	93.86	0.534594	0.00013776	0.00161899	STABLE
Sec11c	233.8	165.4	0.496663	0.00013776	0.00161899	STABLE
Epn2	593.8	723.8	-0.285163	0.00013776	0.00161899	STABLE
Marchf6	278.2	373.7	-0.424537	0.00013776	0.00161899	STABLE
N4bp2	116.9	159.6	-0.445288	0.00013776	0.00161899	STABLE
Rnmt	117.9	166.7	-0.495467	0.00013776	0.00161899	STABLE
Atp6v1h	85.52	123.3	-0.522361	0.00013776	0.00161899	STABLE
Ccser2	108.4	158.1	-0.540469	0.00013776	0.00161899	STABLE
Srek1	75.82	117.9	-0.629622	0.00013776	0.00161899	STABLE
Zrsr2	134.7	217.1	-0.684726	0.00013776	0.00161899	STABLE
Tlcd1	41.99	15.8	1.35531	0.000137996	0.00162063	UP
Erich6b	4.226	1.008	1.37953	0.000138593	0.00162651	UP
Prss36	3.456	0.9809	1.16965	0.000140571	0.00164856	UP
Rffl	59.12	34.07	0.777415	0.000141247	0.00165417	STABLE
Isoc2a	1.602	0.9056	0.449287	0.000141247	0.00165417	STABLE
Atpif1	197.8	102.2	0.946209	0.000141483	0.00165462	STABLE
Tax1bp3	130.4	81.47	0.672317	0.000141424	0.00165462	STABLE
Hdgfl2	27.69	10.74	1.28968	0.000142838	0.00166814	UP
Aspscr1	28.06	13.4	1.01262	0.000142838	0.00166814	UP
Ammecr1	13.36	5.027	1.2524	0.000143371	0.0016732	UP
Ttc41	46.89	18.7	1.28175	0.00014452	0.00168191	UP
Fbxl2	27.63	11.6	1.18401	0.00014452	0.00168191	UP
Lyrm1	31.74	14.54	1.07485	0.00014452	0.00168191	UP
D6Wsu163e	40.69	18.82	1.07293	0.00014452	0.00168191	UP
Pacrg	32.88	14.86	1.09524	0.000145791	0.00169553	UP
Tmem165	12.42	4.062	1.40655	0.000147418	0.00170899	UP
Arfrp1	18.07	6.376	1.37068	0.000147418	0.00170899	UP
Casz1	4.011	1.048	1.29047	0.000147251	0.00170899	UP
Eif3m	113.1	50.95	1.13531	0.000147683	0.00170899	UP
Tfpt	73.15	41.53	0.802126	0.000147315	0.00170899	STABLE
Mrpl57	103.2	61.4	0.740147	0.000147867	0.00170899	STABLE
Nck1	107.9	65.34	0.714995	0.000147867	0.00170899	STABLE
Wfdc3	54.53	83.69	-0.608865	0.000147867	0.00170899	STABLE
Slc18a2	15.28	28.54	-0.859189	0.000147805	0.00170899	STABLE
Ubtd2	6.455	2.098	1.26667	0.00014946	0.00172503	UP
Spire2	6.213	2.194	1.17523	0.00014946	0.00172503	UP
Wdr41	12.85	5.783	1.03	0.000150854	0.00173991	UP
Inha	10.78	3.033	1.54595	0.000151531	0.00174457	UP
Ufsp1	2.918	0.5812	1.30887	0.000152527	0.00174457	UP
Apex1	64.42	34.59	0.878141	0.000153029	0.00174457	STABLE
Smarcal1	101.4	55.39	0.860081	0.000153029	0.00174457	STABLE
Tmcc2	71.31	48.05	0.55997	0.000153029	0.00174457	STABLE
Slc25a31	159.7	201.6	-0.33378	0.000153029	0.00174457	STABLE
Fbxw14	1694	2232	-0.397703	0.000153029	0.00174457	STABLE
Bpgm	1166	1569	-0.428113	0.000153029	0.00174457	STABLE
Ptpn11	181.1	250.7	-0.467057	0.000153029	0.00174457	STABLE
Dnaaf5	95.23	139.8	-0.54966	0.000153029	0.00174457	STABLE
Prpf40a	232.7	341.4	-0.551239	0.000153029	0.00174457	STABLE
Fam90a1a	89.54	132	-0.554952	0.000153029	0.00174457	STABLE
Plekha3	84.32	126.8	-0.582735	0.000153029	0.00174457	STABLE
Tmcc3	358.7	540.2	-0.589274	0.000153029	0.00174457	STABLE
Med1	75.36	119.3	-0.655817	0.000153029	0.00174457	STABLE
Limd1	44.67	71.35	-0.663883	0.000153029	0.00174457	STABLE
Msl1	74.32	123.4	-0.724073	0.000153029	0.00174457	STABLE
Rhbg	26.54	10.92	1.2077	0.000155894	0.00177602	UP
Stk19	5.89	1.792	1.30311	0.000156554	0.00178233	UP
Cbr3	1.998	0.3769	1.12236	0.000156887	0.00178491	UP
Dazap1	23.08	9.716	1.168	0.00015784	0.00179454	UP
Cd5	29.14	14.99	0.914327	0.000159213	0.00180892	STABLE
Mov10	7.547	2.544	1.26987	0.000160108	0.00181766	UP
Chic1	26.2	13.99	0.859672	0.0001602	0.00181766	STABLE
Lin37	112.3	62.28	0.840541	0.00016086	0.00182391	STABLE
Pramel51	390.5	187.2	1.05677	0.000161455	0.00182449	UP
Ppp2r3c	79.06	37.77	1.04614	0.000161455	0.00182449	UP
D8Ertd738e	95.79	48.36	0.971625	0.000161455	0.00182449	STABLE
Cnpy4	174.7	110.4	0.656761	0.000161455	0.00182449	STABLE
Kifc3	62.34	39.23	0.654915	0.000161455	0.00182449	STABLE
Zbtb17	11.68	3.99	1.34504	0.000163761	0.0018493	UP
B4galnt4	1.892	0.165	1.31199	0.000165795	0.001871	UP
Chchd5	11.29	4.018	1.29217	0.000166752	0.00188053	UP
Morn1	2.886	0.6147	1.26689	0.000167123	0.00188345	UP
Aarsd1	45.87	21.75	1.04262	0.000167309	0.00188428	UP
Tubb4b	410.9	213.3	0.942891	0.000169827	0.00188851	STABLE
Nup43	117	60.7	0.935	0.000168407	0.00188851	STABLE
Vdac3	313.1	177.1	0.818923	0.000169827	0.00188851	STABLE
Pqbp1	39.71	22.81	0.773882	0.000169827	0.00188851	STABLE
Ccdc62	156.6	97.2	0.682928	0.000169827	0.00188851	STABLE
Mrpl48	508.7	333.8	0.60623	0.000169827	0.00188851	STABLE
Ppan	105.4	71.99	0.543161	0.000169827	0.00188851	STABLE
AI987944	406.7	516.4	-0.343713	0.000169827	0.00188851	STABLE
Ccnb2	238.6	317.8	-0.411623	0.000169827	0.00188851	STABLE
Sub1	1627	2178	-0.42027	0.000169827	0.00188851	STABLE
Ptp4a2	298.2	423.1	-0.503346	0.000169827	0.00188851	STABLE
Cers5	122.5	175	-0.510916	0.000169827	0.00188851	STABLE
Gle1	138.9	199.6	-0.519209	0.000169827	0.00188851	STABLE
Ppp4r2	198.5	285.1	-0.520009	0.000169827	0.00188851	STABLE
Ccdc6	612.7	891.6	-0.540517	0.000169827	0.00188851	STABLE
Glcci1	176.1	259.5	-0.556673	0.000169827	0.00188851	STABLE
Epb41l2	164.9	243.9	-0.561692	0.000169827	0.00188851	STABLE
Herpud2	241.3	365.3	-0.595933	0.000169827	0.00188851	STABLE
Dnaja4	61.05	98.86	-0.686575	0.000169827	0.00188851	STABLE
Sars2	7.848	2.015	1.55296	0.000170185	0.00189123	UP
Naa38	31.31	13.39	1.16651	0.00017231	0.00190978	UP
Nabp2	26.45	12.21	1.0549	0.00017231	0.00190978	UP
Gosr1	22.54	10.45	1.04005	0.00017231	0.00190978	UP
Tbc1d25	18.87	9.973	0.856576	0.00017231	0.00190978	STABLE
Gm38396	54.77	24.37	1.13627	0.000174857	0.00193545	UP
Vac14	58.38	30.36	0.921123	0.000174857	0.00193545	STABLE
4921536K21Rik	9.984	3.957	1.14787	0.000175867	0.00194294	UP
Vamp8	90.43	44.16	1.01777	0.000175998	0.00194294	UP
Chdh	40.62	25.5	0.65147	0.000175998	0.00194294	STABLE
Herc1	18.6	36.48	-0.935097	0.000175998	0.00194294	STABLE
Tbp	125.6	72.07	0.793128	0.000176213	0.00194403	STABLE
Nod2	14.45	5.654	1.21517	0.000179876	0.00198183	UP
Iftap	21.84	9.628	1.10352	0.000179876	0.00198183	UP
Uprt	9.147	3.865	1.06052	0.000180961	0.00199248	UP
Acvr2a	9.874	5.633	0.713157	0.000183206	0.00201587	STABLE
Amot	6.036	1.658	1.40457	0.000187614	0.00204098	UP
Plk3	4.028	1.066	1.28283	0.000186214	0.00204098	UP
B3gnt8	5.364	1.755	1.20813	0.000187696	0.00204098	UP
Xlr4c	57.68	24.65	1.19403	0.000188021	0.00204098	UP
Gfus	13.96	5.754	1.14752	0.000186858	0.00204098	UP
Fbp1	113.3	60.77	0.887789	0.000188292	0.00204098	STABLE
Aven	334.5	191.7	0.799653	0.000188292	0.00204098	STABLE
Chchd6	121.1	69.24	0.797997	0.000188292	0.00204098	STABLE
Fam120b	15.68	8.808	0.766054	0.000188021	0.00204098	STABLE
Adrm1	233.7	139.5	0.740443	0.000188292	0.00204098	STABLE
Nutf2	186.8	118.6	0.651907	0.000188292	0.00204098	STABLE
Cep41	207.6	133.9	0.628403	0.000188292	0.00204098	STABLE
Snrpd1	484.4	356.9	0.439454	0.000188292	0.00204098	STABLE
Mia2	252.1	323.4	-0.357977	0.000188292	0.00204098	STABLE
Degs1	317.7	412.5	-0.375772	0.000188292	0.00204098	STABLE
Golga7	149	197.5	-0.404221	0.000188292	0.00204098	STABLE
Brca2	306.6	408.7	-0.413474	0.000188292	0.00204098	STABLE
Ralgps2	256.7	348.8	-0.441094	0.000188292	0.00204098	STABLE
Lztfl1	86.02	117.5	-0.44503	0.000188292	0.00204098	STABLE
Saraf	234.9	332.1	-0.497485	0.000188292	0.00204098	STABLE
Pls1	91.73	134.6	-0.548017	0.000188292	0.00204098	STABLE
Ccna2	154.5	226.6	-0.549391	0.000188292	0.00204098	STABLE
Hspa5	164.1	242	-0.557555	0.000188292	0.00204098	STABLE
Colec12	63.48	28.18	1.14422	0.000191538	0.00207349	UP
Katnal2	66.18	39.67	0.724118	0.000191461	0.00207349	STABLE
Timmdc1	16.21	7.48	1.02148	0.000191957	0.00207668	UP
Btrc	162	84.6	0.929408	0.000192232	0.00207697	STABLE
Hexim2	82.9	49.99	0.718362	0.000192232	0.00207697	STABLE
Zfp420	11.63	5.305	1.00271	0.000195214	0.00210783	UP
Mpp1	9.333	3.819	1.10036	0.000198924	0.00214651	UP
Nt5c3	16.07	6.872	1.11705	0.000199877	0.0021554	UP
Trip12	519.4	686.5	-0.401725	0.000200665	0.00216251	STABLE
Nprl3	3.889	1.016	1.27842	0.000201743	0.00217273	UP
Zfp689	6.447	1.655	1.48775	0.000203087	0.00218579	UP
Impa2	26.68	12.3	1.05779	0.00020507	0.00220573	UP
Rpa2	107.6	52.44	1.02308	0.000208568	0.00220929	UP
Sh3glb2	26.01	12.32	1.02047	0.000206796	0.00220929	UP
Rars2	42.42	20.99	0.981329	0.000208035	0.00220929	STABLE
Psmg3	48.13	24.7	0.935118	0.000206796	0.00220929	STABLE
Faim	41.96	22.72	0.856884	0.000208035	0.00220929	STABLE
Ift46	176.7	98.3	0.839397	0.000208568	0.00220929	STABLE
Cox17	509	287.3	0.823023	0.000208568	0.00220929	STABLE
Nhlrc2	42.06	24.58	0.751452	0.000206796	0.00220929	STABLE
Ttc17	47.89	34.27	0.471281	0.000208568	0.00220929	STABLE
Fbxo28	252.1	189.4	0.410798	0.000208568	0.00220929	STABLE
Rnf114	673.8	858.7	-0.349292	0.000208568	0.00220929	STABLE
Zfp664	271.1	365.4	-0.429366	0.000208568	0.00220929	STABLE
Lrrfip1	291.6	395.2	-0.437409	0.000208568	0.00220929	STABLE
Wwc2	426	584.6	-0.455634	0.000208568	0.00220929	STABLE
Rock1	636.4	954.8	-0.584449	0.000208568	0.00220929	STABLE
Nip7	105	159	-0.594692	0.000208568	0.00220929	STABLE
Haus4	176.8	268	-0.597112	0.000208568	0.00220929	STABLE
Ldhb	2719	4225	-0.635532	0.000208568	0.00220929	STABLE
Gnai2	95.89	150	-0.640262	0.000208568	0.00220929	STABLE
Mtfr1l	55.07	87.59	-0.659883	0.000208568	0.00220929	STABLE
Hnrnph1	82.21	132.9	-0.685859	0.000208568	0.00220929	STABLE
Ptprf	35.62	58.36	-0.697039	0.000208568	0.00220929	STABLE
Cdc34	85.22	145.5	-0.764814	0.000208568	0.00220929	STABLE
Cdc25b	25.74	48.75	-0.895781	0.000208568	0.00220929	STABLE
Ankrd27	72.68	37.83	0.923994	0.000208864	0.00220963	STABLE
Thoc6	48	27.08	0.803307	0.000208864	0.00220963	STABLE
Rpp30	83.74	40.18	1.04108	0.000209363	0.00221057	UP
Emilin2	47.96	25.53	0.8838	0.000209612	0.00221057	STABLE
Sap130	66.66	36.16	0.864712	0.000209612	0.00221057	STABLE
Strn4	56.42	33	0.756	0.000209612	0.00221057	STABLE
Gm45871	86.98	53.59	0.688436	0.000209612	0.00221057	STABLE
Slc26a2	24.38	9.266	1.30578	0.00021409	0.00225494	UP
Bach1	12.44	5.068	1.14747	0.00021409	0.00225494	UP
Trmu	13.62	5.462	1.17761	0.000215572	0.0022677	UP
Mtrf1l	9.612	4.508	0.946295	0.000215572	0.0022677	STABLE
Twnk	19.55	7.904	1.20652	0.000217965	0.00229	UP
Spout1	17.57	8.351	0.990034	0.000217965	0.00229	STABLE
Cad	5.303	1.903	1.11846	0.00021885	0.00229786	UP
Gabarap	21.49	10.98	0.908801	0.000221102	0.00232005	STABLE
Pfkp	26.24	12.54	1.00906	0.000223565	0.00234442	UP
Get4	40.72	20.93	0.927799	0.000225425	0.00236245	STABLE
Sdhb	52.62	27.9	0.891771	0.00022676	0.00237496	STABLE
Hyal2	47.16	24.51	0.916484	0.000227565	0.00238189	STABLE
Uck2	253.2	133.5	0.918052	0.00022846	0.0023853	STABLE
Supt20	225.8	119.2	0.916187	0.00022846	0.0023853	STABLE
Tpr	147.3	224.6	-0.605312	0.00022846	0.0023853	STABLE
Zfp873	37.39	63.09	-0.739538	0.00022846	0.0023853	STABLE
Gdi2	264.3	146.2	0.849826	0.000230816	0.00238609	STABLE
Faf1	62.96	37.64	0.72713	0.000230816	0.00238609	STABLE
Ninj2	599.5	412.3	0.539097	0.000230816	0.00238609	STABLE
Tmpo	78.92	54.72	0.520445	0.000230816	0.00238609	STABLE
Arcn1	213.2	281.3	-0.39877	0.000230816	0.00238609	STABLE
Ezh2	709	963.6	-0.442046	0.000230816	0.00238609	STABLE
Stard13	131.3	182.3	-0.470934	0.000230816	0.00238609	STABLE
Cul1	930.8	1292	-0.472375	0.000230816	0.00238609	STABLE
Smarca5	212.7	296.8	-0.478693	0.000230816	0.00238609	STABLE
Psme4	188.3	264.2	-0.486602	0.000230816	0.00238609	STABLE
Fkbp1a	156.9	221.2	-0.492741	0.000230816	0.00238609	STABLE
Reps1	117.2	168.9	-0.52278	0.000230816	0.00238609	STABLE
Ireb2	154.5	225.3	-0.541733	0.000230816	0.00238609	STABLE
Thumpd1	113.9	167.7	-0.5546	0.000230816	0.00238609	STABLE
Wdr82	157	240.7	-0.61322	0.000230816	0.00238609	STABLE
Ankrd13c	44.88	72.02	-0.670386	0.000230816	0.00238609	STABLE
Tatdn1	1.243	0.01656	1.14181	0.000231853	0.00239533	UP
Mtmr9	19.4	8.843	1.05178	0.000237581	0.00245203	UP
Acoxl	21.99	38.4	-0.777407	0.000237633	0.00245203	STABLE
Aida	23.37	43.5	-0.868867	0.00023847	0.00245915	STABLE
Leng9	1.785	0.3425	1.05276	0.000241363	0.00248745	UP
Fam174c	6.118	2.136	1.18274	0.000242176	0.00249429	UP
Ptpmt1	2.724	0.6288	1.19323	0.000242905	0.00250027	UP
Gdpd3	35.07	14.87	1.18445	0.000243616	0.0025045	UP
Aunip	29.63	16.94	0.771581	0.000243616	0.0025045	STABLE
Mecr	77.29	39.25	0.959705	0.000247059	0.00253523	STABLE
Nsdhl	65.86	35.04	0.891349	0.000247059	0.00253523	STABLE
Ndufa12	31.89	17.7	0.81426	0.000247059	0.00253523	STABLE
Ccdc71	16.02	5.724	1.34032	0.000248922	0.00253879	UP
Zbtb32	20.98	8.304	1.24055	0.000248922	0.00253879	UP
Dydc2	48.14	24.46	0.948661	0.000248022	0.00253879	STABLE
Mrap	68.7	36.38	0.8991	0.000248601	0.00253879	STABLE
Grhl1	84.27	45.63	0.870872	0.000248891	0.00253879	STABLE
Mad2l2	61.41	37.53	0.695883	0.000248601	0.00253879	STABLE
Mettl16	34.98	24.69	0.485871	0.000248601	0.00253879	STABLE
Il7	62.06	88.79	-0.509731	0.000248891	0.00253879	STABLE
Ahsa1	108.4	174.9	-0.684809	0.000248891	0.00253879	STABLE
Mtbp	22.28	40.38	-0.829507	0.000248601	0.00253879	STABLE
Clec11a	1.452	0.09125	1.16827	0.000252539	0.00257412	UP
Gm14305	4.736	1.059	1.47812	0.000254552	0.00257618	UP
Klhl41	12.17	4.477	1.26547	0.000253197	0.00257618	UP
Gmppa	6.877	2.461	1.18646	0.000254247	0.00257618	UP
Jpt1	341.2	237.7	0.519456	0.000255203	0.00257618	STABLE
Tprgl	98.58	69.86	0.490882	0.000255203	0.00257618	STABLE
Rplp2	504.5	397.9	0.341651	0.000255203	0.00257618	STABLE
Sbds	256.8	330.2	-0.361398	0.000255203	0.00257618	STABLE
Epsti1	97.06	131.6	-0.434919	0.000255203	0.00257618	STABLE
Bmp5	159.2	222.6	-0.48118	0.000255203	0.00257618	STABLE
Clspn	128	179.5	-0.484831	0.000255203	0.00257618	STABLE
Stard7	148.9	216.4	-0.536185	0.000255203	0.00257618	STABLE
Iqgap2	97.83	142.7	-0.539771	0.000255203	0.00257618	STABLE
4931406C07Rik	37.68	55.46	-0.545663	0.000255203	0.00257618	STABLE
Luc7l3	183.5	276.5	-0.588863	0.000255203	0.00257618	STABLE
Fignl1	58.78	95.58	-0.692022	0.000255203	0.00257618	STABLE
Atp1a1	159.5	268.6	-0.748264	0.000255203	0.00257618	STABLE
Mvb12a	15.36	5.838	1.2584	0.000256329	0.00258598	UP
Eef1akmt1	9.056	3.462	1.17208	0.000257349	0.00259471	UP
Oprd1	8.051	3.493	1.0103	0.000258546	0.00260521	UP
Elac2	51.42	31.78	0.677329	0.000259737	0.00261564	STABLE
Kif24	24.73	10.85	1.11871	0.000262487	0.00264016	UP
Slc9a3r1	25.36	11.77	1.04591	0.000262487	0.00264016	UP
Ddx39b	49.82	22.41	1.11815	0.000267503	0.002689	UP
Zfp790	8.199	2.561	1.36928	0.000268756	0.00269972	UP
Mob2	40.92	20.84	0.941062	0.000269053	0.00269972	STABLE
Slc38a8	28.1	16.92	0.699071	0.000269053	0.00269972	STABLE
Srm	90.42	42.31	1.07778	0.000270089	0.0027085	UP
Aplf	71.55	44.56	0.671409	0.000270713	0.0027115	STABLE
Gpd1l	104.8	67.79	0.620473	0.000270713	0.0027115	STABLE
Usp28	180.6	271	-0.583054	0.000271025	0.002713	STABLE
Tmem185b	5.891	1.422	1.50814	0.000273061	0.00273175	UP
Rhof	14.07	5.553	1.2013	0.000275872	0.00275823	UP
Apoa4	1.106	0	1.07425	0.000278074	0.00277197	UP
Slc7a9	8.479	3.587	1.04728	0.000277588	0.00277197	UP
Tspyl3	0.7744	0	0.827311	0.000278074	0.00277197	STABLE
Tmem52	0.6312	0	0.705978	0.000278074	0.00277197	STABLE
Rcn1	0.6269	0	0.702103	0.000278074	0.00277197	STABLE
Tmem208	15.1	5.429	1.32428	0.000281364	0.00277392	UP
Gm7244	7.959	2.673	1.28641	0.000280636	0.00277392	UP
Mlh1	13.32	5.124	1.22502	0.000281364	0.00277392	UP
Ydjc	5.392	1.901	1.13988	0.000280306	0.00277392	UP
Rap2b	23.1	10.34	1.08805	0.000281775	0.00277392	UP
Trim23	22.28	10.42	1.02745	0.000281884	0.00277392	UP
Gbx2	169.5	106.3	0.668083	0.000281914	0.00277392	STABLE
Gtdc1	87.99	59.34	0.560443	0.000281914	0.00277392	STABLE
Ap2s1	127.8	87.52	0.54119	0.000281914	0.00277392	STABLE
Banf1	415.1	290.3	0.514386	0.000281914	0.00277392	STABLE
Nusap1	609.7	433.8	0.490152	0.000281914	0.00277392	STABLE
Rph3al	213.5	154	0.469204	0.000281914	0.00277392	STABLE
P4hb	184.5	244.4	-0.403888	0.000281914	0.00277392	STABLE
Srsf10	104.1	142.8	-0.452928	0.000281914	0.00277392	STABLE
Ifrd1	129.1	178.1	-0.461784	0.000281914	0.00277392	STABLE
Plekha8	99.9	138.7	-0.469596	0.000281914	0.00277392	STABLE
Srrm1	236	340.1	-0.525439	0.000281914	0.00277392	STABLE
Suclg2	64.86	97.2	-0.576265	0.000281914	0.00277392	STABLE
Ryk	96.68	147.1	-0.600704	0.000281914	0.00277392	STABLE
Cntn4	39.6	66.41	-0.731425	0.000281914	0.00277392	STABLE
Gdf9	3213	5446	-0.761181	0.000281914	0.00277392	STABLE
Ccdc73	19.18	42.32	-1.10231	0.000281693	0.00277392	DOWN
Pik3r1	132.1	175.7	-0.409172	0.000282772	0.00277746	STABLE
Mtpn	92.51	123.5	-0.412903	0.000282772	0.00277746	STABLE
Txnrd1	52.61	79.96	-0.594629	0.000282772	0.00277746	STABLE
Ndufb4c	41.66	16.84	1.25783	0.000285804	0.00280396	UP
Sirt6	30.14	14.16	1.0382	0.000285804	0.00280396	UP
Vmn1r132	2.024	0.4638	1.04697	0.000286243	0.00280662	UP
Trmt12	44.21	19.89	1.11407	0.000288881	0.00282752	UP
Ptprj	25.99	12.28	1.02358	0.000288881	0.00282752	UP
Vps28	16.24	7.968	0.94267	0.000288881	0.00282752	STABLE
Aars2	1.169	0.2028	0.850868	0.000290647	0.00284315	STABLE
Cldn8	28.77	14.71	0.922369	0.000291204	0.00284693	STABLE
1810024B03Rik	4.219	0.9566	1.41556	0.00029185	0.00285158	UP
Cct4	56.7	27.29	1.02856	0.000294994	0.00287058	UP
Ipo9	42.28	21.15	0.966126	0.000294658	0.00287058	STABLE
Tmc5	40.5	20.27	0.964271	0.000293987	0.00287058	STABLE
Cyb5a	464.2	245.4	0.917116	0.000294994	0.00287058	STABLE
Tshz2	51.72	31.58	0.694142	0.000294658	0.00287058	STABLE
Wbp2	71.61	43.92	0.692918	0.000294994	0.00287058	STABLE
Cnn1	15.49	33.86	-1.08044	0.000294994	0.00287058	DOWN
Atp1a3	9.22	3.594	1.15345	0.000302683	0.00294369	UP
Gcdh	12.96	5.322	1.14241	0.000306511	0.00297919	UP
Nemf	112.7	146.4	-0.374454	0.00030771	0.00298737	STABLE
Hmgb3	50.64	77.41	-0.60234	0.00030771	0.00298737	STABLE
H2bc9	1.548	0.115	1.19239	0.000310427	0.00299121	UP
Prdx5	98.47	56.74	0.784673	0.000311142	0.00299121	STABLE
Tex26	190	119.3	0.666819	0.000311142	0.00299121	STABLE
Apip	115.5	80.15	0.521035	0.000311142	0.00299121	STABLE
Cpeb1	744.8	587.1	0.342725	0.000311142	0.00299121	STABLE
Neil3	263.1	329.2	-0.322106	0.000311142	0.00299121	STABLE
Gdap1	289.7	375	-0.371214	0.000311142	0.00299121	STABLE
Secisbp2l	216.9	285.5	-0.394742	0.000311142	0.00299121	STABLE
Ctdspl2	79.91	106.9	-0.415155	0.000311142	0.00299121	STABLE
Tbc1d1	108	145.3	-0.424738	0.000311142	0.00299121	STABLE
Rb1cc1	177.5	243.2	-0.452077	0.000311142	0.00299121	STABLE
Nek1	81.44	114.5	-0.486084	0.000311142	0.00299121	STABLE
Tgds	197	285.4	-0.532432	0.000311142	0.00299121	STABLE
Ampd3	67.5	102.1	-0.589558	0.000311142	0.00299121	STABLE
Pnisr	84.11	130.7	-0.63027	0.000311142	0.00299121	STABLE
Ing1	299.4	476.8	-0.669522	0.000311142	0.00299121	STABLE
Galnt11	35.77	59.56	-0.719649	0.000311142	0.00299121	STABLE
Igip	1.061	0.00875	1.03051	0.0003123	0.00300062	UP
Chst11	22.42	10.89	0.977802	0.000314362	0.0030187	STABLE
Klb	5.187	1.733	1.17866	0.000316339	0.00303595	UP
Ndufaf6	29.1	14.03	1.00204	0.000316742	0.00303807	UP
Zfp72	3.491	0.7703	1.34311	0.000318063	0.00304726	UP
Pnkp	6.396	3.409	0.7462	0.000318063	0.00304726	STABLE
Cnksr3	42.75	23.69	0.825324	0.000319855	0.00306267	STABLE
Creb3	5.545	1.515	1.38001	0.000320354	0.0030657	UP
Syne3	17.22	7.09	1.1716	0.000321463	0.0030658	UP
Ctdp1	13.38	5.712	1.09883	0.000321463	0.0030658	UP
Coq4	11.66	5.639	0.931155	0.000321463	0.0030658	STABLE
Ppp2r2b	100.4	53.45	0.896696	0.000320938	0.0030658	STABLE
Trpc4ap	75.91	51.46	0.552041	0.000320938	0.0030658	STABLE
Rbm14	23.36	45.05	-0.918897	0.000320577	0.0030658	STABLE
H2ac6	1.042	0.1366	0.845218	0.000324347	0.00309154	STABLE
Vtn	11.24	3.456	1.4578	0.000329891	0.00314259	UP
Gtpbp8	9.103	2.976	1.34523	0.000333253	0.00317282	UP
Dnajc24	9.632	3.535	1.22922	0.00033449	0.00318279	UP
Mfsd5	5.452	1.681	1.26681	0.000338295	0.00321534	UP
Psme2	18.78	11.06	0.714551	0.000338249	0.00321534	STABLE
Mrpl11	54.34	24.62	1.11081	0.000341935	0.00321717	UP
Trap1	31.98	14.45	1.09368	0.000341935	0.00321717	UP
Aadac	47.15	21.67	1.08685	0.000341935	0.00321717	UP
6430548M08Rik	33.37	16.9	0.94131	0.000341935	0.00321717	STABLE
Osbpl2	27.99	15.41	0.820885	0.000341808	0.00321717	STABLE
Actn3	15.83	8.909	0.763893	0.000341935	0.00321717	STABLE
Itfg2	4.909	2.994	0.565149	0.000341722	0.00321717	STABLE
Stk32a	190.2	134.4	0.498158	0.000343098	0.00321717	STABLE
Selenow	268.2	198.4	0.432667	0.000343098	0.00321717	STABLE
Arl6ip1	770.6	974.5	-0.338293	0.000343098	0.00321717	STABLE
Nin	318.7	418.2	-0.390672	0.000343098	0.00321717	STABLE
Snx9	269.6	356.2	-0.400687	0.000343098	0.00321717	STABLE
Mbtd1	469.9	620.9	-0.401166	0.000343098	0.00321717	STABLE
Zfp280d	79.01	106.5	-0.425775	0.000343098	0.00321717	STABLE
Efcab14	144.9	196.3	-0.435042	0.000343098	0.00321717	STABLE
Nmd3	91.24	125.5	-0.455525	0.000343098	0.00321717	STABLE
Commd2	149.5	210.9	-0.493075	0.000343098	0.00321717	STABLE
Pcm1	91.37	134.1	-0.548849	0.000343098	0.00321717	STABLE
Ipo8	428.6	638	-0.57276	0.000343098	0.00321717	STABLE
Crebbp	140	214.6	-0.612855	0.000343098	0.00321717	STABLE
Mfsd1	39.46	61.08	-0.617721	0.000343098	0.00321717	STABLE
Capn7	56.83	91.24	-0.673677	0.000343098	0.00321717	STABLE
Dusp7	218.2	352.2	-0.688314	0.000343098	0.00321717	STABLE
C2cd3	49.86	83.47	-0.731847	0.000343098	0.00321717	STABLE
Arhgef11	8.028	2.057	1.56237	0.000344966	0.00323287	UP
Kyat3	12.56	5.911	0.972603	0.000345259	0.00323381	STABLE
Cr1l	56.63	27.81	1.00011	0.000346551	0.0032441	UP
Tmem129	3.149	0.8612	1.15662	0.000347717	0.0032532	UP
Mrpl33	131	66.83	0.960817	0.000348617	0.00325979	STABLE
Nfrkb	106.5	157.5	-0.560713	0.000349005	0.0032616	STABLE
Dnajc30	22.51	9.659	1.14131	0.000349618	0.00326491	UP
Rtl8b	11.22	5.566	0.895876	0.000349749	0.00326491	STABLE
Reck	2.289	0.2094	1.44355	0.000354639	0.00330871	UP
Zfp109	20.5	8.763	1.13863	0.000357024	0.00332911	UP
Rrp12	13.19	5.475	1.13147	0.000360412	0.00335696	UP
Lcorl	9.654	4.442	0.969268	0.000360412	0.00335696	STABLE
1110032A03Rik	7.444	2.352	1.33316	0.000362898	0.00337408	UP
Sdhaf3	19.98	8.289	1.17532	0.000363055	0.00337408	UP
Pex16	31.4	14.96	1.02204	0.000363055	0.00337408	UP
Mzt2	45.02	23.4	0.915355	0.000362545	0.00337408	STABLE
AU040320	50.97	78.22	-0.608203	0.000363885	0.00337804	STABLE
Pde3b	48.64	76.97	-0.651395	0.000363885	0.00337804	STABLE
Afg1l	18.23	9.341	0.894851	0.000367933	0.00341183	STABLE
Calcoco1	27.17	15.84	0.74215	0.000367933	0.00341183	STABLE
Sumf2	10.82	4.29	1.16051	0.000368761	0.00341762	UP
Plekhh1	19.3	8.727	1.06165	0.000371759	0.00343969	UP
Ptgr1	41.15	19.38	1.0482	0.000371759	0.00343969	UP
Rfesd	46.19	23.49	0.946567	0.000371759	0.00343969	STABLE
Hfe	3.278	0.7959	1.25203	0.000379188	0.00345652	UP
Lrp5	35.96	17.71	0.982278	0.000377967	0.00345652	STABLE
Psmb5	83.86	42.81	0.953897	0.000379356	0.00345652	STABLE
Coa6	37.67	20.64	0.837658	0.000374647	0.00345652	STABLE
Tmem242	44.48	24.59	0.829639	0.000378939	0.00345652	STABLE
Mrps27	65.39	36.9	0.808736	0.000379356	0.00345652	STABLE
Ska1	125.3	71.68	0.796786	0.000378007	0.00345652	STABLE
Vrtn	127.1	74.48	0.763589	0.000378007	0.00345652	STABLE
Rab1a	67.71	39.55	0.760804	0.000378939	0.00345652	STABLE
Ascc1	52.56	30.81	0.751764	0.000378106	0.00345652	STABLE
Dnah8	109.4	65.17	0.738943	0.000379356	0.00345652	STABLE
Zfp970	9.57	5.349	0.735431	0.00037562	0.00345652	STABLE
Zkscan6	94.19	57.66	0.698325	0.000378007	0.00345652	STABLE
Fra10ac1	70.77	45.12	0.638083	0.000379356	0.00345652	STABLE
Rpl11	548.8	383	0.51756	0.000378007	0.00345652	STABLE
Ndufa13	100.8	72	0.47973	0.000379356	0.00345652	STABLE
Hsf5	65.33	48.88	0.411376	0.000378007	0.00345652	STABLE
Nae1	261	328.9	-0.332418	0.000378007	0.00345652	STABLE
Tinf2	113.1	147.6	-0.381399	0.000378007	0.00345652	STABLE
Arid1a	318	449.5	-0.497784	0.000378007	0.00345652	STABLE
Sgo2a	118.2	167.4	-0.497837	0.000378007	0.00345652	STABLE
Gpatch1	44.08	64.62	-0.541487	0.000378007	0.00345652	STABLE
Tmem209	140.4	204.9	-0.541874	0.000378007	0.00345652	STABLE
Ppm1a	60.99	90.21	-0.557214	0.000378007	0.00345652	STABLE
Ubfd1	130.6	193	-0.559295	0.000378007	0.00345652	STABLE
Ift74	37.1	64.94	-0.79137	0.000378007	0.00345652	STABLE
Sidt2	22.31	42.18	-0.889428	0.000379356	0.00345652	STABLE
Rcc1	20.28	47.71	-1.19441	0.000379356	0.00345652	DOWN
Macrod1	11.84	6.019	0.871921	0.000388168	0.00353489	STABLE
H4c8	12.87	4.583	1.31284	0.000391866	0.00356662	UP
Kptn	4.187	1.187	1.24599	0.00039618	0.00360232	UP
Dohh	11.49	5.043	1.04698	0.000396218	0.00360232	UP
Cbr1	38.31	18.66	0.99922	0.000407102	0.00369926	STABLE
Tbc1d10a	29.36	15.2	0.906026	0.000410668	0.00372897	STABLE
Hmmr	43.35	25.08	0.766168	0.000410817	0.00372897	STABLE
Vps29	148.7	72.72	1.02178	0.00041216	0.00372904	UP
Alg13	322.9	170.1	0.920915	0.00041216	0.00372904	STABLE
Znrd1as	75.07	44.68	0.735812	0.00041216	0.00372904	STABLE
Pitpna	49.71	30.76	0.674924	0.000411712	0.00372904	STABLE
Arf6	86.18	54.31	0.656281	0.000411712	0.00372904	STABLE
Poglut2	11.99	26.71	-1.09301	0.00041216	0.00372904	DOWN
Xlr3b	22.94	9.281	1.2195	0.000413439	0.00373657	UP
Cars2	9.329	4.768	0.840491	0.000413439	0.00373657	STABLE
Gp6	1.994	0.2975	1.20652	0.000416167	0.00374707	UP
Spc24	248.7	155.8	0.671437	0.000416109	0.00374707	STABLE
Esco1	215.7	283.8	-0.394181	0.000416109	0.00374707	STABLE
Gfm1	52.82	74.31	-0.484704	0.000416109	0.00374707	STABLE
Rheb	183.4	273.8	-0.575398	0.000416109	0.00374707	STABLE
Stbd1	161.3	241.5	-0.579727	0.000416109	0.00374707	STABLE
Zmynd8	432.4	946	-1.12774	0.000416109	0.00374707	DOWN
Gramd2	5.694	2.802	0.816001	0.000419217	0.0037725	STABLE
Trim32	19.56	32.72	-0.714001	0.000428147	0.00385079	STABLE
Pstpip1	19.3	7.871	1.19418	0.000428799	0.00385459	UP
Gnat2	10.44	4.234	1.12809	0.000429677	0.00385627	UP
Snx1	10.36	4.229	1.11998	0.000429677	0.00385627	UP
Mroh7	9.039	3.947	1.02108	0.000429567	0.00385627	UP
Mettl26	5.243	1.534	1.30082	0.000432179	0.00387665	UP
Cmss1	21.4	10.37	0.978942	0.000434426	0.00389472	STABLE
Sult2a4	33.29	16.06	1.00746	0.000442169	0.00396202	UP
Haus5	16.83	37.18	-1.09855	0.000444559	0.0039813	DOWN
Kdm4b	4.094	0.8422	1.46749	0.000444941	0.00398259	UP
Magt1	30.2	21.58	0.46676	0.000446157	0.00399134	STABLE
Gtf2f2	124.1	72.2	0.773361	0.000447599	0.0039957	STABLE
Zfp108	131.3	76.48	0.772129	0.000447599	0.0039957	STABLE
Cdc45	59.59	40.5	0.545883	0.000447599	0.0039957	STABLE
Unc13c	173.1	244.1	-0.493807	0.000447599	0.0039957	STABLE
Nrtn	2.747	1.058	0.864138	0.000449091	0.00400689	STABLE
Pus10	4.191	1.072	1.32519	0.00045362	0.00404514	UP
Foxj3	1462	796.4	0.87548	0.000457662	0.00405098	STABLE
Nat8f2	95.93	57.3	0.733551	0.000457662	0.00405098	STABLE
Got1	101.1	69.25	0.539597	0.000457662	0.00405098	STABLE
Xrcc1	79.56	54.8	0.529777	0.000457662	0.00405098	STABLE
Sec61g	1222	936.9	0.3831	0.000457662	0.00405098	STABLE
Rdx	2712	3531	-0.380483	0.000457662	0.00405098	STABLE
Kdelr2	104.9	141.8	-0.43111	0.000457662	0.00405098	STABLE
Baz1b	200.4	276.2	-0.46069	0.000457662	0.00405098	STABLE
Phip	100.6	150	-0.571642	0.000457662	0.00405098	STABLE
Golgb1	127.1	198	-0.634633	0.000457662	0.00405098	STABLE
Tcl1	1948	3055	-0.648727	0.000457662	0.00405098	STABLE
Ppfibp1	40.35	64.9	-0.672362	0.000457662	0.00405098	STABLE
Cflar	205.8	387.3	-0.908984	0.000457662	0.00405098	STABLE
Washc4	1950	3788	-0.957303	0.000457662	0.00405098	STABLE
Scfd2	29.66	18.11	0.681842	0.000463052	0.00409653	STABLE
Celsr3	1.586	0.2781	1.01648	0.000465333	0.00411453	UP
Ubxn1	63.62	37.93	0.731161	0.000466366	0.00412149	STABLE
Akr1c19	4.084	1.682	0.922315	0.000471029	0.00416051	STABLE
Tex37	1.228	0.1466	0.95811	0.000474881	0.00419232	STABLE
4930558C23Rik	31.77	14.83	1.04918	0.000476466	0.0042041	UP
Emc2	28.11	14.19	0.938658	0.00048004	0.0042334	STABLE
Zfp821	42.01	22.1	0.896419	0.000484318	0.00426215	STABLE
Akt1s1	39.22	21.51	0.837552	0.000484147	0.00426215	STABLE
H2-Q6	34.33	19.24	0.803806	0.000484318	0.00426215	STABLE
Prelp	44.58	26.97	0.70456	0.000484318	0.00426215	STABLE
Gtf2f1	115.9	77.05	0.58243	0.000485349	0.00426898	STABLE
Chtop	85.65	54.15	0.651854	0.000485865	0.00427128	STABLE
Cdk5r2	3.708	1.118	1.15217	0.000493926	0.00433987	UP
Atxn7l2	9.017	3.201	1.25376	0.000503036	0.00437855	UP
Lhx8	264.3	174.3	0.597869	0.00050294	0.00437855	STABLE
Tyw1	142.6	94.34	0.590676	0.00050294	0.00437855	STABLE
Cnih1	272.4	181.6	0.582266	0.00050294	0.00437855	STABLE
Arrdc1	191.5	130.7	0.547011	0.00050294	0.00437855	STABLE
Chsy1	204.3	141.6	0.525851	0.00050294	0.00437855	STABLE
Gtf2h5	192.1	135.1	0.504654	0.00050294	0.00437855	STABLE
Pam16	588.3	433.7	0.438869	0.00050294	0.00437855	STABLE
Vkorc1	883.9	662.8	0.414857	0.00050294	0.00437855	STABLE
Bfar	176.6	230.3	-0.381612	0.00050294	0.00437855	STABLE
Ufl1	105.2	138.5	-0.393434	0.00050294	0.00437855	STABLE
Hat1	81.15	107.2	-0.397107	0.00050294	0.00437855	STABLE
Mphosph6	2038	2692	-0.40116	0.00050294	0.00437855	STABLE
Mff	370.3	494.7	-0.417054	0.00050294	0.00437855	STABLE
Hsf2bp	107.6	147	-0.447043	0.00050294	0.00437855	STABLE
Kdm6a	207.5	294.4	-0.502634	0.00050294	0.00437855	STABLE
Arih1	132.2	200.4	-0.596731	0.00050294	0.00437855	STABLE
Fam189b	15.75	27.65	-0.774484	0.00050294	0.00437855	STABLE
Arrb2	14.29	7.659	0.820535	0.000505528	0.00439797	STABLE
Rpl9	29.94	14.21	1.02451	0.000512007	0.00445202	UP
AU022252	9.906	4.048	1.11125	0.000517094	0.00449391	UP
Mrps11	40.98	22.15	0.858856	0.000525506	0.00456229	STABLE
Zfp74	14.14	26.87	-0.880315	0.000525322	0.00456229	STABLE
Cenpo	67.39	35.17	0.919067	0.000527165	0.00456722	STABLE
Ube2w	339.3	188.3	0.846112	0.000527165	0.00456722	STABLE
Ica1	129.1	82.26	0.643656	0.000527165	0.00456722	STABLE
Hadha	79.63	51.65	0.614817	0.000527165	0.00456722	STABLE
Metrnl	0.9181	0.07406	0.836619	0.000528537	0.00457673	STABLE
Nme2	12.58	5.127	1.14827	0.000529548	0.00457839	UP
Mks1	11.51	5.948	0.848819	0.000529361	0.00457839	STABLE
Zbtb9	10.08	5.718	0.72119	0.000529548	0.00457839	STABLE
Inafm1	5.48	1.395	1.43597	0.000537808	0.0046451	UP
Cfap46	2.246	0.4616	1.15126	0.000537819	0.0046451	UP
Wdr59	4.313	0.8669	1.50894	0.000540195	0.00466082	UP
Lect2	4.448	1.38	1.1948	0.000540195	0.00466082	UP
E130309D02Rik	3.432	1.093	1.08268	0.000545525	0.00470438	UP
Atp6ap1l	8.888	2.888	1.34665	0.000551797	0.00471852	UP
Tmem222	16.22	7.244	1.06276	0.000548524	0.00471852	UP
Cops2	231.3	141.2	0.707968	0.000552237	0.00471852	STABLE
Ppp2r2d	97.78	67.6	0.526051	0.000552237	0.00471852	STABLE
Pdhx	337.5	256.4	0.394898	0.000552237	0.00471852	STABLE
Septin7	205.2	244.5	-0.251645	0.000552237	0.00471852	STABLE
Pacsin2	204.6	259.7	-0.342058	0.000552237	0.00471852	STABLE
Leo1	106	139.3	-0.390839	0.000552237	0.00471852	STABLE
U2surp	120.6	168.3	-0.477512	0.000552237	0.00471852	STABLE
Pcna	235.7	329.7	-0.48221	0.000552237	0.00471852	STABLE
Sall4	329.1	470.4	-0.514182	0.000552237	0.00471852	STABLE
Acat1	172.4	248.2	-0.523105	0.000552237	0.00471852	STABLE
Scyl2	137.6	200.1	-0.537589	0.000552237	0.00471852	STABLE
Nbr1	74.52	109.1	-0.543612	0.000552237	0.00471852	STABLE
Uba3	96.44	143.6	-0.569123	0.000552237	0.00471852	STABLE
Msantd4	41.65	64.76	-0.624677	0.000552237	0.00471852	STABLE
Ddb1	223	373.7	-0.742698	0.000552237	0.00471852	STABLE
Fastkd1	29.31	54.48	-0.872144	0.000552237	0.00471852	STABLE
Caskin2	24.59	11.68	1.01292	0.00055547	0.00474373	UP
Tefm	7.699	2.487	1.31887	0.000562587	0.00480206	UP
Pofut1	3.015	0.68	1.25694	0.000564125	0.00481273	UP
Blvrb	1.482	0.2181	1.02713	0.000567384	0.00483568	UP
Poldip3	29.99	16.04	0.863396	0.00056797	0.00483568	STABLE
Tmem147	55.74	30.48	0.849842	0.00056797	0.00483568	STABLE
Tmem9	49.36	27.32	0.830495	0.00056797	0.00483568	STABLE
Snai3	54.68	28.09	0.936843	0.000571125	0.00484543	STABLE
Atg2a	41.21	23.07	0.810678	0.000571718	0.00484543	STABLE
Tmem126a	52.32	29.57	0.802716	0.00056994	0.00484543	STABLE
Pafah1b3	68.91	39.74	0.779134	0.000571718	0.00484543	STABLE
Samhd1	70.87	43.39	0.69536	0.000571718	0.00484543	STABLE
Rgl2	59.99	39.67	0.58477	0.000571718	0.00484543	STABLE
Hsbp1	181.7	239.1	-0.393877	0.000571718	0.00484543	STABLE
Pole2	17.76	31.87	-0.809132	0.000570927	0.00484543	STABLE
Kdm2a	14.37	30.13	-1.01825	0.00056994	0.00484543	DOWN
Pde9a	2.971	1.061	0.946065	0.000574964	0.00487047	STABLE
Cops7b	22.7	11.69	0.901538	0.000578468	0.00489768	STABLE
Xylb	3.721	0.9066	1.3082	0.000588071	0.00497395	UP
Stfa1	2.392	0.7919	0.920613	0.000588071	0.00497395	STABLE
Wnk4	7.831	3.861	0.861188	0.000592652	0.00501017	STABLE
Ebi3	8.489	4.467	0.795502	0.000599196	0.00506293	STABLE
Nudt22	9.482	5.301	0.734187	0.000600171	0.00506862	STABLE
Ngdn	124.6	74.27	0.738351	0.000605866	0.00508848	STABLE
Cdc37	69.87	46.42	0.579695	0.000605866	0.00508848	STABLE
Psmc3	138.1	93.31	0.560608	0.000605866	0.00508848	STABLE
Ndel1	145	108.1	0.419374	0.000605866	0.00508848	STABLE
Cenpf	924.7	1170	-0.339521	0.000605866	0.00508848	STABLE
Bptf	278.3	383.6	-0.461211	0.000605866	0.00508848	STABLE
Strip1	58.04	81.59	-0.484345	0.000605866	0.00508848	STABLE
Gzf1	92.16	131.6	-0.509521	0.000605866	0.00508848	STABLE
Brd7	88.41	127.5	-0.522904	0.000605866	0.00508848	STABLE
Furin	74.24	142.5	-0.931291	0.000605866	0.00508848	STABLE
Arf5	59.73	144	-1.25519	0.000605866	0.00508848	DOWN
Tns2	27.03	15.24	0.787435	0.000608184	0.00510539	STABLE
Cenpt	17.98	7.647	1.13438	0.000609028	0.00510736	UP
C1qb	18.06	8.654	0.981103	0.000608816	0.00510736	STABLE
Rarb	4.234	1.412	1.11732	0.000611258	0.0051235	UP
[truncated: 14,749 more rows]

## Sheet: Sheet2
DEGs in the MI stage of young oocytes
Gene	MI_expression_level	other_expression_level	log2FoldChange	pvalue	padj	change
Gpbp1	695.7	418	0.733429	3.30843e-10	5.54062e-06	STABLE
Pramel26	947.9	283	1.74042	2.98911e-08	0.000166862	UP
Zfp207	224.3	155.6	0.524447	2.4273e-08	0.000166862	STABLE
Oog4	918.2	495.6	0.888194	5.47159e-08	0.000185656	STABLE
Zfp655	479.6	356.3	0.427742	6.64976e-08	0.000185656	STABLE
5730507C01Rik	0.7988	33.47	-4.26013	6.65154e-08	0.000185656	DOWN
Scg3	156.1	100.8	0.626071	9.73653e-08	0.000203822	STABLE
Oog3	997.2	2248	-1.17208	9.73653e-08	0.000203822	DOWN
Eif4enif1	632.8	441.3	0.518925	1.68963e-07	0.000282962	STABLE
Bcl7c	134.2	237.1	-0.816373	1.68963e-07	0.000282962	STABLE
Sec62	471.3	706.2	-0.582364	4.02811e-07	0.000613261	STABLE
Pramel27	245	2.183	6.27164	5.01807e-07	0.000700313	UP
Ppargc1a	20.61	1.563	3.07581	1.21938e-06	0.00129973	UP
Bora	74.89	34.57	1.09312	1.06348e-06	0.00129973	UP
Psmc6	191.2	129.1	0.563339	1.24175e-06	0.00129973	STABLE
Smu1	315.9	453.4	-0.519821	1.24175e-06	0.00129973	STABLE
Tpra1	187.6	299.3	-0.670725	1.95543e-06	0.00181931	STABLE
Appbp2	45.98	87.55	-0.914464	1.95543e-06	0.00181931	STABLE
Sspn	138.5	75.83	0.860874	2.62411e-06	0.00183108	STABLE
Nsf	336.6	217.7	0.626547	2.62411e-06	0.00183108	STABLE
Csnk1a1	500.2	376.8	0.407609	2.62411e-06	0.00183108	STABLE
Rps8	261.5	397.4	-0.601696	2.62411e-06	0.00183108	STABLE
Gng12	278.7	445.3	-0.673878	2.62411e-06	0.00183108	STABLE
Obox1	396.5	641.6	-0.692758	2.26714e-06	0.00183108	STABLE
Jtb	84.5	41.3	1.01523	3.35827e-06	0.0020086	UP
Usp2	205.6	417.6	-1.01877	3.03237e-06	0.0020086	DOWN
Cnksr3	14.02	38.06	-1.37855	3.33983e-06	0.0020086	DOWN
H60c	7.983	34.45	-1.98033	3.33983e-06	0.0020086	DOWN
Dnaja2	431.5	333.8	0.36953	4.63509e-06	0.00267668	STABLE
Ralbp1	1174	1842	-0.649836	5.32306e-06	0.00296732	STABLE
Slc4a10	3.902	18.41	-1.98556	5.49275e-06	0.00296732	DOWN
Enpp5	51.22	19.12	1.37601	6.5857e-06	0.00337377	UP
Cdh20	6.863	22.08	-1.55376	6.64802e-06	0.00337377	DOWN
Hmgcr	115.1	71.09	0.687528	6.9896e-06	0.00344279	STABLE
Mcee	112.5	57.02	0.968262	7.72644e-06	0.00369699	STABLE
Rnf170	107.4	77.24	0.470319	9.12586e-06	0.0042453	STABLE
Zfp618	1.092	11.04	-2.52482	9.89477e-06	0.00447859	DOWN
Atp6v1g1	344.7	238.5	0.529406	1.18499e-05	0.00522237	STABLE
Kat14	228.3	116.9	0.959535	1.53059e-05	0.00610304	STABLE
Calr	424.5	279.4	0.601433	1.53059e-05	0.00610304	STABLE
Vps26a	250.6	177.9	0.491744	1.53059e-05	0.00610304	STABLE
Eed	164.2	256.1	-0.638438	1.53059e-05	0.00610304	STABLE
Kcnk18	10.26	0	3.49378	1.74275e-05	0.00620974	UP
Colgalt2	1.365	0	1.24184	1.74275e-05	0.00620974	UP
Stxbp1	37.56	21.37	0.785728	1.73617e-05	0.00620974	STABLE
Isca1	357.6	232.9	0.616505	1.73617e-05	0.00620974	STABLE
Fndc3a	307.6	242.2	0.343704	1.73617e-05	0.00620974	STABLE
Dmxl1	78.8	48.82	0.679557	1.90463e-05	0.00664516	STABLE
Mesp2	88.94	132.6	-0.570459	2.22553e-05	0.00760631	STABLE
Pex26	16.98	40.85	-1.21849	2.31221e-05	0.0077445	DOWN
Hsd17b13	18.61	3.315	2.18428	2.4082e-05	0.00790788	UP
Pramel23	48.57	1.772	4.16066	2.65799e-05	0.00850844	UP
1700021F07Rik	35.72	7.523	2.10713	3.05379e-05	0.00850844	UP
Aco1	73.03	34.67	1.05325	3.09403e-05	0.00850844	UP
Dhx40	61.32	35.9	0.7563	2.83897e-05	0.00850844	STABLE
Adss	572.1	372.3	0.618477	2.83897e-05	0.00850844	STABLE
Ddx19a	400.7	264.9	0.595385	3.20076e-05	0.00850844	STABLE
Slc35b4	74.44	49.32	0.584219	2.83897e-05	0.00850844	STABLE
Calr4	193.6	131.6	0.554094	3.20076e-05	0.00850844	STABLE
Cdk8	118.1	81.53	0.52884	3.20076e-05	0.00850844	STABLE
Psmd2	156.8	110.6	0.500176	3.20076e-05	0.00850844	STABLE
Ndc80	88.8	142.8	-0.679033	3.20076e-05	0.00850844	STABLE
Crabp2	116	240.7	-1.04676	3.20076e-05	0.00850844	DOWN
Ssx2ip	94.84	52.34	0.845386	3.40464e-05	0.00890899	STABLE
Ttc33	151.8	74.91	1.00886	3.60446e-05	0.00900954	UP
Skp1	2171	1585	0.453618	3.60446e-05	0.00900954	STABLE
Pacrgl	183	263.2	-0.521887	3.60446e-05	0.00900954	STABLE
Tspan8	26.8	8.292	1.58103	3.8625e-05	0.00951253	UP
Nipal2	1.82	8.853	-1.80493	3.94172e-05	0.00956695	DOWN
Polb	116.1	67.31	0.777962	4.55548e-05	0.0100382	STABLE
9130409I23Rik	87.49	52.54	0.724938	4.55548e-05	0.0100382	STABLE
Ybx3	578.6	352.2	0.714596	4.55548e-05	0.0100382	STABLE
Atf4	366.3	225.2	0.69929	4.55548e-05	0.0100382	STABLE
Pabpn1l	940	638.4	0.557629	4.55548e-05	0.0100382	STABLE
Gabpb1	102.3	73.13	0.478366	4.55548e-05	0.0100382	STABLE
Banp	97.4	198.3	-1.01837	4.52399e-05	0.0100382	DOWN
Nxnl2	15.33	2.21	2.34646	4.76336e-05	0.01036	UP
Mtx2	114.6	83.68	0.449335	5.11275e-05	0.0108384	STABLE
Mphosph8	646.9	1048	-0.694671	5.11275e-05	0.0108384	STABLE
Srfbp1	49.38	19.61	1.2895	5.97839e-05	0.011524	UP
Msi2	24.84	9.917	1.24333	5.97839e-05	0.011524	UP
Dnah7c	33.74	16.24	1.01073	5.69138e-05	0.011524	UP
Psmc5	110	56.08	0.95901	5.98667e-05	0.011524	STABLE
Paics	102.1	57.18	0.825184	5.73191e-05	0.011524	STABLE
Rgn	104.9	61.8	0.754397	5.73191e-05	0.011524	STABLE
Cenpq	464.2	333.5	0.475745	5.73191e-05	0.011524	STABLE
Llgl1	35.21	71.42	-0.999975	5.97839e-05	0.011524	STABLE
Fbxw26	500.3	320.9	0.639114	6.41913e-05	0.0122161	STABLE
Ccnk	47.1	24.5	0.915473	6.56666e-05	0.0123564	STABLE
Cst3	94.17	34.63	1.41754	6.87621e-05	0.0127951	UP
Tpd52	695.1	579.2	0.262723	7.18109e-05	0.0130719	STABLE
Asf1a	336.9	441.1	-0.38766	7.18109e-05	0.0130719	STABLE
Cfap36	110.6	62.41	0.815076	7.88982e-05	0.0142076	STABLE
Dnaja1	1289	1016	0.342589	8.0251e-05	0.0142975	STABLE
Casc1	6.696	20.29	-1.46795	8.7176e-05	0.0153677	DOWN
Pramel12	30.39	9.449	1.58706	8.97879e-05	0.0155018	UP
Vps35	146.6	99.4	0.555566	8.959e-05	0.0155018	STABLE
Fbxo38	59.27	32.53	0.845974	9.99141e-05	0.0165669	STABLE
Csnk1g3	142.1	88.55	0.676723	9.99141e-05	0.0165669	STABLE
Tmed10	348.2	284.9	0.288663	9.99141e-05	0.0165669	STABLE
Rpp38	106.9	165.3	-0.623952	9.99141e-05	0.0165669	STABLE
Cetn2	223	172.9	0.364939	0.000103554	0.0170022	STABLE
Prxl2a	42.18	16.37	1.31383	0.000108313	0.0174224	UP
Eif2s3x	84.49	44.2	0.919273	0.000111315	0.0174224	STABLE
Zfp57	522.9	280	0.898634	0.000111315	0.0174224	STABLE
Usp38	104.5	65.29	0.670286	0.000111315	0.0174224	STABLE
Sap30	234.4	360.9	-0.620408	0.000111315	0.0174224	STABLE
Kcnh8	5.284	0.1291	2.4765	0.000120071	0.0186187	UP
Kpna3	290.9	211.2	0.460083	0.000123895	0.0188624	STABLE
Rasa4	424.7	314.8	0.430803	0.000123895	0.0188624	STABLE
Ftdc1	2528	1375	0.877697	0.00013776	0.0202374	STABLE
Aldh6a1	46.26	26.21	0.79634	0.00013519	0.0202374	STABLE
Pdia3	107.6	62.04	0.785166	0.00013776	0.0202374	STABLE
Troap	52.62	100.2	-0.916687	0.00013776	0.0202374	STABLE
Adarb2	2.394	8.938	-1.54987	0.000144321	0.0210168	DOWN
Atp11b	29.54	16.38	0.813539	0.000147621	0.02118	STABLE
Jazf1	134.8	78.82	0.766643	0.000153029	0.02118	STABLE
Fbxw16	645.1	419.1	0.620993	0.000153029	0.02118	STABLE
Paip2	801.1	561	0.513385	0.000153029	0.02118	STABLE
Peak1	250.4	177.8	0.491582	0.000153029	0.02118	STABLE
Taf6	11.17	26.26	-1.16335	0.000152363	0.02118	DOWN
Krit1	20.73	7.815	1.30189	0.000160134	0.0219816	UP
Zc3h18	71.03	104.6	-0.552638	0.000169827	0.0229362	STABLE
Ctnnal1	60.65	104.9	-0.780636	0.000169827	0.0229362	STABLE
Pcmt1	71.5	39.72	0.832266	0.000175998	0.0233924	STABLE
Atat1	13.66	33.07	-1.21721	0.000174857	0.0233924	DOWN
Cyp4a14	6.88	0.2759	2.62664	0.000184373	0.0242563	UP
Lpin2	527.8	417.2	0.338633	0.000188292	0.0242563	STABLE
Mos	796.7	1152	-0.531939	0.000188292	0.0242563	STABLE
Sarnp	75.27	117.2	-0.631814	0.000188292	0.0242563	STABLE
Pdzd2	109.7	60.76	0.84183	0.000192232	0.0245749	STABLE
Patz1	38.92	62.57	-0.671043	0.000200746	0.0254688	STABLE
Csrnp2	314.3	203.2	0.626723	0.000208568	0.0254956	STABLE
Champ1	183.2	124	0.559875	0.000208568	0.0254956	STABLE
Stau1	367.5	269.1	0.448038	0.000208568	0.0254956	STABLE
Cox14	295.6	238.2	0.310151	0.000208568	0.0254956	STABLE
Ube2i	347	450	-0.374196	0.000208568	0.0254956	STABLE
Rad51d	35.05	16.59	1.03509	0.000215922	0.0260147	UP
Isl2	10.97	26.21	-1.18433	0.000215922	0.0260147	DOWN
Dld	166.1	99.52	0.733591	0.000230816	0.0268436	STABLE
Nlrp5	1046	654.1	0.675961	0.000230816	0.0268436	STABLE
Rps27l	412.4	580.1	-0.491339	0.000230816	0.0268436	STABLE
Ndufa1	132.5	212.9	-0.679734	0.000230816	0.0268436	STABLE
G3bp1	34.09	62.17	-0.848124	0.00022846	0.0268436	STABLE
Magea10	92.71	45.48	1.01162	0.000248601	0.0287125	UP
Tubg2	173.5	112.5	0.620252	0.000255203	0.0288776	STABLE
Aspm	1203	891.6	0.432313	0.000255203	0.0288776	STABLE
Ndfip2	168.2	265	-0.65224	0.000255203	0.0288776	STABLE
Syt16	56.59	28.42	0.968822	0.000259737	0.0289987	STABLE
Myh9	38.36	19.11	0.968724	0.000259636	0.0289987	STABLE
Zfp804b	0.7675	0	0.82171	0.000278074	0.0298811	STABLE
Tctex1d1	201.7	118.7	0.760339	0.000281914	0.0298811	STABLE
Klhl13	78.87	48.91	0.678232	0.000271025	0.0298811	STABLE
Wdr36	233	154.2	0.592547	0.000281914	0.0298811	STABLE
Hspa9	235	161.9	0.535127	0.000281914	0.0298811	STABLE
Fam104a	345.1	518	-0.584548	0.000281914	0.0298811	STABLE
Deptor	153.8	250	-0.696942	0.000281914	0.0298811	STABLE
Klf17	156.8	287.9	-0.872733	0.000281914	0.0298811	STABLE
Zfp160	45.4	20.48	1.11143	0.000293876	0.0309531	UP
Macf1	60.5	37.42	0.678556	0.000311142	0.0312017	STABLE
Ippk	332.3	217.5	0.608924	0.000311142	0.0312017	STABLE
Tvp23b	212.1	147	0.525627	0.000311142	0.0312017	STABLE
Fbxw27	467.8	338	0.467802	0.000311142	0.0312017	STABLE
Ppme1	77.3	100.2	-0.370542	0.000311142	0.0312017	STABLE
Ptov1	53.65	86.97	-0.686742	0.000311142	0.0312017	STABLE
Asf1b	149.8	245.5	-0.709463	0.000311142	0.0312017	STABLE
Rtf1	117.9	209	-0.820733	0.000311142	0.0312017	STABLE
Taf7	338	232	0.541325	0.000320938	0.0316162	STABLE
Mterf3	56.36	96.6	-0.766747	0.000320938	0.0316162	STABLE
Btbd2	30.31	54.32	-0.820903	0.000320577	0.0316162	STABLE
Rpl5	769.2	479.5	0.680577	0.000343098	0.0330222	STABLE
Ndrg4	64.88	44.18	0.544147	0.000343098	0.0330222	STABLE
Fam53c	220.2	165.1	0.413175	0.000343098	0.0330222	STABLE
Nlrp14	2223	1728	0.362637	0.000343098	0.0330222	STABLE
Mbip	80.54	39.02	1.02685	0.000348617	0.0331721	UP
Tmco6	19.73	37.53	-0.894478	0.000347841	0.0331721	STABLE
Nupl2	3.429	9.616	-1.26122	0.000363055	0.0343508	DOWN
Rab3b	128.3	74.04	0.784863	0.000378007	0.0353658	STABLE
Magoh	378	518.4	-0.454469	0.000378007	0.0353658	STABLE
Myh2	46.54	22.94	0.98987	0.00040918	0.0366767	STABLE
Pde6d	518.7	313	0.726997	0.000416109	0.0366767	STABLE
Iars	216.2	133.3	0.693288	0.000416109	0.0366767	STABLE
Grcc10	30.16	18.41	0.682778	0.00041216	0.0366767	STABLE
Rnaseh1	163.7	108.7	0.585443	0.000416109	0.0366767	STABLE
Actg1	294.5	198.3	0.568188	0.000416109	0.0366767	STABLE
Haus3	431.1	325.6	0.403821	0.000416109	0.0366767	STABLE
Creld2	366.5	296	0.307123	0.000416109	0.0366767	STABLE
Nelfa	159.1	256.6	-0.686064	0.000416109	0.0366767	STABLE
Abcb8	40.7	76.08	-0.886441	0.000411712	0.0366767	STABLE
Hspb1	27.08	76.17	-1.45819	0.000411712	0.0366767	DOWN
Bcat1	63.18	30.9	1.00865	0.000429538	0.037466	UP
D430041D05Rik	0.49	8.294	-2.641	0.000427319	0.037466	DOWN
Tmem150a	16.48	37.11	-1.1247	0.000438839	0.0380789	DOWN
Pramel15	112.8	58.02	0.946894	0.000447599	0.0381316	STABLE
Msl2	70.93	38.38	0.869218	0.000457662	0.0381316	STABLE
Rtca	44.88	24.2	0.864411	0.000447118	0.0381316	STABLE
Fam189b	32.77	19.14	0.74562	0.000457662	0.0381316	STABLE
Ptprg	52.5	31.15	0.73449	0.000457662	0.0381316	STABLE
Ubr5	58.15	37.97	0.602002	0.000457662	0.0381316	STABLE
Stt3b	348.4	264.9	0.39401	0.000457662	0.0381316	STABLE
Epha4	115	176.6	-0.614389	0.000457662	0.0381316	STABLE
Rabl6	9.706	24.84	-1.27129	0.000471731	0.0391093	DOWN
Gps2	38.2	67.88	-0.813363	0.000485349	0.0400401	STABLE
Pabpc1l	116.4	75.05	0.626523	0.00050294	0.0401083	STABLE
Pdhb	62.6	42.94	0.533556	0.00050294	0.0401083	STABLE
Elp5	146.3	101.1	0.52829	0.00050294	0.0401083	STABLE
Smco4	171.6	121.1	0.500161	0.00050294	0.0401083	STABLE
Hspd1	132.6	95.32	0.471846	0.00050294	0.0401083	STABLE
Tram1	258.7	207.9	0.314276	0.00050294	0.0401083	STABLE
Mknk1	81.76	124.5	-0.600286	0.00050294	0.0401083	STABLE
Gpr137c	18.77	6.711	1.35821	0.000517086	0.0410409	UP
Cep350	30.06	15.62	0.902418	0.000526612	0.0415998	STABLE
Fabp7	19.39	3.179	2.28683	0.000552854	0.0426666	UP
Smg1	69.21	43.02	0.673392	0.000552237	0.0426666	STABLE
Zfp68	163.4	106.5	0.613718	0.000552237	0.0426666	STABLE
Fbxw21	959.6	645	0.572432	0.000552237	0.0426666	STABLE
Lrig2	51.3	35.43	0.521543	0.000552237	0.0426666	STABLE
Gar1	15.77	43.76	-1.41645	0.00056797	0.0436321	DOWN
Myh11	107.4	74.29	0.525278	0.000571718	0.0437195	STABLE
Tdrd7	16.27	5.693	1.36732	0.000585489	0.0445019	UP
Parp1	40.64	20.47	0.955771	0.000593447	0.0445019	STABLE
Usp54	36.26	21.69	0.715854	0.000593447	0.0445019	STABLE
Gmps	195.9	123.9	0.656689	0.000595287	0.0445019	STABLE
Wdr37	131.1	89.04	0.553351	0.000605866	0.0445019	STABLE
Dclk2	314.6	418.9	-0.411883	0.000605866	0.0445019	STABLE
Polr2f	86.47	121.6	-0.487084	0.000605866	0.0445019	STABLE
Snrpb2	310.6	494.7	-0.669831	0.000605866	0.0445019	STABLE
Mfsd10	25.52	47.98	-0.884745	0.000593447	0.0445019	STABLE
Nanos2	40.16	66.65	-0.716765	0.000644284	0.0471172	STABLE
Tmem29	133.8	93.19	0.517443	0.000664159	0.04713	STABLE
Padi6	1427	1076	0.407622	0.000664159	0.04713	STABLE
Pfdn5	406.7	317.9	0.354462	0.000664159	0.04713	STABLE
Nin	450	352.5	0.351286	0.000664159	0.04713	STABLE
Rps15a	545.6	679	-0.314996	0.000664159	0.04713	STABLE
Pard3	164.9	227.6	-0.462581	0.000664159	0.04713	STABLE
Srp19	109.8	164.7	-0.580319	0.000664159	0.04713	STABLE
Hmg20b	52.38	81.27	-0.624112	0.00067153	0.047452	STABLE
1700025G04Rik	25.25	11.63	1.05549	0.000690955	0.0486194	UP
Mmab	23.57	10.77	1.06209	0.000722701	0.0487321	UP
Galm	121.5	75.45	0.680449	0.000727475	0.0487321	STABLE
Matr3	307.4	236.1	0.379385	0.000727475	0.0487321	STABLE
Spdl1	217.7	172.7	0.332956	0.000727475	0.0487321	STABLE
Med28	1496	1196	0.322755	0.000727475	0.0487321	STABLE
Fbxw18	1266	1025	0.304623	0.000727475	0.0487321	STABLE
Spry4	451.2	555.1	-0.298223	0.000727475	0.0487321	STABLE
Prdm2	140.6	189.5	-0.428091	0.000727475	0.0487321	STABLE
Ppp4c	62.45	89.16	-0.506899	0.000727475	0.0487321	STABLE
Yaf2	63.49	93.72	-0.55457	0.000727475	0.0487321	STABLE
Erg28	87.87	140.1	-0.66684	0.000727475	0.0487321	STABLE
Pbk	20.76	35.56	-0.748462	0.000726573	0.0487321	STABLE
Nts	0.8362	0.1953	0.619375	0.000754291	0.0501424	STABLE
Daxx	28.68	54.44	-0.901343	0.000754516	0.0501424	STABLE
Cibar1	71.18	40.45	0.800308	0.000796188	0.0508922	STABLE
Srsf5	76.63	49.27	0.626823	0.000796188	0.0508922	STABLE
Jag1	627	451.6	0.472399	0.000796188	0.0508922	STABLE
Aldh7a1	110.1	87.99	0.319681	0.000796188	0.0508922	STABLE
Eif1b	802.1	697.6	0.201138	0.000796188	0.0508922	STABLE
Eif1	784.1	966.6	-0.301517	0.000796188	0.0508922	STABLE
Ptbp1	78.9	110.2	-0.476989	0.000787349	0.0508922	STABLE
Carmil1	132.7	188.3	-0.501804	0.000796188	0.0508922	STABLE
Pfdn1	330.8	476.7	-0.525635	0.000796188	0.0508922	STABLE
Cdc20	53.02	82.07	-0.620821	0.000796188	0.0508922	STABLE
Pomp	133.9	98.02	0.446073	0.00081907	0.0521557	STABLE
Lipo2	2.495	0.1028	1.6641	0.000832275	0.0527959	STABLE
Dhx32	16.92	30.18	-0.798821	0.000846714	0.0535091	STABLE
Map3k5	70.32	36.39	0.931408	0.000851695	0.0536216	STABLE
Pola1	89.9	57.38	0.638932	0.000870702	0.0540061	STABLE
Tdrd1	338.4	219.6	0.621881	0.000870702	0.0540061	STABLE
Gzf1	142.7	106.4	0.420579	0.000870702	0.0540061	STABLE
Nsmce3	150.3	208.2	-0.467557	0.000870702	0.0540061	STABLE
Txndc12	36.62	18.43	0.953004	0.000883519	0.0545989	STABLE
Eif4a3l1	0.4506	3.87	-1.74715	0.000913983	0.0562738	STABLE
Mb	13.11	7.099	0.800835	0.000930402	0.0570749	STABLE
Atxn7l1	9.514	1.354	2.15914	0.000954435	0.0577037	STABLE
Cited2	234.4	144.4	0.695385	0.000951444	0.0577037	STABLE
Igbp1	161	102.6	0.645446	0.000951444	0.0577037	STABLE
Nlrp9b	229.2	159.9	0.516938	0.000951444	0.0577037	STABLE
D3Ertd751e	14.05	2.304	2.18773	0.000967242	0.0582676	STABLE
Dipk1b	12.71	27.49	-1.05553	0.000978922	0.0587599	STABLE
Tnfsf11	12.75	3.818	1.51263	0.00100679	0.0599362	STABLE
Gbp3	1.635	0	1.3978	0.00104147	0.0599362	STABLE
Hormad1	75.04	42.92	0.792023	0.00103887	0.0599362	STABLE
Bcap29	66.08	37.8	0.790009	0.00103566	0.0599362	STABLE
Ms4a5	0.6506	0	0.723012	0.00104147	0.0599362	STABLE
Ift81	102.2	67.34	0.594066	0.00103887	0.0599362	STABLE
Setx	132.3	89.67	0.555483	0.00103887	0.0599362	STABLE
Esrp1	412.6	303.1	0.443934	0.00103887	0.0599362	STABLE
Arl8b	143.8	110.7	0.373555	0.00103887	0.0599362	STABLE
Lrrc42	278.5	215	0.371799	0.00103887	0.0599362	STABLE
Psmd9	216	287.3	-0.409925	0.00103887	0.0599362	STABLE
Ciapin1	70.28	114.2	-0.692044	0.00103887	0.0599362	STABLE
Olfr214	2.157	6.158	-1.18086	0.00104678	0.0600359	STABLE
Mtfmt	35.84	21.29	0.724817	0.00107553	0.0611146	STABLE
Syngr2	25.28	44.78	-0.800988	0.00107654	0.0611146	STABLE
Lepr	17.66	37.8	-1.05647	0.00107014	0.0611146	STABLE
Arid5b	70.31	3.543	3.97247	0.00113231	0.0624403	STABLE
Sohlh1	2.732	0.7369	1.10365	0.00113114	0.0624403	STABLE
Reln	26.75	13.13	0.973855	0.00110709	0.0624403	STABLE
Mapk1	155.5	95.27	0.701368	0.00113345	0.0624403	STABLE
Mettl4	52.92	37.07	0.50223	0.00113345	0.0624403	STABLE
Thap12	78.15	55.76	0.479803	0.00113345	0.0624403	STABLE
Orc4	182.4	134	0.442102	0.00113345	0.0624403	STABLE
Knstrn	248.4	197.3	0.331097	0.00113345	0.0624403	STABLE
Lpcat1	206.4	278.9	-0.432523	0.00113345	0.0624403	STABLE
Cdkn1b	18.54	9.297	0.924319	0.00114311	0.062766	STABLE
Rars	218.5	128.9	0.756153	0.0012357	0.0659054	STABLE
Zbtb8b	57.68	35.7	0.677193	0.0012357	0.0659054	STABLE
Mcm10	102.6	70.91	0.527107	0.0012357	0.0659054	STABLE
Dlgap5	262.7	189.1	0.472012	0.0012357	0.0659054	STABLE
Nlrp4f	978.2	778.7	0.32865	0.0012357	0.0659054	STABLE
Elmod2	367.5	296.1	0.310744	0.0012357	0.0659054	STABLE
Cdk2ap2	395.1	518.8	-0.392077	0.0012357	0.0659054	STABLE
Sorbs1	182.4	247.8	-0.439845	0.0012357	0.0659054	STABLE
Tecpr2	1.748	9.55	-1.94101	0.00122348	0.0659054	STABLE
Nrip3	3.181	0.09562	1.93196	0.00124816	0.0663586	STABLE
Ctsb	86.9	44.71	0.943415	0.00135482	0.0693859	STABLE
Cdk1	217.9	125.3	0.792899	0.00135482	0.0693859	STABLE
Scin	49.63	28.9	0.759773	0.00135482	0.0693859	STABLE
Mettl7a2	89.92	53.89	0.727987	0.00134616	0.0693859	STABLE
Tdrd5	177.6	110.8	0.675809	0.00134616	0.0693859	STABLE
Map7	70.71	45.02	0.639898	0.00134616	0.0693859	STABLE
Asb8	141.9	91.86	0.622279	0.00134616	0.0693859	STABLE
Cdt1	199.9	148.7	0.424185	0.00134616	0.0693859	STABLE
Ttc9c	119.8	90.92	0.394214	0.00134616	0.0693859	STABLE
Cecr2	377.6	308.8	0.289372	0.00134616	0.0693859	STABLE
Mllt10	574.3	776.3	-0.434102	0.00134616	0.0693859	STABLE
Rgs2	1412	1968	-0.47864	0.00134616	0.0693859	STABLE
Ifnar1	29.6	15.38	0.901402	0.0014034	0.0716545	STABLE
Emx2	48.07	20.1	1.21758	0.00146012	0.0721797	STABLE
Ralgds	30.5	14.68	1.0064	0.00145316	0.0721797	STABLE
Slc9c1	0.6038	0.01156	0.664864	0.00143081	0.0721797	STABLE
Rfx5	71.23	45.01	0.650655	0.0014654	0.0721797	STABLE
Cstdc2	0.5831	0.01125	0.646635	0.00143081	0.0721797	STABLE
Vps25	108.3	69.53	0.63205	0.0014654	0.0721797	STABLE
Hpcal1	83.38	55.39	0.581296	0.0014654	0.0721797	STABLE
Psme3ip1	290	201.8	0.521097	0.0014654	0.0721797	STABLE
Eps8	165.3	130.3	0.341858	0.0014654	0.0721797	STABLE
Mtus1	585.8	479.3	0.288965	0.0014654	0.0721797	STABLE
Mettl9	98.83	125.1	-0.336994	0.0014654	0.0721797	STABLE
Ttc32	4.818	12.54	-1.21887	0.00142554	0.0721797	STABLE
Def8	2.066	6.022	-1.1958	0.00147622	0.0722873	STABLE
Cyp11a1	0.8112	5.492	-1.84165	0.00147531	0.0722873	STABLE
Slc2a5	4.198	0.4041	1.88838	0.00153861	0.0751227	STABLE
Esp4	3.897	0.1675	2.06844	0.00158043	0.0751975	STABLE
Asnsd1	79.11	45.59	0.781942	0.00159402	0.0751975	STABLE
Xlr3a	169.5	106.3	0.668985	0.00157572	0.0751975	STABLE
Scp2	69.35	46.25	0.57409	0.00159402	0.0751975	STABLE
Usp45	51.58	34.5	0.566752	0.00159402	0.0751975	STABLE
Rsl24d1	174.2	123.8	0.488933	0.00159402	0.0751975	STABLE
Eny2	348.4	460.9	-0.402764	0.00159402	0.0751975	STABLE
Traf4	37.39	57.82	-0.615342	0.00157572	0.0751975	STABLE
Ssbp3	44.47	70.16	-0.646063	0.00159402	0.0751975	STABLE
Olfm1	48.49	84.59	-0.790441	0.00157572	0.0751975	STABLE
Susd6	31.17	55.46	-0.811281	0.00157154	0.0751975	STABLE
Acbd7	11.46	22.08	-0.889617	0.00156692	0.0751975	STABLE
Pfdn2	32.85	58.28	-0.808409	0.00163159	0.0767536	STABLE
Senp7	9.343	19.12	-0.960359	0.0016401	0.0769377	STABLE
Slc9b2	25.52	6.148	1.89157	0.00164511	0.076957	STABLE
Ptpn22	58.76	32.51	0.834599	0.00173266	0.0784242	STABLE
Rtf2	108	71	0.598408	0.00173266	0.0784242	STABLE
Pias2	82.33	54.83	0.577628	0.00173266	0.0784242	STABLE
Trim24	216.3	151	0.515471	0.00173266	0.0784242	STABLE
Lsp1	65.67	47.61	0.455741	0.00173266	0.0784242	STABLE
Atad1	364	300.1	0.277724	0.00173266	0.0784242	STABLE
Cks2	967.9	1164	-0.265848	0.00173266	0.0784242	STABLE
Sec61b	358.9	442.5	-0.30144	0.00173266	0.0784242	STABLE
Pias1	175.6	236.9	-0.43039	0.00169818	0.0784242	STABLE
Prkab1	96.97	140.6	-0.531418	0.00173266	0.0784242	STABLE
Ankra2	37.78	73.66	-0.944928	0.00169375	0.0784242	STABLE
Arhgef1	3.541	12.88	-1.61185	0.0017167	0.0784242	STABLE
Stk10	9.728	17.99	-0.824068	0.00181157	0.0817744	STABLE
C9orf72	43.57	27.35	0.652532	0.00182778	0.081915	STABLE
Crybg3	66.98	42.26	0.652211	0.00182935	0.081915	STABLE
Myo5a	65.07	43.71	0.563317	0.00182778	0.081915	STABLE
Micu2	56.36	37.66	0.569313	0.00188199	0.0827238	STABLE
Dlat	88.01	60.81	0.526179	0.00188199	0.0827238	STABLE
Dcp2	149.2	105.5	0.496561	0.00188199	0.0827238	STABLE
Gars	62.28	46.53	0.412845	0.00188199	0.0827238	STABLE
Rbpms2	701.8	569.7	0.300378	0.00188199	0.0827238	STABLE
Taf8	102.4	143.2	-0.480411	0.00188199	0.0827238	STABLE
Lgi2	15.28	30.34	-0.944457	0.0018795	0.0827238	STABLE
Trp53	25.04	47.74	-0.904428	0.00189351	0.083012	STABLE
Tubd1	24.15	6.94	1.66322	0.00195537	0.0855002	STABLE
Haus8	51.66	27.59	0.880956	0.00196978	0.0859058	STABLE
Ube2g1	520.6	356.6	0.544611	0.00204272	0.0874922	STABLE
Fbxo30	153.8	106.2	0.529295	0.00204272	0.0874922	STABLE
Ilf3	71.11	50.29	0.491729	0.00204272	0.0874922	STABLE
Itfg1	47.14	36.47	0.3616	0.00204272	0.0874922	STABLE
Rbm18	400.2	484.4	-0.274891	0.00204272	0.0874922	STABLE
Ankrd49	78.38	110.7	-0.493258	0.00204272	0.0874922	STABLE
Ssh2	8.325	18.34	-1.05209	0.00202415	0.0874922	STABLE
Zfp939	7.868	18.26	-1.11912	0.00209995	0.0897138	STABLE
Txnrd1	89.77	61.37	0.541319	0.00212003	0.0903414	STABLE
Dppa1	40.77	22.54	0.827338	0.00219904	0.0927613	STABLE
Fbxw15	1212	785.8	0.624018	0.00221559	0.0927613	STABLE
Vcpip1	129.1	87.92	0.548606	0.00221559	0.0927613	STABLE
Gspt2	222.8	159.8	0.476916	0.00221559	0.0927613	STABLE
Cltc	235.6	179.2	0.392553	0.00221559	0.0927613	STABLE
Ecpas	428.1	352.3	0.280321	0.00221559	0.0927613	STABLE
Zdhhc8	63.01	89.05	-0.49238	0.00221559	0.0927613	STABLE
Tspan12	24.65	9.437	1.2971	0.0022289	0.0930856	STABLE
Stxbp2	12.56	29.1	-1.1499	0.0022463	0.0935791	STABLE
Apbb2	19.99	35.22	-0.787055	0.00227445	0.0945165	STABLE
Col6a6	19.56	8.858	1.06041	0.00237389	0.0959812	STABLE
Oacyl	21.14	10.13	0.991917	0.00239751	0.0959812	STABLE
Oca2	88.12	49.16	0.829277	0.00240139	0.0959812	STABLE
Prdx3	36.78	20.71	0.799268	0.00234259	0.0959812	STABLE
Tceal8	249.7	143.5	0.795477	0.00240139	0.0959812	STABLE
Krr1	135.4	89.77	0.587237	0.00240139	0.0959812	STABLE
Khdc1a	181.2	120.4	0.58551	0.00240139	0.0959812	STABLE
Pphln1	129.8	86.54	0.57912	0.00240139	0.0959812	STABLE
Ipcef1	143.6	96.51	0.568792	0.00240139	0.0959812	STABLE
Uchl1	3895	2706	0.525023	0.00240139	0.0959812	STABLE
Pdcd7	678.1	513.9	0.39937	0.00240139	0.0959812	STABLE
Bnc1	134.5	103.9	0.369742	0.00240139	0.0959812	STABLE
Tmem14c	579.6	455.4	0.3471	0.00240139	0.0959812	STABLE
Mapre1	250.5	346.7	-0.46711	0.00240139	0.0959812	STABLE
Fpgs	72.4	124.8	-0.777602	0.00236261	0.0959812	STABLE
Klhl41	2.86	9.131	-1.39209	0.0023515	0.0959812	STABLE
Mb21d2	18.06	7.187	1.21906	0.00241598	0.0961056	STABLE
Hddc2	24.87	12.39	0.950702	0.00241598	0.0961056	STABLE
Haus6	46.38	27.54	0.731283	0.00245052	0.0970185	STABLE
Usp14	58.78	35.5	0.711776	0.00245052	0.0970185	STABLE
Atf7ip	58.51	36.45	0.667988	0.00260095	0.100364	STABLE
Gemin6	58.34	36.69	0.654688	0.00260095	0.100364	STABLE
Rrn3	61.2	40.07	0.598827	0.00260095	0.100364	STABLE
Drosha	53.98	35.72	0.58257	0.00254278	0.100364	STABLE
Mzt1	75.17	51.97	0.524143	0.00260095	0.100364	STABLE
Gyg	1178	924.8	0.348628	0.00260095	0.100364	STABLE
Fip1l1	600.8	481.2	0.319593	0.00260095	0.100364	STABLE
Metap2	307.1	421.9	-0.457062	0.00260095	0.100364	STABLE
2310033P09Rik	109.8	172.6	-0.647829	0.00260095	0.100364	STABLE
Tshz1	106.2	169	-0.665082	0.00260095	0.100364	STABLE
Tln1	0.9712	3.529	-1.2001	0.00257442	0.100364	STABLE
Fcsk	31.95	13.42	1.19193	0.00262194	0.100561	STABLE
Ankfy1	160	88.29	0.850138	0.00263608	0.100561	STABLE
Ube2v1	49.02	29.16	0.72986	0.00263395	0.100561	STABLE
Rad23b	152	97.09	0.641242	0.00263608	0.100561	STABLE
Zfp985	3.58	14.23	-1.73305	0.00262245	0.100561	STABLE
Gbp8	5.047	0.68	1.84773	0.00266042	0.101259	STABLE
Gm35060	3.879	0.6672	1.54928	0.00267418	0.101552	STABLE
Lmln	0.93	3.767	-1.30454	0.00270288	0.10241	STABLE
Xrcc5	137.1	79.07	0.785983	0.00273249	0.103298	STABLE
Ubb	5072	3124	0.698974	0.00281513	0.104073	STABLE
Trim75	85.93	53.29	0.679261	0.00281513	0.104073	STABLE
Aknad1	149.7	103	0.535462	0.00281513	0.104073	STABLE
Pnpla8	105.2	76.2	0.459661	0.00281513	0.104073	STABLE
Kpnb1	175.6	133.3	0.39512	0.00281513	0.104073	STABLE
Ubl5	498.1	622.3	-0.320677	0.00281513	0.104073	STABLE
Zdhhc13	57.24	84.29	-0.55022	0.00281513	0.104073	STABLE
Zcchc17	219.6	330	-0.585689	0.00281513	0.104073	STABLE
Ncoa7	8.924	18.11	-0.945421	0.00279103	0.104073	STABLE
2410137M14Rik	0.8738	4.088	-1.44129	0.00277271	0.104073	STABLE
Ltn1	34.54	23.93	0.51163	0.00282986	0.104157	STABLE
Prdm6	29.59	51.36	-0.775128	0.00282461	0.104157	STABLE
Tpm2	5.022	1.23	1.43352	0.0028692	0.105374	STABLE
Dbt	86.75	47.84	0.845247	0.00304485	0.107126	STABLE
Mief1	36.23	20.69	0.779311	0.00304137	0.107126	STABLE
Nup155	37.95	21.73	0.777052	0.00303898	0.107126	STABLE
Nek3	18.76	10.57	0.772154	0.00301442	0.107126	STABLE
Terf1	133.6	82.76	0.684666	0.00304485	0.107126	STABLE
Ncbp3	67.75	43.39	0.631225	0.00304485	0.107126	STABLE
Huwe1	96.14	64.62	0.56601	0.00293504	0.107126	STABLE
Snap29	71.02	48.27	0.547578	0.00304485	0.107126	STABLE
Exosc7	108.2	77.32	0.479721	0.00303898	0.107126	STABLE
Axin2	269.7	198.7	0.438918	0.00304485	0.107126	STABLE
Tmem41b	186.5	139.1	0.420851	0.00304485	0.107126	STABLE
Cip2a	187.6	151.3	0.308362	0.00304485	0.107126	STABLE
Med21	228.1	285	-0.320217	0.00304485	0.107126	STABLE
Obox5	1258	1596	-0.343062	0.00304485	0.107126	STABLE
Cox6b2	198.8	281.7	-0.500625	0.00304485	0.107126	STABLE
Tcl1b4	271.8	401.8	-0.562518	0.00304485	0.107126	STABLE
Nat14	78.57	123.7	-0.648362	0.00304485	0.107126	STABLE
7420426K07Rik	201.9	323.1	-0.675535	0.00304485	0.107126	STABLE
BC051019	28.72	57.78	-0.983602	0.00302629	0.107126	STABLE
Zfp820	24.84	52.29	-1.04409	0.00303898	0.107126	STABLE
Chmp2b	48.02	30.64	0.631737	0.0031512	0.110636	STABLE
Fam111a	2.213	3.251	-0.40391	0.00315949	0.110695	STABLE
Adamts3	22.4	11.72	0.87947	0.00324867	0.113173	STABLE
Vmp1	82.82	48.88	0.748798	0.00329106	0.113173	STABLE
Ap2m1	114.7	86.67	0.400908	0.00329106	0.113173	STABLE
Anapc15	228.1	173.4	0.393753	0.00329106	0.113173	STABLE
Septin7	256.8	218.7	0.230155	0.00329106	0.113173	STABLE
Cops9	255.2	345.7	-0.436346	0.00329106	0.113173	STABLE
Kif3a	102.4	139.3	-0.440812	0.00329106	0.113173	STABLE
Cks1b	299.8	447.2	-0.575085	0.00329106	0.113173	STABLE
Seh1l	63.85	114	-0.825953	0.00329106	0.113173	STABLE
Efna1	13.24	27.33	-0.992222	0.00335242	0.115047	STABLE
Vps13b	27.12	12.99	1.00672	0.003374	0.115551	STABLE
Armc10	71.42	94.89	-0.405022	0.00338178	0.115581	STABLE
Gulo	24.19	10.38	1.14605	0.00342928	0.116966	STABLE
Mgme1	15.08	6.278	1.14375	0.00355356	0.117885	STABLE
Nudt2	23.01	12.13	0.871262	0.00348585	0.117885	STABLE
Usp47	68.72	45.96	0.570024	0.00355477	0.117885	STABLE
Atad2	75.8	51.49	0.549062	0.00355477	0.117885	STABLE
Usp9x	770.9	599.8	0.361564	0.00355477	0.117885	STABLE
Hdlbp	266.3	207.5	0.358368	0.00355477	0.117885	STABLE
Ddx5	322.8	276.1	0.224691	0.00355477	0.117885	STABLE
Mcur1	118.1	156	-0.399588	0.00355477	0.117885	STABLE
Ppm1b	162.1	214.2	-0.399971	0.00355477	0.117885	STABLE
Dnmt3a	179.1	250.7	-0.482826	0.00355477	0.117885	STABLE
A530021J07Rik	27.23	40.09	-0.541546	0.00350275	0.117885	STABLE
Tma7	91.47	147.6	-0.684407	0.00355477	0.117885	STABLE
Terf2	43.8	71.11	-0.686531	0.00350007	0.117885	STABLE
Raly	43.67	81.09	-0.878012	0.00350275	0.117885	STABLE
Cyct	17.27	7.801	1.05335	0.00361926	0.119786	STABLE
BC031181	143.4	94.42	0.59741	0.00362763	0.119826	STABLE
Slc25a46	5.144	13.4	-1.22898	0.00364543	0.120177	STABLE
Arfgap3	26.52	10.45	1.26507	0.00370495	0.121243	STABLE
Upk3bl	15.32	8.096	0.843617	0.00370495	0.121243	STABLE
Tango2	19.55	11.9	0.671322	0.00373868	0.121243	STABLE
Qrfprl	104.4	66.76	0.636821	0.00383702	0.121243	STABLE
Cd300lg	0.4606	0	0.546586	0.00376755	0.121243	STABLE
Med4	202.8	141.6	0.51563	0.00383702	0.121243	STABLE
Sf3b3	99.5	70.41	0.492888	0.00383702	0.121243	STABLE
Tvp23a	0.3294	0	0.410748	0.00376755	0.121243	STABLE
Ly6m	0.2588	0	0.331992	0.00376755	0.121243	STABLE
Npm2	1729	1390	0.315553	0.00383702	0.121243	STABLE
Hoxc9	0.2412	0	0.311794	0.00376755	0.121243	STABLE
Gm12695	0.2238	0	0.291309	0.00376755	0.121243	STABLE
Lipo4	0.22	0	0.286881	0.00376755	0.121243	STABLE
Nppa	0.1387	0	0.187451	0.00376755	0.121243	STABLE
Tm2d3	369.9	440.5	-0.251425	0.00383702	0.121243	STABLE
Mrpl47	96.22	128	-0.40787	0.00383702	0.121243	STABLE
Smagp	302	416.3	-0.461838	0.00383702	0.121243	STABLE
Arrdc2	103	142.7	-0.466906	0.00383702	0.121243	STABLE
Tnc	4.348	6.627	-0.512287	0.00371318	0.121243	STABLE
Haspin	119	173.5	-0.54095	0.00383702	0.121243	STABLE
Tcl1b5	170.8	269.5	-0.655399	0.00383702	0.121243	STABLE
Phlda1	6.902	13.59	-0.885062	0.00370402	0.121243	STABLE
Vwa5a	2.133	0.1581	1.43581	0.0038793	0.121939	STABLE
Strada	55.74	29.8	0.881676	0.00388092	0.121939	STABLE
Tcf7l2	10.59	16.08	-0.559715	0.00386932	0.121939	STABLE
Zfp943	19.89	7.973	1.21888	0.00390947	0.122607	STABLE
Krt32	0.6438	0.02125	0.686655	0.00397003	0.124273	STABLE
Ctsl	81.56	41.33	0.963977	0.00402697	0.12512	STABLE
Gm7827	30.93	16.53	0.865002	0.00400807	0.12512	STABLE
Srsf1	49.83	31.37	0.65092	0.00402697	0.12512	STABLE
Kpna6	47.11	31.83	0.551393	0.00402398	0.12512	STABLE
Ifitm10	7.546	2.408	1.32621	0.00413159	0.126256	STABLE
Tril	11.06	4.339	1.17566	0.00408804	0.126256	STABLE
Spata5	127.5	79.88	0.668387	0.00413893	0.126256	STABLE
Topbp1	108.7	68.25	0.663498	0.00413893	0.126256	STABLE
Per3	92.72	62.8	0.554821	0.00413893	0.126256	STABLE
Trappc8	117.5	83.3	0.49088	0.00413893	0.126256	STABLE
Ybx2	286.7	208.7	0.456216	0.00413893	0.126256	STABLE
Zfp735	150.4	121.8	0.30205	0.00413893	0.126256	STABLE
Accsl	671.7	893.3	-0.410964	0.00413893	0.126256	STABLE
Etfbkmt	3.33	7.406	-0.956988	0.00408804	0.126256	STABLE
Lzts1	32.83	7.124	2.05814	0.0041637	0.126473	STABLE
Spaca1	1.139	0.1019	0.956807	0.00416862	0.126473	STABLE
Dmac2	47.32	30.69	0.608582	0.0041687	0.126473	STABLE
Fkbp7	3.683	0.5994	1.54996	0.00426073	0.129031	STABLE
Polr3d	28.17	48.07	-0.750337	0.00429497	0.1296	STABLE
Ap5m1	19.86	34.47	-0.765819	0.00429392	0.1296	STABLE
Gramd1c	63.86	35.51	0.829139	0.00431178	0.12964	STABLE
Rhbdf1	48.22	100	-1.03731	0.00430547	0.12964	STABLE
Psmd6	156.7	100.5	0.635977	0.00446164	0.132012	STABLE
Clcc1	340.2	239.3	0.506131	0.00446164	0.132012	STABLE
Atf1	99.36	70.53	0.488654	0.00446164	0.132012	STABLE
Spast	181.5	137.7	0.396026	0.00446164	0.132012	STABLE
Ubac2	72.34	102	-0.49047	0.00446164	0.132012	STABLE
Wdr33	193.1	274.5	-0.505145	0.00446164	0.132012	STABLE
Cyb5b	91.24	135.7	-0.567331	0.00446164	0.132012	STABLE
Trmt6	23.26	39.62	-0.743495	0.00445609	0.132012	STABLE
Crtac1	1.028	5.297	-1.63493	0.00445038	0.132012	STABLE
Krtcap3	28.01	13.86	0.965819	0.00449031	0.132393	STABLE
Lurap1	7.256	14.55	-0.91324	0.00449031	0.132393	STABLE
Borcs8	21.92	11.03	0.929826	0.00456057	0.134228	STABLE
Tmem47	36.56	18.74	0.928145	0.00460037	0.134601	STABLE
Alyref	21.51	11.53	0.845083	0.00460037	0.134601	STABLE
Lrch4	117.7	88.1	0.413422	0.00462146	0.134601	STABLE
Lsr	29.66	51.82	-0.784753	0.00461812	0.134601	STABLE
H2-Q6	13.49	29.66	-1.08078	0.00461146	0.134601	STABLE
Cast	1.978	7.628	-1.53454	0.00461855	0.134601	STABLE
Opa3	5.432	14.51	-1.26989	0.00464499	0.135051	STABLE
Sh3gl2	14.12	5.225	1.28007	0.00469334	0.136221	STABLE
Lancl2	28.51	8.768	1.59516	0.00480911	0.13697	STABLE
Ms4a6d	47.47	17.04	1.42597	0.00474327	0.13697	STABLE
Fam13b	17.85	7.941	1.07568	0.00480911	0.13697	STABLE
Utp6	25.01	13.23	0.869992	0.00474327	0.13697	STABLE
Pou4f1	93.06	62.25	0.572506	0.00478199	0.13697	STABLE
Cert1	124.5	85.88	0.530395	0.00480635	0.13697	STABLE
Rnf17	131.5	99.24	0.402891	0.00480635	0.13697	STABLE
Hmgb1	470.4	384.8	0.289053	0.00480635	0.13697	STABLE
Ecd	80.84	132.1	-0.701662	0.00480635	0.13697	STABLE
Chst5	0.6694	2.748	-1.16674	0.00477884	0.13697	STABLE
Rptor	1.756	5.759	-1.29418	0.00474695	0.13697	STABLE
Emb	16.29	5.388	1.43684	0.00485587	0.137833	STABLE
Tshz3	1.066	0.01125	1.03044	0.00485377	0.137833	STABLE
Sphk2	21.67	11.88	0.814853	0.0048833	0.138143	STABLE
Prmt5	10.06	17.68	-0.756137	0.0048833	0.138143	STABLE
Pla2g10	2.24	0.0275	1.65686	0.00490584	0.138368	STABLE
Irf8	19.21	35.5	-0.852443	0.00490778	0.138368	STABLE
Yes1	70.91	49.04	0.52294	0.00494404	0.139021	STABLE
Cxxc1	65.64	80.34	-0.287571	0.00494756	0.139021	STABLE
Lypd1	0.1581	5.265	-2.4356	0.00497952	0.139685	STABLE
Sult2a6	2.121	0.045	1.57862	0.00505518	0.141334	STABLE
Efna4	9.535	19.08	-0.930614	0.00505109	0.141334	STABLE
Taf1b	78.46	47.49	0.712499	0.00517433	0.142524	STABLE
Ccnh	87.18	56.51	0.616756	0.00517433	0.142524	STABLE
Nlrp2	264.2	184.2	0.517833	0.00517433	0.142524	STABLE
Ska3	92.66	65.66	0.490566	0.00517433	0.142524	STABLE
Atp5pb	185.3	131.9	0.486692	0.00517433	0.142524	STABLE
Slf2	237.4	182.9	0.374207	0.00517433	0.142524	STABLE
Hsf1	53.16	72.06	-0.431826	0.00517433	0.142524	STABLE
Med30	313	476.3	-0.603953	0.00517433	0.142524	STABLE
E130309D02Rik	0.4119	2.603	-1.35164	0.00516505	0.142524	STABLE
Ccdc180	17.31	8.01	1.02318	0.00522654	0.143726	STABLE
Dph6	98.11	16.71	2.48413	0.00527086	0.14417	STABLE
Mpv17l	123.2	47.89	1.34518	0.00529434	0.14417	STABLE
Fen1	55.35	29.92	0.865944	0.00527086	0.14417	STABLE
Gstcd	34.88	22.27	0.624641	0.00529063	0.14417	STABLE
Smdt1	52.15	36.19	0.515153	0.00529063	0.14417	STABLE
Stk40	27.44	42.97	-0.62846	0.00529063	0.14417	STABLE
H4c9	0.27	2.478	-1.45322	0.0053568	0.145634	STABLE
Timd4	72.58	35.91	0.995375	0.00547583	0.14728	STABLE
Fbxw13	189.9	114.1	0.730058	0.00556687	0.14728	STABLE
Usp32	47.15	28.77	0.693484	0.00556687	0.14728	STABLE
C8b	80.35	50.04	0.672353	0.00556687	0.14728	STABLE
Atp5a1	292.6	201.8	0.534293	0.00556687	0.14728	STABLE
Sec23ip	168	117.5	0.512841	0.00556687	0.14728	STABLE
Gpbp1l1	59.48	42.68	0.46959	0.00556687	0.14728	STABLE
Psmd12	200.2	145.6	0.456557	0.00556687	0.14728	STABLE
Prkar1a	90.23	66.99	0.424126	0.00556687	0.14728	STABLE
Ckap2	260.5	201.8	0.36702	0.00556687	0.14728	STABLE
Ccdc50	111.1	88.83	0.320009	0.00556687	0.14728	STABLE
Dnmt3l	167.2	135.3	0.303842	0.00556687	0.14728	STABLE
Rbm7	260.6	217.1	0.261928	0.00556687	0.14728	STABLE
Rab11a	577.4	519.4	0.152361	0.00556687	0.14728	STABLE
Luc7l	47.42	64.21	-0.42927	0.00556687	0.14728	STABLE
Chd8	83.97	133.2	-0.658955	0.00556687	0.14728	STABLE
Pcgf3	20.38	41.11	-0.9781	0.00546441	0.14728	STABLE
Ppef1	27.83	17.22	0.66201	0.00561738	0.148382	STABLE
Mrc1	34.26	23.35	0.5345	0.00565901	0.149115	STABLE
Lmna	41.88	68.79	-0.70263	0.00566292	0.149115	STABLE
Scd3	9.988	2.055	1.84647	0.00572944	0.150393	STABLE
Samd4	1.234	4.129	-1.19932	0.00572944	0.150393	STABLE
Pigbos1	21.89	12.12	0.80318	0.00581034	0.15204	STABLE
Ppp1r35	14.04	23.4	-0.698201	0.00581034	0.15204	STABLE
Txlna	64.33	44.73	0.514646	0.00585576	0.152751	STABLE
Zdhhc3	26.48	18.3	0.509969	0.00585041	0.152751	STABLE
Nkd2	8.269	0.1381	3.02581	0.00591113	0.153738	STABLE
Spink2	54.9	33.35	0.702675	0.00597917	0.153738	STABLE
Jup	26.87	17.04	0.627127	0.00598537	0.153738	STABLE
Ankrd13c	82.39	53.27	0.619898	0.00598537	0.153738	STABLE
Gdpd1	748.6	618.9	0.274083	0.00598537	0.153738	STABLE
Tra2b	109.2	92.28	0.240678	0.00598537	0.153738	STABLE
Pak1ip1	458.9	567.7	-0.306329	0.00598537	0.153738	STABLE
Zfp451	91.14	118	-0.368563	0.00598537	0.153738	STABLE
Grm2	162.7	231.9	-0.508868	0.00598537	0.153738	STABLE
Rchy1	190.4	288.3	-0.596379	0.00598537	0.153738	STABLE
Arl15	26.21	12.81	0.977933	0.00605038	0.153861	STABLE
Cdc123	44.61	23.23	0.9125	0.00604214	0.153861	STABLE
Fry	58.39	31.41	0.8738	0.0060545	0.153861	STABLE
Pdzd4	0.7788	0.03281	0.784285	0.00603688	0.153861	STABLE
Pcyox1	44.02	27.49	0.660235	0.00604214	0.153861	STABLE
Ube2e3	62.98	46.74	0.422658	0.0060545	0.153861	STABLE
Stat3	107.6	147.8	-0.454296	0.0060545	0.153861	STABLE
Pex2	6.494	1.518	1.57364	0.00607895	0.154249	STABLE
Ccnj	16.26	18.62	-0.184677	0.00621003	0.157336	STABLE
Gtpbp10	41.54	29.77	0.46722	0.00625929	0.157631	STABLE
Tfg	66.26	50.77	0.377704	0.00625929	0.157631	STABLE
Tmem42	33.26	51.21	-0.608037	0.0062466	0.157631	STABLE
Tgif1	3.895	7.378	-0.775319	0.00623385	0.157631	STABLE
Cpb1	1.061	4.733	-1.4758	0.00628975	0.15816	STABLE
Scaf1	15.86	6.902	1.09334	0.0062993	0.158162	STABLE
Tdrd3	41.44	22.53	0.850932	0.00639096	0.158674	STABLE
Socs5	30.75	16.67	0.845982	0.00644283	0.158674	STABLE
Golm2	998.7	560.5	0.83202	0.00643122	0.158674	STABLE
Sqle	16.33	9.745	0.689762	0.00635077	0.158674	STABLE
Emc3	109.5	69.38	0.651076	0.00643122	0.158674	STABLE
Ikzf4	81.49	53.37	0.601431	0.00643122	0.158674	STABLE
Zfp952	86.81	58.2	0.568767	0.00643122	0.158674	STABLE
Ywhaq	356.4	241.4	0.560062	0.00643122	0.158674	STABLE
Stambp	62.91	42.54	0.553464	0.00643122	0.158674	STABLE
Cpeb4	78.64	55.64	0.491541	0.00643122	0.158674	STABLE
Brwd1	221.4	170.5	0.375015	0.00643122	0.158674	STABLE
Prkd1	62.33	48.07	0.368151	0.00643122	0.158674	STABLE
Piwil1	18.36	36.77	-0.964072	0.00644283	0.158674	STABLE
Gca	6.541	0.69	2.15778	0.00645475	0.158734	STABLE
Adcy8	0.9688	3.444	-1.1747	0.00655066	0.160856	STABLE
Zrsr1	3.441	7.812	-0.988737	0.0065839	0.161436	STABLE
Mreg	19.93	8.888	1.08154	0.0066373	0.16227	STABLE
Gpn2	7.991	15.74	-0.896706	0.00663582	0.16227	STABLE
Mylpf	0.56	3.056	-1.37838	0.00666195	0.162635	STABLE
Dnajc7	83.62	55.93	0.571963	0.00668768	0.162789	STABLE
Pias4	66.17	130.4	-0.967701	0.00668768	0.162789	STABLE
Cadps	0.09125	1.456	-1.17011	0.00670593	0.162996	STABLE
Pde10a	15.74	4.027	1.73553	0.0068884	0.164183	STABLE
Zfp963	12.52	4.798	1.22103	0.00678427	0.164183	STABLE
Rfxap	33.72	18.02	0.868098	0.00690704	0.164183	STABLE
Trpm7	60.84	38.74	0.638188	0.00691161	0.164183	STABLE
Aff1	66.26	45.05	0.54669	0.00690593	0.164183	STABLE
Pdzd8	38.5	26.2	0.5383	0.00689639	0.164183	STABLE
Htra1	74	53.04	0.472817	0.00690593	0.164183	STABLE
Maea	287.4	213.9	0.424547	0.00690593	0.164183	STABLE
Cops3	184.4	143.4	0.360757	0.00690593	0.164183	STABLE
Capza1	82.45	68.84	0.256831	0.00691161	0.164183	STABLE
Snrpd1	328.6	434.8	-0.402957	0.00690593	0.164183	STABLE
Ybx1	238.5	327.1	-0.454445	0.00690593	0.164183	STABLE
Cnih4	131.3	191.8	-0.543253	0.00690593	0.164183	STABLE
Mark2	246.5	361.8	-0.551946	0.00690593	0.164183	STABLE
Brf2	100	160	-0.672216	0.00690593	0.164183	STABLE
Tspan9	42.99	71	-0.711021	0.00690704	0.164183	STABLE
Slc39a13	0.5844	4.583	-1.81708	0.0069688	0.165307	STABLE
Fam162b	59.77	30.47	0.949321	0.0071282	0.168467	STABLE
Myef2	151.9	102	0.569947	0.00714226	0.168467	STABLE
Ppm1d	33.91	45.12	-0.401532	0.00714226	0.168467	STABLE
Pdia5	35.88	49.78	-0.461331	0.00714226	0.168467	STABLE
Pdik1l	13.59	6.676	0.926939	0.00719035	0.169125	STABLE
Fem1c	14.75	8.359	0.750678	0.00719035	0.169125	STABLE
Gm42517	3.234	0.1553	1.87365	0.00729984	0.17025	STABLE
Pigk	58.05	35.53	0.692711	0.00736537	0.17025	STABLE
Dnajc13	157.9	116.9	0.430236	0.00741103	0.17025	STABLE
Nfya	166.5	123.8	0.424791	0.00741103	0.17025	STABLE
Actr3	191.6	147.5	0.374346	0.00741103	0.17025	STABLE
Nlrp4b	373.9	313.2	0.254736	0.00741103	0.17025	STABLE
Antxr2	17.49	15.23	0.187568	0.00729191	0.17025	STABLE
Ramac	93.68	123.3	-0.39314	0.00741103	0.17025	STABLE
Hnrnpf	236.1	320.3	-0.438143	0.00741103	0.17025	STABLE
Ddx18	325.3	445.1	-0.451331	0.00741103	0.17025	STABLE
Zc3h13	280.2	395.4	-0.495301	0.00741103	0.17025	STABLE
Lmbr1	87.87	124.6	-0.498697	0.00737978	0.17025	STABLE
Srsf4	77.88	111	-0.506078	0.00741103	0.17025	STABLE
Sh2d3c	29.1	49.03	-0.733177	0.00734937	0.17025	STABLE
Brd9	75.19	129.2	-0.773589	0.00741103	0.17025	STABLE
Mylip	11.07	20.02	-0.800091	0.0073254	0.17025	STABLE
Otogl	8.501	18.26	-1.01932	0.00729191	0.17025	STABLE
Naip1	43.33	28.49	0.588078	0.00762437	0.174911	STABLE
Sigmar1	24.32	13.12	0.84216	0.0077838	0.176535	STABLE
Dnaja3	55.36	31.39	0.798926	0.00787115	0.176535	STABLE
Qrich1	35.29	21.06	0.717795	0.00787115	0.176535	STABLE
Stx2	47.72	30.94	0.609235	0.00787115	0.176535	STABLE
Topors	101.3	73.14	0.464813	0.00787115	0.176535	STABLE
Ndufs4	147	107.9	0.442862	0.00794813	0.176535	STABLE
Atg10	20.98	15.43	0.420105	0.00784422	0.176535	STABLE
Kif2a	126.1	97.24	0.371322	0.00794813	0.176535	STABLE
Itsn1	92.13	74.04	0.311582	0.00794813	0.176535	STABLE
Kdm7a	168.8	136.6	0.303369	0.00794813	0.176535	STABLE
Cpne2	0.2575	0.03469	0.281363	0.00771409	0.176535	STABLE
Psma7	1035	1249	-0.270345	0.00794813	0.176535	STABLE
B3galnt2	67.48	81.69	-0.271913	0.00794813	0.176535	STABLE
Obox7	223.4	274.7	-0.296751	0.00794813	0.176535	STABLE
Taldo1	74.4	100.3	-0.425337	0.00794813	0.176535	STABLE
Ak2	255.7	351.5	-0.457329	0.00794813	0.176535	STABLE
Kctd5	140.5	197.3	-0.486517	0.00794813	0.176535	STABLE
Csnk2a1	242	349.8	-0.529548	0.00794813	0.176535	STABLE
Rpl37rt	787.7	1163	-0.5619	0.00794813	0.176535	STABLE
Hmgn5	50.52	75.47	-0.569704	0.00787621	0.176535	STABLE
Ino80b	38.4	58.82	-0.602273	0.00787621	0.176535	STABLE
Sema4d	29.4	45.31	-0.607342	0.00787115	0.176535	STABLE
Abi3bp	22.94	37.28	-0.677363	0.00781902	0.176535	STABLE
Ccnd2	0.8475	5.183	-1.74276	0.00777591	0.176535	STABLE
Dnajc16	9.787	2.434	1.65116	0.00800205	0.177497	STABLE
Rdm1	2.214	4.694	-0.825121	0.00802492	0.177769	STABLE
Hnrnph2	53.04	31.06	0.753113	0.00813546	0.17998	STABLE
Chrnb4	12.02	4.893	1.14404	0.00838194	0.184664	STABLE
Cwc27	31.99	21.8	0.533179	0.00839702	0.184664	STABLE
Serinc3	41.6	28.63	0.52361	0.00840233	0.184664	STABLE
Morc3	84.47	69.01	0.287878	0.00840233	0.184664	STABLE
Plekhj1	16.6	30.29	-0.830166	0.00838463	0.184664	STABLE
Endod1	21.58	9.303	1.13168	0.00852702	0.185457	STABLE
Cript	126.9	84.38	0.582866	0.0085189	0.185457	STABLE
Cmya5	430	334.1	0.362874	0.0085189	0.185457	STABLE
Oosp1	2787	3541	-0.345232	0.0085189	0.185457	STABLE
Eif2s2	1435	1902	-0.405496	0.0085189	0.185457	STABLE
Manba	47.05	73.41	-0.630866	0.0085189	0.185457	STABLE
Ggnbp2	10.48	18.25	-0.746512	0.00852702	0.185457	STABLE
Rpl37a	141	288.4	-1.02751	0.0085189	0.185457	STABLE
Bhmg1	0.6038	0.1531	0.4759	0.00863257	0.187266	STABLE
Kcnj5	0.2019	0.1009	0.126554	0.00863257	0.187266	STABLE
Cab39	65.84	47.78	0.454555	0.008677	0.187502	STABLE
Tmem135	37.31	27.58	0.422684	0.00867519	0.187502	STABLE
B9d1	55.94	78.44	-0.480417	0.008677	0.187502	STABLE
Tmc8	0.0525	0.7016	-0.69304	0.00875039	0.188844	STABLE
Xlr3c	65.39	27.55	1.21738	0.00894109	0.189735	STABLE
Eapp	959.1	506.9	0.918522	0.00912506	0.189735	STABLE
Cxcr2	358.7	195.8	0.870335	0.00912506	0.189735	STABLE
Zmynd8	1095	614.9	0.830904	0.00912506	0.189735	STABLE
Kif13b	21.75	13.08	0.69293	0.00889655	0.189735	STABLE
Dmrt2	0.7219	0.09688	0.650581	0.00882783	0.189735	STABLE
Cisd1	425.5	290.5	0.548985	0.00912506	0.189735	STABLE
Smim19	36.3	24.69	0.538101	0.0089541	0.189735	STABLE
Tacc3	888	616.9	0.524877	0.00912506	0.189735	STABLE
Tbc1d10b	75.26	52.87	0.501466	0.00895038	0.189735	STABLE
Gtf2h2	86.81	61.3	0.49518	0.00912506	0.189735	STABLE
Med6	192.1	147	0.384089	0.00912506	0.189735	STABLE
Bmpr2	138.6	109.3	0.339961	0.00912506	0.189735	STABLE
Chchd2	1355	1083	0.323035	0.00912506	0.189735	STABLE
Trim59	99.74	81.05	0.296152	0.00912506	0.189735	STABLE
Arhgap28	88.6	72.16	0.292443	0.00912506	0.189735	STABLE
Trip12	708.2	592.2	0.257723	0.00895781	0.189735	STABLE
Slc39a10	646.9	550.1	0.233566	0.00912506	0.189735	STABLE
Gm2832	1.181	0.8991	0.199868	0.00897363	0.189735	STABLE
Pecr	648.2	571.2	0.182171	0.00912506	0.189735	STABLE
Bcl2l13	64.51	85.95	-0.408457	0.00895967	0.189735	STABLE
Abcf1	64.52	89.44	-0.464887	0.00912506	0.189735	STABLE
Oas1d	1357	1873	-0.465108	0.00912506	0.189735	STABLE
Nudcd3	161.8	230.9	-0.510128	0.00912506	0.189735	STABLE
Lima1	4.062	8.258	-0.870773	0.00912698	0.189735	STABLE
Krtap4-6	0.3425	1.678	-0.996133	0.00914242	0.189735	STABLE
Kifap3	2.491	6.15	-1.03426	0.00906097	0.189735	STABLE
Tmco5	1.122	3.366	-1.04053	0.00914292	0.189735	STABLE
Tmem91	0.4675	2.071	-1.06547	0.00911591	0.189735	STABLE
Slc35b2	3.394	8.229	-1.07053	0.00896654	0.189735	STABLE
Rnf215	4.529	10.62	-1.07138	0.00912698	0.189735	STABLE
Tmem178b	19.16	10.97	0.752016	0.00918586	0.190391	STABLE
Uchl5	48.95	30.84	0.649576	0.00923149	0.1911	STABLE
Fgfr2	44.57	50.81	-0.185164	0.00925054	0.191258	STABLE
Cmtm7	1.674	10.18	-2.06394	0.00926524	0.191326	STABLE
Pcdhb15	0	0.5222	-0.606146	0.00934761	0.192789	STABLE
Zfp53	8.547	1.961	1.68913	0.00945346	0.194732	STABLE
M6pr	32.36	19.81	0.680972	0.00948159	0.194872	STABLE
Exoc4	22.58	37.1	-0.692546	0.00948354	0.194872	STABLE
Bcas1	45.01	21.26	1.04757	0.00951274	0.194994	STABLE
Traf7	21.49	36.04	-0.719678	0.00951274	0.194994	STABLE
Thop1	19.79	39.55	-0.964009	0.00953224	0.195155	STABLE
Tm9sf3	69.33	50	0.463738	0.00954785	0.195235	STABLE
Dennd5b	546.3	270.2	1.01291	0.0097684	0.196861	STABLE
Tor4a	142.4	76.04	0.89652	0.0097684	0.196861	STABLE
Nme1	23.6	12.44	0.872408	0.00969236	0.196861	STABLE
Trim33	64.29	42.86	0.573919	0.0097684	0.196861	STABLE
Ccnc	50.45	35.22	0.506399	0.0097684	0.196861	STABLE
Ube2b	196.2	144.1	0.442603	0.0097684	0.196861	STABLE
Stx17	110.1	82.08	0.419694	0.0097684	0.196861	STABLE
Tsg101	224.6	182.9	0.295124	0.0097684	0.196861	STABLE
Tusc3	375.6	325.1	0.207894	0.0097684	0.196861	STABLE
Socs1	52.32	70.2	-0.417097	0.0097684	0.196861	STABLE
Arid4a	84.18	119.5	-0.501041	0.0097684	0.196861	STABLE
Tmem104	1.858	4.755	-1.00967	0.00973433	0.196861	STABLE
Ndufaf7	48.8	32.48	0.572891	0.00985767	0.198183	STABLE
Cpsf6	42.54	30.8	0.453212	0.00985767	0.198183	STABLE
Ccdc146	0.8012	2.818	-1.08363	0.00996463	0.200093	STABLE
Tdrd9	28.58	10.86	1.31815	0.010005	0.200424	STABLE
C2cd2	25.42	13.54	0.861439	0.010005	0.200424	STABLE
Nt5c2	78.36	50.79	0.615754	0.0104508	0.201195	STABLE
Glmn	61.61	44.04	0.475143	0.0101662	0.201195	STABLE
Med1	128.1	92.93	0.458696	0.0104508	0.201195	STABLE
Snapc1	125.4	92.68	0.431902	0.0104508	0.201195	STABLE
Zw10	84.33	62.26	0.431706	0.0104508	0.201195	STABLE
Ranbp2	51.99	38.33	0.429976	0.0104508	0.201195	STABLE
Uvrag	122.7	91.02	0.42633	0.0104508	0.201195	STABLE
Btaf1	88.36	66.21	0.410883	0.0104508	0.201195	STABLE
Heatr5b	109.1	83.28	0.385585	0.0104508	0.201195	STABLE
Strap	105.8	80.74	0.385171	0.0104508	0.201195	STABLE
Ncaph	86.38	67.85	0.343903	0.0101743	0.201195	STABLE
Lsm6	198.9	157	0.339976	0.0104508	0.201195	STABLE
Rfk	152.3	120.9	0.330999	0.0104508	0.201195	STABLE
Bet1	141.3	114.1	0.306464	0.0104508	0.201195	STABLE
Gda	166.4	135.7	0.292424	0.0104508	0.201195	STABLE
Kit	322	268.3	0.26224	0.0104508	0.201195	STABLE
Ctnnbip1	56.08	72.45	-0.363583	0.0104508	0.201195	STABLE
Ctbp2	440	574.4	-0.383512	0.0104508	0.201195	STABLE
Gnai1	47.92	65.52	-0.443163	0.010498	0.201195	STABLE
Spg21	43.43	59.65	-0.448872	0.0105	0.201195	STABLE
Nsa2	148.6	205.4	-0.464489	0.0104508	0.201195	STABLE
Csf1	58.66	82.1	-0.478114	0.0104508	0.201195	STABLE
Tubb3	230.5	321.6	-0.478539	0.0104508	0.201195	STABLE
Uimc1	46.78	68.52	-0.54099	0.0104812	0.201195	STABLE
Slc35c2	19.21	28.54	-0.547254	0.0104812	0.201195	STABLE
Ciao2b	137.4	202.6	-0.557249	0.0101743	0.201195	STABLE
Gem	0.3081	0.9481	-0.574586	0.0103563	0.201195	STABLE
Secisbp2	41.47	64.04	-0.614744	0.010498	0.201195	STABLE
Rab3a	20.37	32.97	-0.668823	0.0104288	0.201195	STABLE
Slc25a44	27.75	45.49	-0.693197	0.0104508	0.201195	STABLE
Kin	39.88	66.42	-0.721765	0.0101682	0.201195	STABLE
Ypel1	8.92	16.96	-0.8564	0.0101355	0.201195	STABLE
Eras	0.6875	2.286	-0.96128	0.0101644	0.201195	STABLE
Tes	3.452	7.798	-0.982529	0.0103674	0.201195	STABLE
Olah	12.99	30.68	-1.17889	0.0101334	0.201195	STABLE
Cachd1	5.909	14.78	-1.19137	0.0101567	0.201195	STABLE
Becn1	3.822	10.85	-1.29756	0.0101546	0.201195	STABLE
Ifi27l2a	1.326	5.07	-1.38369	0.0103817	0.201195	STABLE
Pcp4l1	7.337	19.69	-1.31107	0.010559	0.202093	STABLE
Xlr5b	17.45	6.083	1.38108	0.0105809	0.20228	STABLE
Eva1b	2.151	0.51	1.06138	0.0106791	0.203925	STABLE
Lgr6	17.58	5.752	1.4601	0.0107302	0.204435	STABLE
Zfp248	7.739	2.72	1.23211	0.0107302	0.204435	STABLE
Elmo1	1.612	4.396	-1.04679	0.0107593	0.204757	STABLE
Myrip	45.98	29.07	0.643897	0.010835	0.205032	STABLE
Golga3	57.61	40.08	0.512597	0.0108286	0.205032	STABLE
Pramel51	226.2	269.3	-0.250814	0.010835	0.205032	STABLE
Clcn3	37.33	60.9	-0.691748	0.0107942	0.205032	STABLE
Mitd1	55.08	93.9	-0.759016	0.010835	0.205032	STABLE
Specc1	5.239	0.2128	2.36304	0.0108759	0.205574	STABLE
Asb12	1.526	0.4372	0.813749	0.0109069	0.205928	STABLE
Syde1	4.488	1.09	1.39243	0.011137	0.207006	STABLE
Rgs19	15.48	8.183	0.843221	0.0111672	0.207006	STABLE
4930503L19Rik	13.98	7.547	0.809802	0.0109932	0.207006	STABLE
Clns1a	57.13	34.98	0.692073	0.0111596	0.207006	STABLE
Cd7	151.3	97.28	0.63196	0.0111741	0.207006	STABLE
Pea15a	0.5894	0.08188	0.554926	0.0110959	0.207006	STABLE
Hint1	246.4	174.9	0.492018	0.0111741	0.207006	STABLE
Med14	60.83	45.76	0.402935	0.0111741	0.207006	STABLE
Esco1	293.1	245.2	0.256488	0.0111741	0.207006	STABLE
Cd164l2	473.2	594.3	-0.328104	0.0111741	0.207006	STABLE
Scap	152.7	194.7	-0.349145	0.0111741	0.207006	STABLE
Snrpg	406.7	519.5	-0.352386	0.0111741	0.207006	STABLE
Sypl	307.4	406.2	-0.400766	0.0111741	0.207006	STABLE
Cnot6	48.68	67.84	-0.470721	0.0111741	0.207006	STABLE
Zfp541	22.93	34.48	-0.568325	0.0111684	0.207006	STABLE
Apba2	16.47	25.64	-0.609108	0.0111355	0.207006	STABLE
Angptl2	40.66	62.99	-0.619128	0.0111706	0.207006	STABLE
Zdhhc23	0.7194	2.842	-1.15993	0.0112106	0.207451	STABLE
Nudt18	2.501	5.145	-0.811727	0.0112472	0.2079	STABLE
BC052040	25.36	15.46	0.679448	0.0113474	0.20952	STABLE
Thnsl1	20.14	9.771	0.972875	0.01141	0.210445	STABLE
Wdr83os	19.04	14.39	0.381175	0.0114571	0.21108	STABLE
Slc23a3	36.6	12.08	1.52344	0.0114908	0.211236	STABLE
Usp21	22.55	36.46	-0.669717	0.0114908	0.211236	STABLE
Zfp944	34.91	24.5	0.49403	0.0115268	0.211326	STABLE
Xrcc4	44.02	33.56	0.381694	0.0115268	0.211326	STABLE
Hectd2	39.36	30.54	0.355676	0.0115335	0.211326	STABLE
Crtc3	6.888	14.38	-0.963005	0.0116226	0.212725	STABLE
Dpp8	27.48	13.98	0.927315	0.011707	0.213412	STABLE
Mgat4c	37.56	20.12	0.868958	0.0118193	0.213412	STABLE
Trappc12	24.09	12.84	0.857943	0.0118768	0.213412	STABLE
Pstk	38.57	23.12	0.71409	0.0118768	0.213412	STABLE
Pfn2	35.77	23.69	0.574729	0.0118515	0.213412	STABLE
Glyr1	90.39	60.38	0.574228	0.0119405	0.213412	STABLE
Actl6a	89.1	61.61	0.525147	0.0119405	0.213412	STABLE
Papolg	87.83	61.51	0.506931	0.0119405	0.213412	STABLE
Dst	86.69	60.73	0.506522	0.0119405	0.213412	STABLE
Evi5	243.4	179.6	0.436454	0.0119405	0.213412	STABLE
Supt16	168.4	126	0.415297	0.0119405	0.213412	STABLE
Vamp4	41.71	31.53	0.392746	0.0118975	0.213412	STABLE
Cd36	52.47	39.79	0.390547	0.0119405	0.213412	STABLE
Mki67	178	136.5	0.380413	0.0119405	0.213412	STABLE
Pramel25	1072	875.2	0.292711	0.0119405	0.213412	STABLE
Akap12	263.4	218.2	0.270114	0.0119405	0.213412	STABLE
Gatad2b	314.4	373.1	-0.246393	0.0119405	0.213412	STABLE
Cdk16	45.32	59.54	-0.386355	0.0119405	0.213412	STABLE
Med11	60.69	84.01	-0.462596	0.0119405	0.213412	STABLE
Fam133b	262.2	366.7	-0.482249	0.0119405	0.213412	STABLE
Ttyh3	79.47	115.1	-0.528339	0.0119405	0.213412	STABLE
Fam131a	10.89	20.73	-0.870057	0.011707	0.213412	STABLE
Casp1	2.934	0.14	1.7871	0.0120744	0.215576	STABLE
Xlr4b	68.47	39.6	0.774675	0.0122646	0.216558	STABLE
Scel	36.7	22.04	0.710169	0.0122269	0.216558	STABLE
Rbm44	55.29	37.01	0.56638	0.0122646	0.216558	STABLE
Rab1b	56.04	40.99	0.441993	0.0122717	0.216558	STABLE
Ciao2a	26.06	19.47	0.402585	0.0122505	0.216558	STABLE
Ppp3ca	17.87	23.71	-0.388937	0.0122269	0.216558	STABLE
Stx6	25.46	36.64	-0.508565	0.0122646	0.216558	STABLE
Ube2u	25.42	38.89	-0.594748	0.0122646	0.216558	STABLE
Nqo1	17.59	28.69	-0.675529	0.0122269	0.216558	STABLE
Mrps15	27.19	45.14	-0.710496	0.0121917	0.216558	STABLE
Neil1	0.52	2.067	-1.01255	0.0121611	0.216558	STABLE
Rnf43	10.34	3.963	1.19226	0.0125918	0.221529	STABLE
Acad11	42.11	25.7	0.690973	0.0127518	0.221529	STABLE
Arhgap29	90.42	57.61	0.641461	0.0127518	0.221529	STABLE
Tdp2	64.91	41.58	0.630305	0.0127518	0.221529	STABLE
Hs6st1	47.39	30.83	0.604427	0.0127518	0.221529	STABLE
Cdpf1	64.81	45.87	0.489531	0.0126562	0.221529	STABLE
Serpine2	401.3	311.4	0.365145	0.0127518	0.221529	STABLE
Kpna2	1001	781.8	0.356436	0.0127518	0.221529	STABLE
Rspo2	682.1	547.6	0.316446	0.0127518	0.221529	STABLE
Gspt1	103.2	83	0.310984	0.0127518	0.221529	STABLE
Snx4	132	107.2	0.298529	0.0127518	0.221529	STABLE
Slc25a31	208.4	177.2	0.232615	0.0127518	0.221529	STABLE
Fdx1	119.2	149.6	-0.325567	0.0127518	0.221529	STABLE
Saxo1	2.093	3.543	-0.55462	0.0126163	0.221529	STABLE
Gm4981	36.15	56.43	-0.628462	0.0127518	0.221529	STABLE
Isx	1.079	0.06	0.971652	0.0128112	0.2221	STABLE
Gpr22	0.5538	0.09281	0.507709	0.0128059	0.2221	STABLE
Cga	2.347	0.2572	1.41261	0.0131288	0.222454	STABLE
Cyp2c40	3.064	0.5947	1.34976	0.0129766	0.222454	STABLE
Opn1sw	1.389	0	1.25626	0.0132965	0.222454	STABLE
Krt72	21.92	10.2	1.0332	0.0132487	0.222454	STABLE
Steap4	28.94	15.21	0.88523	0.012916	0.222454	STABLE
Cntn6	32.39	17.82	0.827461	0.0130416	0.222454	STABLE
Akap8l	18.01	9.831	0.811227	0.0132487	0.222454	STABLE
Dhx58	0.9356	0.1675	0.729377	0.0131242	0.222454	STABLE
Krt73	23.55	14.37	0.675804	0.0130046	0.222454	STABLE
Ercc8	18.74	12.37	0.562009	0.0130292	0.222454	STABLE
Cpne3	31.81	21.28	0.558519	0.0130268	0.222454	STABLE
Mtus2	243.7	166.9	0.542873	0.0130514	0.222454	STABLE
Car6	0.4206	0	0.506526	0.0132965	0.222454	STABLE
Ccnb3	71.02	50.64	0.479911	0.0130514	0.222454	STABLE
Tnfrsf1a	0.2738	0	0.349082	0.0132965	0.222454	STABLE
Lamb3	0.2619	0	0.335569	0.0132965	0.222454	STABLE
Gria1	0.2531	0	0.32553	0.0132965	0.222454	STABLE
Olfr681	0.2231	0	0.290572	0.0132965	0.222454	STABLE
Pabpc2	0.2044	0	0.268285	0.0132965	0.222454	STABLE
Atp8b4	0.1969	0	0.259272	0.0132965	0.222454	STABLE
Hoxa6	0.1738	0	0.231125	0.0132965	0.222454	STABLE
Fndc4	0.1562	0	0.209453	0.0132965	0.222454	STABLE
Slc2a6	0.1525	0	0.204767	0.0132965	0.222454	STABLE
Cyp2c23	0.1519	0	0.203984	0.0132965	0.222454	STABLE
Olfr52	0.1488	0	0.200065	0.0132965	0.222454	STABLE
Fndc7	0.1244	0	0.169123	0.0132965	0.222454	STABLE
Ankrd45	0.09812	0	0.135042	0.0132965	0.222454	STABLE
Nova2	0.08875	0	0.122673	0.0132965	0.222454	STABLE
Olfr112	0.08875	0	0.122673	0.0132965	0.222454	STABLE
Skint9	0.08875	0	0.122673	0.0132965	0.222454	STABLE
Gpr139	0.07125	0	0.0992952	0.0132965	0.222454	STABLE
Fthl17f	0.05688	0	0.0798048	0.0132965	0.222454	STABLE
Pld6	6.071	8.254	-0.388073	0.0130414	0.222454	STABLE
Hipk2	16.2	30.31	-0.864307	0.012916	0.222454	STABLE
Klf7	25.3	47.9	-0.894852	0.0130046	0.222454	STABLE
Ttc22	3.014	0.7803	1.17282	0.0134258	0.223461	STABLE
Asgr1	1.294	0.1231	1.03058	0.013384	0.223461	STABLE
Nono	242.9	158.2	0.615399	0.0136102	0.223461	STABLE
Znhit6	84.97	56.29	0.585623	0.0136102	0.223461	STABLE
Csnk1g2	44.15	31.29	0.483463	0.0136102	0.223461	STABLE
Zfp654	103.5	77.18	0.418669	0.0136102	0.223461	STABLE
Lrpprc	74.55	57.29	0.37415	0.0136102	0.223461	STABLE
Fam32a	67.7	52.22	0.368396	0.0136102	0.223461	STABLE
Wbp1l	44.67	34.42	0.366847	0.0134575	0.223461	STABLE
Tmsb10	1999	1568	0.350238	0.0136102	0.223461	STABLE
Zfp280d	112.1	89.92	0.315455	0.0136102	0.223461	STABLE
Anxa7	631.7	779.2	-0.302225	0.0136102	0.223461	STABLE
Snrnp27	400.7	508.4	-0.342619	0.0136102	0.223461	STABLE
3110009E18Rik	180.7	238.7	-0.399645	0.0136102	0.223461	STABLE
Ddx55	22.88	37.85	-0.70235	0.0134348	0.223461	STABLE
Rpusd2	2.63	5.238	-0.781215	0.0133722	0.223461	STABLE
Hk2	2.928	7.161	-1.05489	0.0135595	0.223461	STABLE
Bop1	3.102	8.555	-1.21993	0.0135402	0.223461	STABLE
Btbd17	0.64	2.824	-1.22129	0.0135557	0.223461	STABLE
Ttf2	17.1	9.322	0.810727	0.013733	0.225256	STABLE
Zfp961	34.14	20.18	0.73027	0.0138257	0.225591	STABLE
Vps53	30.76	18.9	0.674647	0.0138257	0.225591	STABLE
Rapgef1	26.84	16.84	0.64234	0.0137844	0.225591	STABLE
Gpi1	43.49	28.39	0.598048	0.0138669	0.225591	STABLE
Mest	25.52	19.19	0.393812	0.0138231	0.225591	STABLE
Fam126b	146.8	117	0.324796	0.0138747	0.225591	STABLE
Uchl3	195.5	260.2	-0.410736	0.0138747	0.225591	STABLE
Cdca2	50.01	69.15	-0.459504	0.0138669	0.225591	STABLE
Cmip	2.432	7.458	-1.30123	0.0137777	0.225591	STABLE
Rap2b	9.015	17.38	-0.875803	0.0139879	0.226992	STABLE
Gsto1	2.544	6.608	-1.10195	0.0139828	0.226992	STABLE
Rdh16	1.109	0.2409	0.764958	0.0142637	0.231243	STABLE
Rfxank	3.987	1.334	1.09529	0.0142876	0.231407	STABLE
Tmem159	12.4	3.741	1.49908	0.0144015	0.233026	STABLE
Luc7l2	1414	827.3	0.772707	0.014518	0.23311	STABLE
Txnl1	127.4	96.44	0.397895	0.014518	0.23311	STABLE
Cfl2	297.8	230.2	0.370001	0.014518	0.23311	STABLE
Rbm8a	142.3	112.1	0.340661	0.014518	0.23311	STABLE
Dnah10	49.61	39.23	0.33119	0.014518	0.23311	STABLE
Zfp598	147.1	118.9	0.305581	0.014518	0.23311	STABLE
Atrx	657.3	826	-0.329075	0.014518	0.23311	STABLE
Tcl1b1	983.6	1271	-0.36959	0.014518	0.23311	STABLE
Csnk1d	29.18	17.43	0.711515	0.0147191	0.234927	STABLE
Hsdl1	33.03	20.34	0.673321	0.0147353	0.234927	STABLE
Rnf13	23.37	16.07	0.513627	0.0146922	0.234927	STABLE
Sc5d	35.14	24.86	0.482916	0.0147164	0.234927	STABLE
Fuca1	35.24	25.67	0.442667	0.0146922	0.234927	STABLE
Fam122a	54.01	68.58	-0.339103	0.0147434	0.234927	STABLE
Myl12b	35.19	50.21	-0.500889	0.0147407	0.234927	STABLE
Rere	15.37	26.93	-0.770768	0.0146922	0.234927	STABLE
Tectb	0.1731	0.8703	-0.672923	0.0148776	0.23684	STABLE
Tfam	39.7	26.89	0.545359	0.0151018	0.239952	STABLE
2300002M23Rik	8.255	18.11	-1.04626	0.0150991	0.239952	STABLE
Pcdh19	7.754	0.8159	2.26929	0.015346	0.239982	STABLE
Tmx3	18.78	11.08	0.711891	0.0151404	0.239982	STABLE
Fam118b	85.84	54.55	0.64458	0.0154774	0.239982	STABLE
Ptcd2	57.13	36.24	0.642428	0.0151707	0.239982	STABLE
Spred1	47.05	29.86	0.639013	0.0151955	0.239982	STABLE
Ddit3	48.45	31.89	0.588317	0.0151817	0.239982	STABLE
Clec4b1	0.5825	0.065	0.571352	0.0153192	0.239982	STABLE
Rab33b	673.7	457.7	0.556738	0.0154774	0.239982	STABLE
Smim10l2a	0.78	0.2222	0.542412	0.0154843	0.239982	STABLE
Smim8	122.8	86.1	0.507624	0.0154774	0.239982	STABLE
Taf12	131.1	93.21	0.488072	0.0154774	0.239982	STABLE
Aurkc	102.8	73.19	0.484352	0.0154774	0.239982	STABLE
Atmin	199.4	149.1	0.417107	0.0151955	0.239982	STABLE
Nrbf2	134.1	100.9	0.407836	0.0154774	0.239982	STABLE
Ssna1	189.2	146.3	0.369139	0.0154774	0.239982	STABLE
Arfgef2	65.3	52.89	0.299001	0.0154774	0.239982	STABLE
Paip2b	603.9	492	0.29494	0.0154774	0.239982	STABLE
2410004B18Rik	55	48.19	0.187078	0.0154774	0.239982	STABLE
Sugt1	643.1	763.3	-0.246871	0.0154774	0.239982	STABLE
Auh	198.4	238.2	-0.262389	0.0154774	0.239982	STABLE
Znrf2	275	331.5	-0.268943	0.0154774	0.239982	STABLE
Dazl	1021	1295	-0.343168	0.0154774	0.239982	STABLE
Gltp	30.72	39.6	-0.35596	0.0151955	0.239982	STABLE
Csad	73.99	100	-0.429935	0.0154774	0.239982	STABLE
Pced1b	29.7	46.76	-0.6376	0.0154774	0.239982	STABLE
Olfr287	12.32	21.32	-0.744826	0.0155049	0.239982	STABLE
Lmtk2	10.44	18.32	-0.756639	0.0155049	0.239982	STABLE
Trp53i13	5.626	12.05	-0.977783	0.0153256	0.239982	STABLE
Tnfsf10	29.12	5.871	2.13197	0.0155706	0.24016	STABLE
Ap4s1	9.844	2.946	1.45854	0.0156038	0.24016	STABLE
Shcbp1	75.82	47.63	0.659685	0.0156513	0.24016	STABLE
Snapc3	29.76	18.66	0.646018	0.015564	0.24016	STABLE
Nifk	109.6	75.43	0.533173	0.0156598	0.24016	STABLE
Zmym4	31.9	22.83	0.465363	0.0156062	0.24016	STABLE
Polr3h	26.15	18.92	0.446578	0.0156513	0.24016	STABLE
Pcyt1b	69.11	50.6	0.442304	0.0156598	0.24016	STABLE
Il7	94.39	72.62	0.373582	0.0156598	0.24016	STABLE
Snai1	3.986	8.131	-0.872989	0.0155678	0.24016	STABLE
Shisal2b	0.04562	0.6416	-0.650704	0.0158949	0.243543	STABLE
Pate4	2.116	4.513	-0.823267	0.0159591	0.244079	STABLE
Stimate	2.061	5.04	-0.980648	0.0159591	0.244079	STABLE
Arhgap17	36.15	21.19	0.743497	0.0161105	0.245894	STABLE
Zfyve16	27.76	18.32	0.573993	0.0161105	0.245894	STABLE
Poli	21.47	14.86	0.502893	0.0161365	0.245894	STABLE
Ergic3	95.71	77.23	0.305962	0.0161365	0.245894	STABLE
Bloc1s5	27.38	15.91	0.746646	0.0164641	0.247685	STABLE
Ube2a	261.8	190.2	0.458566	0.0164907	0.247685	STABLE
Rai14	42.63	31.02	0.446392	0.0164907	0.247685	STABLE
Dnajc9	216.5	174.8	0.307297	0.0164907	0.247685	STABLE
Ankrd44	257.5	210.4	0.29015	0.0164907	0.247685	STABLE
Secisbp2l	295.4	246.2	0.26169	0.0164907	0.247685	STABLE
Surf4	287.8	240.2	0.259642	0.0164907	0.247685	STABLE
Sec61g	899.9	1098	-0.286757	0.0164907	0.247685	STABLE
Aaas	69.97	90.03	-0.358972	0.0164907	0.247685	STABLE
Mycbp	195	251.6	-0.365918	0.0164907	0.247685	STABLE
Erh	245.6	321.9	-0.389232	0.0164907	0.247685	STABLE
Brd4	139.1	187.8	-0.430451	0.0164907	0.247685	STABLE
Ubxn4	382	533	-0.479739	0.0164907	0.247685	STABLE
Pa2g4	174.7	254.9	-0.542784	0.0164907	0.247685	STABLE
Hacd2	79.98	118.3	-0.559523	0.0164907	0.247685	STABLE
Snrpf	6.889	13.66	-0.894047	0.0162767	0.247685	STABLE
C1qtnf4	2.794	0.6222	1.22568	0.0165559	0.24843	STABLE
Pum1	19.46	30.56	-0.625684	0.0165699	0.24843	STABLE
Zfp316	60.28	35.13	0.762021	0.016617	0.248601	STABLE
Cirbp	90.77	59.21	0.608001	0.016617	0.248601	STABLE
Mapk9	52.61	36.52	0.514838	0.0166259	0.248601	STABLE
Etv4	0.0175	0.8459	-0.859325	0.0168771	0.251937	STABLE
Tmem61	10.84	28.59	-1.32197	0.0168791	0.251937	STABLE
Ldlrap1	6.259	11.17	-0.745893	0.01696	0.252919	STABLE
Fbxo36	19.57	10.91	0.789048	0.017026	0.253678	STABLE
Elf3	1.951	5.343	-1.1041	0.0170935	0.254457	STABLE
Prpf4b	119.9	159.9	-0.412815	0.0171283	0.254748	STABLE
Cyp39a1	0.485	1.857	-0.943817	0.017146	0.254786	STABLE
Tspan31	23.75	13.58	0.76339	0.0172794	0.25654	STABLE
Pnpla2	23.92	12.38	0.896923	0.0175394	0.257514	STABLE
Fgd4	13.78	8.137	0.693385	0.017475	0.257514	STABLE
Pde1b	36.05	24.73	0.526245	0.0175602	0.257514	STABLE
Tspyl1	87.09	65.25	0.411102	0.0175602	0.257514	STABLE
Bclaf1	135	107.4	0.327377	0.0175602	0.257514	STABLE
Pfn1	307.1	247.1	0.312139	0.0175602	0.257514	STABLE
Fem1b	92.24	75.17	0.291739	0.0175602	0.257514	STABLE
Eif4a1	527.5	443.3	0.250226	0.0175602	0.257514	STABLE
Marchf5	560.8	479.3	0.226159	0.0175602	0.257514	STABLE
Hirip3	300	351	-0.225752	0.0175602	0.257514	STABLE
Tnfaip8	132.8	169.1	-0.345993	0.0175602	0.257514	STABLE
Mansc1	105.5	140.7	-0.412013	0.0175602	0.257514	STABLE
Lrr1	410.5	548.7	-0.417755	0.0175602	0.257514	STABLE
Med15	105	142.4	-0.435961	0.0175602	0.257514	STABLE
Agpat5	41.81	32.48	0.354875	0.0176439	0.258515	STABLE
Gsdmc	0.4538	0.01125	0.523639	0.0177084	0.258554	STABLE
Foxn4	0.3294	0.01625	0.387493	0.0177084	0.258554	STABLE
Galnt14	0.3162	0.01156	0.379848	0.0177084	0.258554	STABLE
Spink5	0.2638	0.02312	0.304729	0.0177084	0.258554	STABLE
Zfp72	0.6394	2.196	-0.963234	0.0178164	0.259905	STABLE
Rbbp9	11.16	9.779	0.174176	0.0180185	0.262625	STABLE
Ly96	14.96	7.235	0.954678	0.0180601	0.262865	STABLE
Dpf3	15.68	33.79	-1.06053	0.0180664	0.262865	STABLE
Nudt9	33.25	19.73	0.724393	0.0181448	0.263432	STABLE
Rce1	50.43	33.91	0.558842	0.0181605	0.263432	STABLE
Gpr155	22.59	15.14	0.547351	0.0181448	0.263432	STABLE
Cyp4a10	0.7113	0.2119	0.49781	0.018204	0.263432	STABLE
Gabarapl2	87.57	64.82	0.4282	0.0181731	0.263432	STABLE
Ttc21b	0.4056	2.051	-1.11819	0.0182154	0.263432	STABLE
Cdk15	4.548	11.59	-1.18266	0.0181896	0.263432	STABLE
Tgm4	0.3544	0.06781	0.342969	0.0182497	0.2637	STABLE
Serpinb8	4.584	1.776	1.0081	0.0183106	0.264351	STABLE
Clec12a	38.18	13.02	1.48272	0.0186072	0.26437	STABLE
Cyb5d2	15.81	8.284	0.856599	0.0183326	0.26437	STABLE
Slc37a3	24.21	13.7	0.777981	0.0187033	0.26437	STABLE
Vipas39	20.7	12.76	0.656507	0.01854	0.26437	STABLE
Slc9a3r2	18.51	11.42	0.651634	0.0186552	0.26437	STABLE
Zfp407	72	46.56	0.617938	0.0186886	0.26437	STABLE
Sptan1	114.1	79.52	0.515645	0.0186886	0.26437	STABLE
Dab2	118.4	82.9	0.508393	0.0186886	0.26437	STABLE
Copb2	136.5	96.76	0.491893	0.0186886	0.26437	STABLE
Oas1f	95.23	67.71	0.486005	0.0186886	0.26437	STABLE
Gtf2e2	98.16	72.23	0.4373	0.0186886	0.26437	STABLE
Tmem232	81.01	61.88	0.383113	0.0186886	0.26437	STABLE
Smox	41.85	32.05	0.374668	0.0187065	0.26437	STABLE
Exo1	155.2	122.6	0.337916	0.0186886	0.26437	STABLE
Gmds	124.6	101.7	0.290197	0.0186886	0.26437	STABLE
Slc7a6os	151.2	124.8	0.27494	0.0186886	0.26437	STABLE
Hspa5	244	202	0.271332	0.0186886	0.26437	STABLE
Dnm1l	220.2	188.8	0.220314	0.0186886	0.26437	STABLE
Pcbd2	316.1	272.4	0.213699	0.0186886	0.26437	STABLE
Mfap2	171.1	215.7	-0.332498	0.0186886	0.26437	STABLE
Slc16a10	97.15	125.4	-0.365243	0.0186886	0.26437	STABLE
Nedd4l	311	402	-0.36936	0.0186886	0.26437	STABLE
Anp32b	314.8	407.8	-0.37247	0.0186886	0.26437	STABLE
Zfp459	0.6525	2.272	-0.985467	0.0186231	0.26437	STABLE
Gab1	2.438	6.967	-1.21234	0.0183482	0.26437	STABLE
Bet1l	7.491	11.25	-0.528807	0.0187355	0.264557	STABLE
Adamts4	8.661	15.13	-0.739325	0.0190021	0.267868	STABLE
Slc9a3r1	10.64	19.13	-0.789345	0.0190021	0.267868	STABLE
Aspn	1.662	3.653	-0.805322	0.0191149	0.269232	STABLE
Adgrb1	0.9819	3.117	-1.05479	0.0191913	0.270082	STABLE
Pno1	132.5	94.22	0.487488	0.0192734	0.270781	STABLE
Mysm1	121	93.02	0.375274	0.0192734	0.270781	STABLE
Ptp4a3	2.679	0.09469	1.74894	0.0198282	0.271267	STABLE
Dync1i1	1.632	0.1506	1.19367	0.0198282	0.271267	STABLE
Dcdc2c	32.41	14.84	1.07688	0.0197815	0.271267	STABLE
Mrpl15	36.62	18.71	0.932875	0.0197815	0.271267	STABLE
Wdr93	5.308	2.322	0.925206	0.0193536	0.271267	STABLE
Kiss1r	0.7225	0.02281	0.751962	0.0197843	0.271267	STABLE
1700030K09Rik	21.76	12.82	0.719825	0.0197781	0.271267	STABLE
Cobl	41.98	25.37	0.704407	0.019835	0.271267	STABLE
Mrpl4	102.9	67.19	0.607631	0.0198417	0.271267	STABLE
Ubr7	66.03	46.33	0.502105	0.0198782	0.271267	STABLE
Mrps33	862.4	618.7	0.47841	0.0198782	0.271267	STABLE
Ccdc181	110.1	79.43	0.466533	0.019835	0.271267	STABLE
Fdft1	563.6	421.6	0.417907	0.0198782	0.271267	STABLE
Cdh7	0.3319	0.01125	0.397319	0.0197843	0.271267	STABLE
Ssxb2	0.3281	0.0775	0.301703	0.0198911	0.271267	STABLE
Adamtsl1	58.39	47.43	0.294249	0.0198782	0.271267	STABLE
Ypel2	157	127.9	0.294116	0.0198782	0.271267	STABLE
Orc2	118.7	96.79	0.292209	0.0198782	0.271267	STABLE
Rnf4	279.6	229.2	0.285741	0.0198782	0.271267	STABLE
Cxcl15	0.2444	0.0225	0.28332	0.0197724	0.271267	STABLE
Ccdc74a	71.3	58.92	0.270913	0.0198782	0.271267	STABLE
Nlrp4a	526.6	455.7	0.208167	0.0198782	0.271267	STABLE
Zfp647	0.1444	0.01125	0.17842	0.0197843	0.271267	STABLE
Serbp1	257.1	297	-0.207146	0.0198782	0.271267	STABLE
Ninj1	282.2	330.9	-0.228694	0.0198782	0.271267	STABLE
Fam241b	416.4	508	-0.286077	0.0198782	0.271267	STABLE
Cox8a	408.7	519.3	-0.344579	0.0198782	0.271267	STABLE
Aurka	217.9	280.4	-0.362774	0.0198782	0.271267	STABLE
Sestd1	96.49	127.4	-0.396768	0.019845	0.271267	STABLE
Tcof1	72.72	99.11	-0.441491	0.0198782	0.271267	STABLE
Daw1	42.55	61.78	-0.52754	0.019835	0.271267	STABLE
Psmd11	130.8	190	-0.535517	0.0198782	0.271267	STABLE
Atp6ap2	38.2	59.27	-0.620541	0.019835	0.271267	STABLE
Pcsk7	0.8156	2.27	-0.848824	0.0193536	0.271267	STABLE
Prkce	0.7994	2.619	-1.00812	0.0194331	0.271267	STABLE
Gsk3a	15.03	31.58	-1.02279	0.0196613	0.271267	STABLE
Amot	1.523	3.914	-0.961796	0.0199459	0.271793	STABLE
Klk15	8.954	1.737	1.86255	0.0199813	0.271833	STABLE
Irx5	4.578	3.632	0.268281	0.0199813	0.271833	STABLE
Afap1	13.15	6.06	1.00325	0.0200444	0.27247	STABLE
Zfp606	20	14.36	0.451265	0.0203153	0.27593	STABLE
Rida	47.52	32.34	0.541364	0.0204314	0.276385	STABLE
Orc3	68.28	48.17	0.494519	0.0204314	0.276385	STABLE
Slc18a2	29.17	21.59	0.417281	0.020428	0.276385	STABLE
Ccdc28a	96.02	130.7	-0.440536	0.0204314	0.276385	STABLE
Uckl1	10.72	17.47	-0.655823	0.0204007	0.276385	STABLE
Gstz1	16.24	8.096	0.922204	0.0204638	0.2766	STABLE
Cdh8	2.88	0.5369	1.33606	0.0205627	0.277712	STABLE
4930486L24Rik	2.011	0.2984	1.21359	0.0205996	0.277986	STABLE
Trak2	3.441	8.691	-1.12572	0.0206441	0.278363	STABLE
Cdc42ep3	11.62	3.899	1.36521	0.0209781	0.280867	STABLE
Snph	31.92	18.54	0.752434	0.0209666	0.280867	STABLE
Prim1	43.09	27.55	0.626737	0.0210328	0.280867	STABLE
Vbp1	132.7	89.83	0.558159	0.0211317	0.280867	STABLE
Tmem184b	55.58	38.01	0.536404	0.0211317	0.280867	STABLE
Fbxo22	44.62	31.89	0.471829	0.0211317	0.280867	STABLE
Mpped1	45.31	33.07	0.442797	0.0210294	0.280867	STABLE
Mctp2	138.1	105.3	0.387836	0.0211317	0.280867	STABLE
Ide	46.9	36.19	0.365223	0.0211317	0.280867	STABLE
Bmp2k	72.03	56.07	0.355665	0.0210328	0.280867	STABLE
Ezh1	56.16	43.99	0.345512	0.0211317	0.280867	STABLE
Idh3a	149	127.5	0.223285	0.0211317	0.280867	STABLE
Naa50	406.3	354	0.198261	0.0211317	0.280867	STABLE
Siah2	682	835.3	-0.292161	0.0211317	0.280867	STABLE
Atxn2	131.9	170.1	-0.365008	0.0211317	0.280867	STABLE
Tjp2	27.4	42.68	-0.621279	0.0210015	0.280867	STABLE
Morf4l1b	16.07	27.07	-0.717568	0.0210015	0.280867	STABLE
Iho1	34.23	88.5	-1.34526	0.0211317	0.280867	STABLE
Tff2	0.7262	0.08938	0.664141	0.0213332	0.28332	STABLE
Gtpbp3	1.022	3.49	-1.15092	0.0213978	0.283953	STABLE
Atoh7	0.5094	0.04344	0.532607	0.0215755	0.285633	STABLE
Gm9508	0.3825	0.03281	0.420701	0.0215755	0.285633	STABLE
Tas1r2	0.2688	0.06188	0.256794	0.0215755	0.285633	STABLE
Smr3a	0	0.2625	-0.336283	0.0216598	0.285845	STABLE
Tbc1d24	0	0.3247	-0.405652	0.0216598	0.285845	STABLE
C1qtnf6	0	0.4012	-0.486714	0.0216598	0.285845	STABLE
Rs1	0	1.383	-1.25267	0.0216598	0.285845	STABLE
Slc17a6	19.54	9.493	0.968949	0.0220827	0.287902	STABLE
2810004N23Rik	33.87	20.64	0.688458	0.0222132	0.287902	STABLE
Vwa2	55.4	34.39	0.672439	0.0224518	0.287902	STABLE
Exosc2	676.5	435.9	0.632815	0.0224518	0.287902	STABLE
Sertm1	0.5806	0.0425	0.600448	0.0220696	0.287902	STABLE
Magea5	0.5844	0.06219	0.576875	0.0220696	0.287902	STABLE
Prom2	0.52	0.02438	0.569327	0.0220696	0.287902	STABLE
Dhx38	30.84	21.13	0.525	0.0222132	0.287902	STABLE
Sptbn1	161.5	112	0.523964	0.0224518	0.287902	STABLE
Asz1	114.4	79.33	0.522316	0.0224518	0.287902	STABLE
Erlec1	15.92	10.88	0.509313	0.0221588	0.287902	STABLE
Ubl7	55.35	39.04	0.493031	0.0224518	0.287902	STABLE
Atp6v0d1	76.74	54.64	0.482579	0.0222822	0.287902	STABLE
Cacnb3	23.69	16.96	0.459381	0.0222713	0.287902	STABLE
1700028K03Rik	22.18	16.29	0.423113	0.0221551	0.287902	STABLE
Sec16a	78.65	59.59	0.394647	0.0222713	0.287902	STABLE
Rhox2a	0.3581	0.0425	0.381569	0.0220696	0.287902	STABLE
Prep	79.67	61.6	0.366034	0.0222822	0.287902	STABLE
Naa11	86.94	67.25	0.36572	0.0224518	0.287902	STABLE
Afg3l2	119	93.3	0.347192	0.0224518	0.287902	STABLE
Nlrp4e	191.6	152.7	0.325327	0.0224518	0.287902	STABLE
Snrpa1	124.1	99.7	0.313464	0.0224518	0.287902	STABLE
Cenps	285.5	229.9	0.3114	0.0224518	0.287902	STABLE
Mapk3	462	374.3	0.303168	0.0224518	0.287902	STABLE
Gtf2h1	90.38	73.35	0.297644	0.0224518	0.287902	STABLE
Srp9	196.5	160.4	0.290812	0.0222822	0.287902	STABLE
Myl10	0.2288	0.01625	0.273936	0.0220696	0.287902	STABLE
Rpl41	1513	1737	-0.199257	0.0224518	0.287902	STABLE
Yeats4	106	137.3	-0.370481	0.0224518	0.287902	STABLE
Fam81b	18.99	26.07	-0.437148	0.0222495	0.287902	STABLE
Prpf6	180	248.8	-0.465077	0.0224518	0.287902	STABLE
Eif2ak4	79.55	111	-0.475195	0.0224518	0.287902	STABLE
Sh3rf3	20.06	29.15	-0.517428	0.0222713	0.287902	STABLE
Fermt2	239.4	347.1	-0.534416	0.0224518	0.287902	STABLE
Rfx3	1.794	4.664	-1.01955	0.0223556	0.287902	STABLE
Fto	2.972	7.453	-1.08966	0.0222374	0.287902	STABLE
H2bc18	0.4625	3.763	-1.70357	0.0224124	0.287902	STABLE
Naa80	1.582	5.024	-1.22189	0.0224922	0.288199	STABLE
Ubald2	4.282	9.797	-1.03136	0.0225267	0.288421	STABLE
Nphs1	0.6981	3.161	-1.29307	0.0225585	0.288607	STABLE
Baiap2l2	11.18	3.316	1.49695	0.022811	0.291615	STABLE
9430038I01Rik	60.61	92.17	-0.59674	0.0229307	0.292921	STABLE
Samd12	1.152	0.4347	0.585277	0.0233273	0.297761	STABLE
Xdh	9.381	0.6472	2.65582	0.0235647	0.298036	STABLE
Snrnp35	8.052	1.588	1.80631	0.0238136	0.298036	STABLE
Ptprm	10.13	5.029	0.884373	0.0236435	0.298036	STABLE
Bace2	25.26	14.36	0.773512	0.0235237	0.298036	STABLE
BC024063	53.2	32.66	0.687047	0.0235615	0.298036	STABLE
Zfyve26	22.54	14.56	0.596944	0.0235237	0.298036	STABLE
Midn	82.22	54.06	0.595975	0.0238412	0.298036	STABLE
Slc25a40	11.53	7.726	0.522097	0.0236473	0.298036	STABLE
Pym1	84.8	63.2	0.418401	0.0238412	0.298036	STABLE
Odc1	162	123.4	0.390436	0.0238412	0.298036	STABLE
Utp3	82.14	64.45	0.345136	0.0238412	0.298036	STABLE
Sf3a3	200.5	159.7	0.326414	0.0238412	0.298036	STABLE
Aldh2	85.34	67.94	0.324849	0.0238412	0.298036	STABLE
Ect2	191.4	157.8	0.277211	0.0238412	0.298036	STABLE
Prr14l	76.7	65.01	0.235328	0.0238412	0.298036	STABLE
Hsdl2	79.94	69.61	0.196858	0.0238412	0.298036	STABLE
Ube2d2a	443.9	510.5	-0.201052	0.0238412	0.298036	STABLE
1110059G10Rik	287.5	349.7	-0.281552	0.0238412	0.298036	STABLE
Rae1	129.1	157.9	-0.288089	0.0238412	0.298036	STABLE
Cttnbp2nl	84.74	113.1	-0.411693	0.0238412	0.298036	STABLE
Eif3i	132.1	178	-0.426742	0.0238412	0.298036	STABLE
Dusp14	253.1	347.6	-0.455902	0.0238412	0.298036	STABLE
Mthfs	36.86	51.08	-0.460029	0.0238412	0.298036	STABLE
Mgrn1	24.01	34.03	-0.486382	0.0235804	0.298036	STABLE
Mgst3	294.6	430.7	-0.546613	0.0238412	0.298036	STABLE
Abhd16a	89.34	132.8	-0.566466	0.0238412	0.298036	STABLE
Zdhhc5	16.7	28.22	-0.723738	0.0235237	0.298036	STABLE
Map2k7	2.772	9.765	-1.51295	0.0238472	0.298036	STABLE
Raver2	10.34	3.578	1.30915	0.0238926	0.298381	STABLE
Cnpy2	9.768	21.78	-1.0812	0.0239576	0.29897	STABLE
Gm8165	0.3144	2.627	-1.46423	0.0240702	0.300151	STABLE
Dync2h1	11.7	7.055	0.657156	0.0241192	0.300315	STABLE
Pde4a	3.7	6.943	-0.756989	0.0241153	0.300315	STABLE
Vmn1r148	0.205	2.52	-1.54641	0.024139	0.300339	STABLE
H4f16	0.5888	2.847	-1.27568	0.0242155	0.301066	STABLE
Aplp2	93.18	72.82	0.351284	0.024277	0.301161	STABLE
Mospd2	39.35	31.33	0.319676	0.024277	0.301161	STABLE
Mapkbp1	24.68	44.18	-0.815245	0.0242616	0.301161	STABLE
Rangrf	11.71	6.186	0.822849	0.0243332	0.301412	STABLE
Dennd10	12.97	7.447	0.725778	0.0243332	0.301412	STABLE
Gm14137	1.882	4.004	-0.795689	0.0243915	0.30191	STABLE
3110040M04Rik	0.07562	1.064	-0.940311	0.0244715	0.302677	STABLE
Notch1	5.718	8.182	-0.45073	0.024505	0.302867	STABLE
Cstdc5	20.88	12.37	0.710557	0.0247595	0.305787	STABLE
Cbfa2t2	41.25	20.55	0.971407	0.0249008	0.306107	STABLE
Tob1	39.29	23.68	0.707012	0.0249008	0.306107	STABLE
Taf5l	35.34	21.35	0.70153	0.0248969	0.306107	STABLE
Mrps18b	86.65	59.37	0.538003	0.0249755	0.306107	STABLE
Cyp4x1	52.35	36.1	0.52379	0.0249755	0.306107	STABLE
Supt3	69.29	47.9	0.523317	0.0249755	0.306107	STABLE
Cog6	36.28	25.14	0.512115	0.0249401	0.306107	STABLE
Pcgf5	13.75	9.415	0.502358	0.0248379	0.306107	STABLE
Gramd1a	0.2475	1.257	-0.855287	0.0249865	0.306107	STABLE
Cyp51	2.499	6.399	-1.08056	0.0249543	0.306107	STABLE
Actr5	0.6431	2.841	-1.22513	0.0248119	0.306107	STABLE
Pkp2	4.59	8.524	-0.768729	0.0250363	0.30627	STABLE
Ednrb	4.142	8.82	-0.933428	0.0250323	0.30627	STABLE
Tmem199	111.7	77.62	0.520095	0.0253026	0.306394	STABLE
Myo5b	134.6	98.01	0.453958	0.0253026	0.306394	STABLE
Acsl1	58.32	45.37	0.355481	0.0253026	0.306394	STABLE
Fut8	94.82	75.07	0.333049	0.0253026	0.306394	STABLE
Pramel13	308.8	247.6	0.317316	0.0253026	0.306394	STABLE
Lsm2	139.1	113.8	0.286911	0.0253026	0.306394	STABLE
Birc5	1268	1114	0.187335	0.0253026	0.306394	STABLE
Cep95	122.3	109.1	0.164044	0.0253026	0.306394	STABLE
Sys1	83.16	100.2	-0.266037	0.0253026	0.306394	STABLE
Itgb1bp1	79.98	98.56	-0.298079	0.0253026	0.306394	STABLE
St13	230.4	284.1	-0.301167	0.0253026	0.306394	STABLE
Smndc1	68.81	89.52	-0.374811	0.0253026	0.306394	STABLE
Scamp2	76.72	108	-0.488685	0.0253026	0.306394	STABLE
Ucp2	0.1262	1.593	-1.20299	0.0251757	0.306394	STABLE
Krt88	24.89	14.28	0.761091	0.0255551	0.309227	STABLE
Eif2b5	2.571	5.941	-0.958889	0.0256041	0.309597	STABLE
Gpsm2	25.8	15.12	0.733107	0.0256713	0.309757	STABLE
Tuba3a	123.7	79.22	0.636445	0.0256913	0.309757	STABLE
Gdap2	113.9	75.82	0.580651	0.0256913	0.309757	STABLE
Fgd6	46.06	31.37	0.539865	0.0256913	0.309757	STABLE
Cystm1	6.237	12.73	-0.923499	0.0257569	0.310324	STABLE
Sult1d1	3.559	4.984	-0.392487	0.0260387	0.313494	STABLE
Poll	19.98	11.56	0.739955	0.0260861	0.313839	STABLE
Morc1	23.03	14.6	0.623057	0.0262002	0.314985	STABLE
Crot	12.26	5.925	0.937606	0.0262642	0.315528	STABLE
Fbxl4	9.891	15.94	-0.637693	0.0262859	0.315563	STABLE
Abraxas1	72.3	53.92	0.416453	0.0264126	0.316275	STABLE
Zwilch	50.39	37.62	0.41197	0.0264208	0.316275	STABLE
Trio	73.66	56.37	0.380145	0.0264126	0.316275	STABLE
Cdc5l	133.3	224.8	-0.749587	0.0264126	0.316275	STABLE
Plcd3	4.974	0.3425	2.15371	0.0266988	0.316753	STABLE
Zfp930	66.8	39.43	0.745793	0.026839	0.316753	STABLE
Foxj3	1304	875.5	0.574013	0.026839	0.316753	STABLE
Sufu	67.03	48.85	0.448589	0.026839	0.316753	STABLE
Zswim7	66.43	51.05	0.373537	0.026839	0.316753	STABLE
Usp1	207.1	162.1	0.351974	0.026839	0.316753	STABLE
Sec22a	221.3	174.4	0.341655	0.026839	0.316753	STABLE
Tpd52l2	268.4	323.3	-0.267501	0.026839	0.316753	STABLE
Fer1l5	4.791	5.978	-0.2689	0.0267435	0.316753	STABLE
Ggct	1030	1254	-0.283189	0.026839	0.316753	STABLE
Dazap2	223.4	277.6	-0.312264	0.026839	0.316753	STABLE
Cdo1	295	374.3	-0.342256	0.026839	0.316753	STABLE
Sec31a	132.5	172.2	-0.375986	0.026839	0.316753	STABLE
Afap1l2	187.6	248	-0.400667	0.026839	0.316753	STABLE
Mthfd2	271	375.6	-0.469187	0.026839	0.316753	STABLE
Rcor1	67.28	97.27	-0.525251	0.026839	0.316753	STABLE
Cnot3	494.2	724	-0.549802	0.026839	0.316753	STABLE
Ifitm3	85.26	126.6	-0.564572	0.026839	0.316753	STABLE
Camk2b	0.01562	0.5103	-0.572479	0.0267915	0.316753	STABLE
Arfgap1	5.512	10.48	-0.817624	0.0266775	0.316753	STABLE
Adh1	0.2275	1.612	-1.08919	0.0268657	0.316763	STABLE
Tuft1	2.249	5.96	-1.0992	0.0268777	0.316763	STABLE
Uros	4.041	7.924	-0.824149	0.0270163	0.318173	STABLE
Gap43	0.25	0.04719	0.255408	0.0273367	0.321495	STABLE
Ccdc22	0.1819	0.06219	0.154039	0.0273367	0.321495	STABLE
Aasdh	18.06	8.26	1.04137	0.027442	0.32228	STABLE
Nxt2	7.139	12.51	-0.730871	0.027442	0.32228	STABLE
Ppara	7.385	13.06	-0.746163	0.0275942	0.323841	STABLE
Fam171b	10.77	1.008	2.55164	0.0276484	0.324249	STABLE
Tmem237	15.92	23.54	-0.536428	0.0277128	0.324323	STABLE
Tmem250-ps	8.218	14.92	-0.788365	0.0277128	0.324323	STABLE
Stk36	9.253	23.58	-1.26115	0.0277128	0.324323	STABLE
Pisd	30.25	15.11	0.956068	0.0278656	0.324652	STABLE
Ift22	38.23	23.2	0.696983	0.0278656	0.324652	STABLE
Pitrm1	23.23	14.11	0.68144	0.0278656	0.324652	STABLE
Urb2	8.263	4.979	0.631504	0.0279541	0.324652	STABLE
Nufip1	52.96	35.22	0.575008	0.0279463	0.324652	STABLE
Ccdc171	61.22	43.49	0.483783	0.0279336	0.324652	STABLE
Tubgcp5	54.7	41.12	0.403338	0.0279293	0.324652	STABLE
Trit1	32.63	25.1	0.365574	0.0279336	0.324652	STABLE
Nadk2	9.438	11.75	-0.288898	0.0278613	0.324652	STABLE
Rabgap1l	23.53	35.5	-0.573277	0.0279293	0.324652	STABLE
Arhgef28	11.01	17.52	-0.624327	0.0277977	0.324652	STABLE
Cep250	15.92	9.542	0.682342	0.0280273	0.325051	STABLE
Mei1	0.6438	1.803	-0.770045	0.0280242	0.325051	STABLE
Ddx4	155.7	76.81	1.00966	0.0284532	0.326006	STABLE
Hook3	48.56	32.39	0.569732	0.0284532	0.326006	STABLE
Mapk4	0.5894	0.1097	0.518306	0.02846	0.326006	STABLE
Cnot1	89.94	63.2	0.502197	0.0284532	0.326006	STABLE
Glrx	452.9	331.4	0.449435	0.0284532	0.326006	STABLE
Pld2	60.67	44.3	0.444924	0.0284532	0.326006	STABLE
Flnc	0.555	0.1662	0.415037	0.02846	0.326006	STABLE
Nsd1	216.6	170.1	0.346284	0.0284532	0.326006	STABLE
Anapc1	97.86	77.41	0.334312	0.0284532	0.326006	STABLE
Zfp518a	122.6	99.11	0.304242	0.0284532	0.326006	STABLE
Nectin3	153.3	126.1	0.280388	0.0284532	0.326006	STABLE
Aff2	0.2212	0.05812	0.206848	0.02846	0.326006	STABLE
Taf9	347.4	305	0.186869	0.0284532	0.326006	STABLE
Tspan14	194.8	171.7	0.181196	0.0284532	0.326006	STABLE
Zcchc7	84.96	96.35	-0.179534	0.0284532	0.326006	STABLE
Psmd1	125.4	167.8	-0.416981	0.0284532	0.326006	STABLE
Nipsnap2	119.1	159.6	-0.418825	0.0284532	0.326006	STABLE
Cnot8	148.9	200	-0.422396	0.0284532	0.326006	STABLE
Sipa1l2	20.97	33.6	-0.655232	0.0285878	0.327021	STABLE
Mras	4.316	8.585	-0.850586	0.0285809	0.327021	STABLE
Coasy	31.61	19.74	0.652488	0.028696	0.328035	STABLE
Pecam1	40.41	30.17	0.409771	0.0287349	0.328257	STABLE
Zscan4c	4.187	1.323	1.1588	0.0288038	0.328818	STABLE
H4c14	0.02375	0.4941	-0.545377	0.0288241	0.328826	STABLE
Adgrl3	0.9388	0.2775	0.601803	0.0290666	0.331293	STABLE
Snapin	5.355	10.9	-0.905566	0.0290964	0.331293	STABLE
5430427O19Rik	1.028	3.024	-0.988506	0.0291194	0.331293	STABLE
Gm3985	0.3831	2.432	-1.31107	0.0291125	0.331293	STABLE
Dennd5a	14.63	8.913	0.657207	0.029177	0.331722	STABLE
H2aw	0.2019	1.191	-0.866467	0.0292749	0.332588	STABLE
Zfp385b	1.619	3.898	-0.903259	0.0292929	0.332588	STABLE
Btbd7	23.08	13.7	0.711944	0.0293927	0.333166	STABLE
Cyp20a1	31.33	20.59	0.582824	0.0295294	0.333166	STABLE
Rprd1a	37.13	25.14	0.544501	0.0295294	0.333166	STABLE
Tmem117	81.69	65.29	0.31906	0.0295427	0.333166	STABLE
Crlf3	44.48	36.66	0.272136	0.0295427	0.333166	STABLE
Mettl16	24.38	29.99	-0.288267	0.0295294	0.333166	STABLE
Anapc13	40.02	55.93	-0.47295	0.0295294	0.333166	STABLE
Dgat2	23.57	34.21	-0.51917	0.0295294	0.333166	STABLE
Bzw2	18.12	27.59	-0.579893	0.0293927	0.333166	STABLE
Dennd3	10.68	17.5	-0.663461	0.0295294	0.333166	STABLE
Lhb	4.555	9.408	-0.905851	0.0295672	0.333218	STABLE
Gmeb1	608.6	328.1	0.889246	0.0301483	0.333924	STABLE
Copz1	181.5	130.2	0.476072	0.0301483	0.333924	STABLE
Olfr293	0.5219	0.1022	0.46548	0.0298602	0.333924	STABLE
Otud5	83.71	63.66	0.389637	0.0301483	0.333924	STABLE
Ythdf3	217.4	169.3	0.359	0.0301483	0.333924	STABLE
Ccno	849.2	668.9	0.343882	0.0301483	0.333924	STABLE
Hsp90b1	372.8	300.3	0.311204	0.0301483	0.333924	STABLE
Pcyt1a	94.94	77.88	0.28253	0.0301483	0.333924	STABLE
Fbxo34	485.8	403.9	0.265944	0.0301483	0.333924	STABLE
Zp2	1619	1347	0.265115	0.0301483	0.333924	STABLE
Slmap	156.3	133.2	0.228839	0.0301483	0.333924	STABLE
Nedd8	216.3	186.8	0.210409	0.0301483	0.333924	STABLE
Dcun1d1	558.5	496.9	0.168155	0.0301483	0.333924	STABLE
Scoc	162.6	202.8	-0.317312	0.0301483	0.333924	STABLE
Luzp1	204.3	261.5	-0.35465	0.0301483	0.333924	STABLE
Idua	136.1	174.5	-0.356435	0.0301483	0.333924	STABLE
Lsm1	86.5	111.6	-0.364179	0.0301483	0.333924	STABLE
Rbfox2	263.7	353.8	-0.42245	0.0301483	0.333924	STABLE
Nrbp1	74.19	101.4	-0.445911	0.0301483	0.333924	STABLE
Dusp1	110.7	155.6	-0.488353	0.0301483	0.333924	STABLE
Mtarc2	107.1	152.2	-0.503312	0.0301483	0.333924	STABLE
Rab6a	219.9	312.7	-0.506279	0.0301483	0.333924	STABLE
Swt1	171.7	245.5	-0.513268	0.0301483	0.333924	STABLE
Rarb	0.9288	3.065	-1.07559	0.0301368	0.333924	STABLE
Cenpb	0.9694	3.299	-1.12628	0.0301266	0.333924	STABLE
Limch1	0.1231	2.172	-1.49782	0.0300685	0.333924	STABLE
Pik3ip1	7.939	15.49	-0.883318	0.0302183	0.334479	STABLE
Tek	8.801	3.219	1.21615	0.0303469	0.33527	STABLE
Iqcf5	46.83	32.71	0.50464	0.0303699	0.33527	STABLE
Spata6	22.12	15.76	0.463766	0.0303699	0.33527	STABLE
Tm9sf1	2.095	5.665	-1.10673	0.0303469	0.33527	STABLE
Meioc	7.519	2.11	1.45387	0.031047	0.340357	STABLE
Uggt2	13.93	7.394	0.831015	0.0311298	0.340357	STABLE
Zfp974	1.395	0.3747	0.800922	0.0311622	0.340357	STABLE
Chl1	14.32	8.22	0.73299	0.030862	0.340357	STABLE
Fam98a	79.52	49.43	0.674864	0.0312031	0.340357	STABLE
Syngr3	46.89	30.05	0.625157	0.0312169	0.340357	STABLE
Dmbt1	24.73	15.91	0.605483	0.0311298	0.340357	STABLE
Elp3	71.7	47.36	0.588194	0.0312169	0.340357	STABLE
Kbtbd6	35.71	24.16	0.545254	0.0311298	0.340357	STABLE
Ccdc85c	36.59	26.83	0.43341	0.0311985	0.340357	STABLE
Polr2b	62.28	46.25	0.421393	0.0312169	0.340357	STABLE
Tmem106c	28.3	22.23	0.335033	0.0312169	0.340357	STABLE
Etnk1	44.73	35.61	0.32074	0.0312169	0.340357	STABLE
Stmnd1	0.03	0.3731	-0.414819	0.0309961	0.340357	STABLE
Btbd9	29.87	42.08	-0.480824	0.0312169	0.340357	STABLE
Uap1	13.17	21.12	-0.642389	0.0311253	0.340357	STABLE
Tbpl1	13.04	20.97	-0.646	0.0310612	0.340357	STABLE
Med12l	1.448	3.394	-0.843981	0.0310519	0.340357	STABLE
Cfap206	1.599	3.93	-0.923331	0.0310015	0.340357	STABLE
Ttc19	12.84	8.013	0.61899	0.0316974	0.345147	STABLE
Cops7b	10.83	17.62	-0.654607	0.0316974	0.345147	STABLE
Ska1	111.4	78.6	0.498021	0.0319272	0.345495	STABLE
Plxna2	58.36	42.78	0.4391	0.0319272	0.345495	STABLE
Oas1h	706.6	531.7	0.409638	0.0319272	0.345495	STABLE
Prc1	828.4	674.6	0.29591	0.0319272	0.345495	STABLE
Mastl	183.9	154.1	0.253076	0.0319272	0.345495	STABLE
Pole4	552	626	-0.18109	0.0319272	0.345495	STABLE
Ppp1r10	506.9	591.1	-0.221312	0.0319272	0.345495	STABLE
Oat	59.49	78.16	-0.388131	0.0319272	0.345495	STABLE
Arhgef39	216.8	298.8	-0.461457	0.0319272	0.345495	STABLE
Tmem243	6.074	10.4	-0.688834	0.0319357	0.345495	STABLE
Aldh3a2	29.88	17.2	0.762924	0.0320374	0.345976	STABLE
Myl4	36.73	24.76	0.550883	0.0320421	0.345976	STABLE
Cpsf3	54.56	38.81	0.48066	0.0320421	0.345976	STABLE
Rbmxl2	2.017	4.262	-0.802693	0.0320872	0.34624	STABLE
Csmd1	1.44	0.4838	0.717633	0.0321475	0.346668	STABLE
Slc22a29	1.719	0.14	1.25391	0.0322634	0.347693	STABLE
Ogfod1	11.12	6.696	0.655651	0.0324029	0.347907	STABLE
Tgfb1i1	0	0.2081	-0.27277	0.0324079	0.347907	STABLE
Mpzl2	0	0.29	-0.367371	0.0324079	0.347907	STABLE
Zfp365	0	0.4797	-0.565293	0.0324079	0.347907	STABLE
Cyp2t4	0	0.5844	-0.663914	0.0324079	0.347907	STABLE
Trdn	0	0.6472	-0.720005	0.0324079	0.347907	STABLE
Fabp6	4.116	0.81	1.49892	0.0325164	0.348848	STABLE
Ankrd33b	30.34	14.04	1.05926	0.0328815	0.349481	STABLE
Frmd4a	16.53	7.551	1.03557	0.0328815	0.349481	STABLE
Cstb	42.42	22.27	0.900077	0.0328103	0.349481	STABLE
Rfx7	30.8	16.87	0.831566	0.0328815	0.349481	STABLE
Ribc1	37.18	22.27	0.714589	0.0328815	0.349481	STABLE
Myh10	26.44	17.04	0.605076	0.0328103	0.349481	STABLE
Rbmxl1	32.62	21.25	0.595401	0.0328815	0.349481	STABLE
Ift80	51.02	33.95	0.574076	0.0329718	0.349481	STABLE
Haus7	36.49	25.38	0.507349	0.0329528	0.349481	STABLE
Otx1	27.42	19.45	0.474914	0.0328815	0.349481	STABLE
Rpa1	158.9	115	0.46364	0.0329718	0.349481	STABLE
Pja1	58.32	42.57	0.445137	0.0329718	0.349481	STABLE
Tfap2e	230.2	194.1	0.244701	0.0329718	0.349481	STABLE
Mcoln1	12.05	15.92	-0.37453	0.0328103	0.349481	STABLE
Grm4	104.5	141.8	-0.437071	0.0329718	0.349481	STABLE
Rac3	42.21	59.11	-0.476483	0.0329243	0.349481	STABLE
Zfp553	37.2	54.02	-0.526319	0.0329576	0.349481	STABLE
Cd5	13.72	22.7	-0.686438	0.0328103	0.349481	STABLE
Btg2	12.22	23.08	-0.864971	0.0328815	0.349481	STABLE
Gja3	3.604	5.663	-0.533194	0.0330348	0.349484	STABLE
Bax	3.931	7.025	-0.702675	0.0330348	0.349484	STABLE
Wnk4	2.908	6.322	-0.90586	0.0330348	0.349484	STABLE
Hacl1	4.75	0.2662	2.183	0.0336227	0.35173	STABLE
Dnajc5g	7.601	2.31	1.37747	0.0337195	0.35173	STABLE
Mark1	3.118	0.6662	1.30538	0.0336729	0.35173	STABLE
Prl8a2	31.98	12.83	1.25424	0.0334795	0.35173	STABLE
Vps4b	60.69	36.15	0.731718	0.0337931	0.35173	STABLE
Mrpl39	343	214.2	0.676698	0.0337931	0.35173	STABLE
Bglap	2.319	1.132	0.638577	0.033551	0.35173	STABLE
Nlrc3	2314	1543	0.584656	0.0337931	0.35173	STABLE
Cd2ap	179.9	138.8	0.371486	0.0337931	0.35173	STABLE
Pithd1	104.5	81.83	0.349619	0.0337931	0.35173	STABLE
Zfp212	139	110.7	0.3257	0.0337931	0.35173	STABLE
Nfe2l1	84.43	67.64	0.315747	0.0337931	0.35173	STABLE
Cobll1	203	164.2	0.304821	0.0337931	0.35173	STABLE
Syne2	314.1	265.7	0.240268	0.0337931	0.35173	STABLE
Kif4	295.2	256.1	0.203949	0.0337931	0.35173	STABLE
Mbd3l2	161.8	197.1	-0.282683	0.0337931	0.35173	STABLE
Olfr288	63.91	80.24	-0.323769	0.0337931	0.35173	STABLE
Nexn	1022	1326	-0.37475	0.0337931	0.35173	STABLE
Mcmbp	58.76	82.62	-0.48474	0.0337931	0.35173	STABLE
Rala	95.13	141.9	-0.57167	0.0337931	0.35173	STABLE
Smad7	0.07	0.6916	-0.660746	0.0333154	0.35173	STABLE
Mutyh	11.88	19.5	-0.670321	0.0334795	0.35173	STABLE
Asap2	11.54	19	-0.673117	0.0334795	0.35173	STABLE
Irak1	5.176	10.22	-0.861551	0.0334092	0.35173	STABLE
Emc1	1.005	2.812	-0.927017	0.0337582	0.35173	STABLE
Mtfr2	109.2	231.4	-1.07639	0.0337931	0.35173	STABLE
Washc5	38.74	28.42	0.433513	0.0338757	0.351826	STABLE
Mis12	50.8	40.64	0.315032	0.0338757	0.351826	STABLE
Pdap1	163.3	216.1	-0.402326	0.0338805	0.351826	STABLE
Agpat1	2.006	4.695	-0.922031	0.0339074	0.351826	STABLE
Bex4	1.886	4.846	-1.01824	0.0339074	0.351826	STABLE
Znrf3	11.06	18.8	-0.715397	0.034005	0.35262	STABLE
Gli3	29.5	15.06	0.925649	0.0342255	0.354687	STABLE
Map2	15.25	9.03	0.695785	0.0344022	0.356298	STABLE
Rin1	24.54	13.01	0.866089	0.0345398	0.357061	STABLE
Klf6	4.844	3.701	0.314196	0.0345013	0.357061	STABLE
Fxn	9.713	31.65	-1.60775	0.0345398	0.357061	STABLE
Tent5d	6.673	1.419	1.66537	0.0347212	0.357214	STABLE
Zfp113	20.5	12.19	0.704348	0.0346382	0.357214	STABLE
Mymx	3.142	1.69	0.622896	0.0346108	0.357214	STABLE
Tmtc4	51.9	34.21	0.587393	0.0348106	0.357214	STABLE
Arhgap26	25.32	17.41	0.515332	0.0347958	0.357214	STABLE
Stim2	107.1	78.65	0.440155	0.0348106	0.357214	STABLE
Npas2	39.86	30.39	0.380368	0.0348106	0.357214	STABLE
Tulp4	52.6	41.06	0.349631	0.0348106	0.357214	STABLE
Wbp4	63.63	87.34	-0.450936	0.0347958	0.357214	STABLE
Unk	46.39	66.05	-0.500627	0.0348106	0.357214	STABLE
Pde6a	0.1469	0.6925	-0.561448	0.0347194	0.357214	STABLE
Yy2	16.38	24.79	-0.569834	0.0347958	0.357214	STABLE
Bid	2.057	0.1747	1.38008	0.0348657	0.35756	STABLE
Rexo5	7.86	3.719	0.908711	0.0352887	0.360157	STABLE
Gpr20	1.605	0.4572	0.838097	0.03567	0.360157	STABLE
Cpd	30.13	19.87	0.576847	0.0357623	0.360157	STABLE
Ildr1	54.32	39.21	0.460402	0.0357492	0.360157	STABLE
Sf1	58.24	42.2	0.455292	0.0357492	0.360157	STABLE
Ap1g1	56.57	41.02	0.454315	0.0357492	0.360157	STABLE
Lrrk2	0.5319	0.1606	0.400397	0.0357641	0.360157	STABLE
Dstn	173.8	133.2	0.381314	0.0357492	0.360157	STABLE
Pum3	103.9	81.24	0.351273	0.0357492	0.360157	STABLE
Bub1	153	119.8	0.350622	0.0357492	0.360157	STABLE
Cpm	20.96	16.76	0.306694	0.0355868	0.360157	STABLE
Vrk1	104.1	85.06	0.288527	0.0357492	0.360157	STABLE
Osbpl10	67.61	55.82	0.272009	0.0357492	0.360157	STABLE
Selenot	129.8	107.6	0.267705	0.0357492	0.360157	STABLE
Pik3c2a	154.5	128.4	0.264384	0.0357492	0.360157	STABLE
AU040320	77.57	64.92	0.253159	0.0357623	0.360157	STABLE
Dnajb6	974.7	840.5	0.213468	0.0357492	0.360157	STABLE
Nol10	70.75	62.79	0.169609	0.0357492	0.360157	STABLE
Zcchc10	839.9	987.3	-0.233075	0.0357492	0.360157	STABLE
Dut	202.6	248.5	-0.293361	0.0357492	0.360157	STABLE
Extl3	32.21	41.43	-0.353363	0.0357492	0.360157	STABLE
Kmt2d	75.71	98.32	-0.372715	0.0357492	0.360157	STABLE
Gng5	216.3	287.7	-0.410052	0.0357492	0.360157	STABLE
Por	42.63	57.72	-0.428438	0.0357492	0.360157	STABLE
Pakap	188.9	254.8	-0.430342	0.0357492	0.360157	STABLE
Tcl1	2138	2960	-0.468732	0.0357492	0.360157	STABLE
Tex19.1	69.96	109.4	-0.637452	0.0357492	0.360157	STABLE
Slc18b1	0.4656	1.451	-0.741634	0.0356907	0.360157	STABLE
Atxn10	1.514	3.634	-0.88198	0.0357021	0.360157	STABLE
Aldh1a7	0.3925	1.572	-0.885494	0.03567	0.360157	STABLE
Faap24	16.11	9.023	0.771831	0.0359013	0.361269	STABLE
Nfat5	1.059	3.309	-1.06517	0.0359176	0.361269	STABLE
Ltbp2	18.17	10.49	0.738565	0.0365627	0.365985	STABLE
Mocs2	45.56	26.94	0.736465	0.0366392	0.365985	STABLE
Ccdc93	34.8	22.41	0.612814	0.0366392	0.365985	STABLE
Fyttd1	28.96	18.73	0.60298	0.0367209	0.365985	STABLE
Xpo1	77.48	52.06	0.564713	0.0367362	0.365985	STABLE
Twf1	62.33	44.35	0.481843	0.0366902	0.365985	STABLE
Polr3f	24.72	18.59	0.392959	0.0366902	0.365985	STABLE
Ube2v2	37.89	29.73	0.339562	0.0366392	0.365985	STABLE
Camsap2	138.1	111.2	0.309693	0.0367362	0.365985	STABLE
Adhfe1	28.65	22.97	0.30677	0.0366902	0.365985	STABLE
Tmem107	66.97	97.38	-0.533567	0.0367209	0.365985	STABLE
Magt1	18.23	27.56	-0.570497	0.0366902	0.365985	STABLE
Cers2	26.82	42.03	-0.62934	0.0367209	0.365985	STABLE
Gon4l	38.67	61.39	-0.653232	0.0367209	0.365985	STABLE
Rpain	9.946	19.21	-0.884983	0.0364505	0.365985	STABLE
Cd59b	1.324	3.973	-1.0974	0.0364624	0.365985	STABLE
Daam2	4.741	0.9069	1.59	0.0369388	0.367785	STABLE
Hibch	2.286	0.1662	1.49457	0.0375699	0.369104	STABLE
Snx5	9.587	4.137	1.04323	0.0371874	0.369104	STABLE
Mas1	2.172	0.6622	0.932253	0.0374628	0.369104	STABLE
Cep152	11.62	5.937	0.863276	0.0373711	0.369104	STABLE
Tep1	35.24	19.93	0.792103	0.0377117	0.369104	STABLE
Cntf	0.8238	0.1391	0.679061	0.0375699	0.369104	STABLE
Trappc9	200.8	138.7	0.531026	0.0377986	0.369104	STABLE
Pxk	39.13	27.2	0.509104	0.0377325	0.369104	STABLE
1700066M21Rik	58.86	41.52	0.493399	0.0377986	0.369104	STABLE
Dnajc10	85.6	61.07	0.48061	0.0377986	0.369104	STABLE
Ndel1	145.2	108	0.42328	0.0377986	0.369104	STABLE
Caprin1	85.99	64.12	0.417666	0.0377986	0.369104	STABLE
Hadhb	36.08	27.24	0.393303	0.0377325	0.369104	STABLE
Commd3	118.2	90.19	0.386194	0.0377986	0.369104	STABLE
Snd1	71.78	55.1	0.375524	0.0377325	0.369104	STABLE
Trp53inp1	72.93	59.64	0.286028	0.0377986	0.369104	STABLE
Fbxo7	45.74	38.08	0.258154	0.0377986	0.369104	STABLE
R3hdm2	113.7	95.86	0.244476	0.0377986	0.369104	STABLE
Cul4b	385.2	333.5	0.207359	0.0377986	0.369104	STABLE
Ube2h	298.3	259.6	0.199375	0.0377986	0.369104	STABLE
Kcnh1	34.69	40.6	-0.221074	0.0377221	0.369104	STABLE
Lmo1	458.4	540.4	-0.236686	0.0377986	0.369104	STABLE
Omt2b	1857	2301	-0.308555	0.0377986	0.369104	STABLE
Snx2	136	170.4	-0.322787	0.0377986	0.369104	STABLE
Flcn	72.77	94.78	-0.37656	0.0377986	0.369104	STABLE
Acadm	52.39	68.7	-0.384714	0.0377986	0.369104	STABLE
Gm6600	53.83	72.28	-0.418403	0.0377986	0.369104	STABLE
Med13l	65.07	92.35	-0.498637	0.0377986	0.369104	STABLE
Anxa9	3.105	5.059	-0.561638	0.03747	0.369104	STABLE
Rad51ap1	14.32	22.51	-0.618251	0.0375559	0.369104	STABLE
Ezr	2.039	4.595	-0.88058	0.0371874	0.369104	STABLE
Plgrkt	1.095	3.662	-1.15396	0.0376661	0.369104	STABLE
Usp35	1.109	5.233	-1.56321	0.0373437	0.369104	STABLE
Kcnma1	3.046	5.716	-0.731226	0.0378483	0.369374	STABLE
Usp51	8.61	15.16	-0.750154	0.0378871	0.369537	STABLE
Slc52a2	23.88	12.86	0.843868	0.0381238	0.371198	STABLE
Nemp2	5.691	8.968	-0.575001	0.0381238	0.371198	STABLE
Tor1aip2	5.201	8.627	-0.634509	0.0381186	0.371198	STABLE
Jcad	2.95	5.603	-0.741228	0.0382134	0.371854	STABLE
Hgsnat	4.239	1.714	0.948603	0.0384187	0.373189	STABLE
Ccdc77	17.2	10.24	0.696155	0.0385668	0.373189	STABLE
Slc38a7	18.74	11.45	0.66462	0.0386513	0.373189	STABLE
Utp11	92.34	61.21	0.585173	0.0387359	0.373189	STABLE
Gm7072	14.08	9.286	0.552425	0.0386461	0.373189	STABLE
Mrtfb	65.57	48.06	0.440275	0.0387359	0.373189	STABLE
Coro2a	34.88	26.28	0.39546	0.0387465	0.373189	STABLE
Arpc5	36.38	27.66	0.382935	0.0387359	0.373189	STABLE
Cipc	15.83	12.34	0.335293	0.0386513	0.373189	STABLE
Exosc8	66.15	53.1	0.311869	0.0387518	0.373189	STABLE
Socs4	19.78	26.9	-0.425524	0.0385721	0.373189	STABLE
Tsfm	43.46	62.54	-0.515372	0.0387518	0.373189	STABLE
Sbk1	11.4	18.56	-0.657336	0.0386513	0.373189	STABLE
Fance	8.597	14.32	-0.674574	0.0384612	0.373189	STABLE
Trim40	1.882	3.604	-0.675998	0.0385067	0.373189	STABLE
Atxn1	40.91	68.3	-0.725672	0.0387359	0.373189	STABLE
Dusp23	10.2	18.53	-0.801768	0.0384612	0.373189	STABLE
H3c1	0.19	1.518	-1.08139	0.0386186	0.373189	STABLE
Adal	3.572	1.634	0.795325	0.0388111	0.373545	STABLE
Cyp2c69	12.79	5.321	1.12502	0.0391501	0.376376	STABLE
Sdc4	0.2725	1.321	-0.867236	0.0391488	0.376376	STABLE
Cbfa2t3	11.86	16.98	-0.483588	0.0393484	0.377849	STABLE
Myocd	4.367	7.406	-0.64738	0.0393431	0.377849	STABLE
Gdi2	236.1	160.3	0.55622	0.0399447	0.378367	STABLE
Trip11	83.92	61.61	0.439815	0.0399447	0.378367	STABLE
Pycrl	90.85	67.22	0.429005	0.0399447	0.378367	STABLE
Celsr1	99.03	75.98	0.377774	0.0399447	0.378367	STABLE
Agtpbp1	109.6	86.12	0.343917	0.0399447	0.378367	STABLE
Tex30	290.9	229.7	0.339631	0.0399447	0.378367	STABLE
Cdk13	38.94	30.89	0.324578	0.0397943	0.378367	STABLE
Pcf11	53.65	42.73	0.321569	0.0397943	0.378367	STABLE
Gigyf2	120	96.2	0.316001	0.0399447	0.378367	STABLE
Rassf3	106.3	86.74	0.290299	0.0399447	0.378367	STABLE
Rnf14	193.3	158.2	0.287083	0.0399447	0.378367	STABLE
Fmnl3	258.2	212.1	0.282339	0.0399447	0.378367	STABLE
Ticrr	71.93	60.33	0.249789	0.0397943	0.378367	STABLE
N4bp2	161.4	137.3	0.230896	0.0399447	0.378367	STABLE
Adh5	246.6	275.6	-0.159844	0.0399447	0.378367	STABLE
Bdh1	22.56	26.36	-0.215421	0.0396868	0.378367	STABLE
Nipsnap1	94.88	124.2	-0.384447	0.0399447	0.378367	STABLE
Ttc1	158.9	215.7	-0.438728	0.0399447	0.378367	STABLE
Cox10	187.4	254.6	-0.439805	0.0399447	0.378367	STABLE
Slc25a38	34.7	47.9	-0.453922	0.0397728	0.378367	STABLE
Foxk2	52.34	77.38	-0.555211	0.0399447	0.378367	STABLE
Sh3bp2	139.6	217.6	-0.637118	0.0399447	0.378367	STABLE
Srrm3	0.565	1.84	-0.859728	0.0396582	0.378367	STABLE
Phyh	7.682	14.87	-0.869911	0.0396115	0.378367	STABLE
Fzd8	0.9212	0.2378	0.634252	0.0399734	0.378426	STABLE
Ccdc40	4.239	1.982	0.813024	0.0402125	0.380474	STABLE
Orai3	4.275	7.966	-0.765334	0.0403663	0.381713	STABLE
Adgrg2	1.069	0.3194	0.648905	0.0404906	0.382673	STABLE
Mmaa	8.769	14.71	-0.685517	0.0405544	0.38306	STABLE
Fkbp8	30.79	19.06	0.664624	0.0408442	0.384203	STABLE
Xlr5a	20.45	12.67	0.650105	0.0408113	0.384203	STABLE
Ube2w	302.1	206.9	0.543846	0.0408606	0.384203	STABLE
Tab3	29.33	20.66	0.485599	0.0407566	0.384203	STABLE
Zfp512b	29.34	20.67	0.48543	0.0408113	0.384203	STABLE
Cggbp1	53.7	70.01	-0.3764	0.0408442	0.384203	STABLE
Jkamp	71.97	95.03	-0.396252	0.0408606	0.384203	STABLE
H2-K1	14.21	20.21	-0.48034	0.0407566	0.384203	STABLE
Neu1	0.6856	2.097	-0.87753	0.040882	0.384203	STABLE
Stx4a	5.715	2.616	0.893142	0.0409991	0.385088	STABLE
Evl	1.074	0.1856	0.807029	0.0413363	0.388038	STABLE
Prrg2	8.947	2.368	1.56216	0.0420048	0.388224	STABLE
Kcnj15	1.441	0.1734	1.05651	0.0418808	0.388224	STABLE
Prkdc	8.242	3.95	0.900848	0.0414597	0.388224	STABLE
Myoz3	21.1	11.45	0.828358	0.0414896	0.388224	STABLE
Washc4	4324	2601	0.732841	0.0421907	0.388224	STABLE
Exosc10	65.47	46.9	0.472703	0.0419509	0.388224	STABLE
Dcun1d4	25.89	19	0.426598	0.0418953	0.388224	STABLE
Cenpw	137.1	105.3	0.378049	0.0421907	0.388224	STABLE
Uqcrh	520.8	413.8	0.331272	0.0421907	0.388224	STABLE
Snupn	127.7	101.6	0.326766	0.0421907	0.388224	STABLE
Kcnn2	78.86	64.63	0.283147	0.0419509	0.388224	STABLE
Arcn1	288.4	243.7	0.242332	0.0421907	0.388224	STABLE
Myocos	350.3	298.6	0.229992	0.0421907	0.388224	STABLE
Itpr1	96.06	82.53	0.216558	0.0421907	0.388224	STABLE
Cfap97	289	253.9	0.185838	0.0421907	0.388224	STABLE
Ctdspl2	106	93.82	0.174922	0.0421907	0.388224	STABLE
Ube2d3	1489	1650	-0.147894	0.0421907	0.388224	STABLE
Tiparp	1142	1400	-0.293921	0.0421907	0.388224	STABLE
Gch1	65.49	81.01	-0.302596	0.0421907	0.388224	STABLE
Tent2	82.11	105.7	-0.360556	0.0421907	0.388224	STABLE
Ifitm6	238.1	309.8	-0.378267	0.0421907	0.388224	STABLE
Med27	497.5	647.1	-0.378443	0.0421907	0.388224	STABLE
Cnppd1	123.1	162.1	-0.394025	0.0421907	0.388224	STABLE
Trafd1	67.12	88.62	-0.395829	0.0421907	0.388224	STABLE
Med31	170.1	225.6	-0.405051	0.0421907	0.388224	STABLE
Nyap1	0.105	0.5069	-0.447513	0.0417395	0.388224	STABLE
Slc38a5	0.0175	0.4928	-0.553004	0.0418808	0.388224	STABLE
Cebpz	99.74	148.7	-0.571022	0.0421907	0.388224	STABLE
Frat2	0.0175	0.5184	-0.577559	0.0418808	0.388224	STABLE
Tcl1b3	128.9	194.4	-0.588948	0.0421907	0.388224	STABLE
Map3k10	3.939	6.678	-0.636426	0.0414597	0.388224	STABLE
Acer2	0.975	2.221	-0.705628	0.0420159	0.388224	STABLE
Grk6	0.0175	0.7391	-0.773281	0.0418808	0.388224	STABLE
Mob1a	2.086	5.132	-0.99062	0.0420048	0.388224	STABLE
Hc	0.4162	2.279	-1.21107	0.0413898	0.388224	STABLE
Otulin	3.302	9.174	-1.24181	0.0417642	0.388224	STABLE
Cenpi	11.88	7.28	0.63764	0.0423935	0.389876	STABLE
Snx7	10.41	4.135	1.15193	0.0425666	0.390834	STABLE
1700094D03Rik	12.73	5.958	0.980956	0.042591	0.390834	STABLE
Zfp938	11.25	5.932	0.821113	0.0425723	0.390834	STABLE
Iqce	2.794	1.196	0.788582	0.042528	0.390834	STABLE
Gnptab	20.32	13.27	0.57918	0.0427548	0.391712	STABLE
Dnajb3	0.7519	0.2144	0.528686	0.0427569	0.391712	STABLE
Mettl25	10.18	16.92	-0.681316	0.0427491	0.391712	STABLE
Pdha1	26.69	18.96	0.47198	0.0430489	0.393681	STABLE
Bdp1	44.95	34.2	0.384147	0.0430489	0.393681	STABLE
Tanc1	76.02	60.91	0.314951	0.0430658	0.393681	STABLE
Enpp2	35.99	50.09	-0.466005	0.0430489	0.393681	STABLE
Tmc3	1.872	4.291	-0.881216	0.0431518	0.394252	STABLE
Rapgef3	8.193	3.947	0.894038	0.0431889	0.394375	STABLE
Marchf11	27.97	3.981	2.53982	0.0455191	0.394506	STABLE
A2m	1.961	0	1.5659	0.0466368	0.394506	STABLE
S1pr5	1.681	0	1.42257	0.0466368	0.394506	STABLE
Uts2b	8.627	2.657	1.39646	0.0455253	0.394506	STABLE
Gm6871	3.002	0.5788	1.34189	0.0469129	0.394506	STABLE
Slc27a6	1.956	0.3144	1.16939	0.0461273	0.394506	STABLE
Epb42	3.96	1.218	1.1612	0.0453549	0.394506	STABLE
2810021J22Rik	7.296	3.284	0.953371	0.0456013	0.394506	STABLE
Dnah5	12.84	6.468	0.890282	0.0440934	0.394506	STABLE
BC048562	2.034	0.6956	0.839582	0.0465009	0.394506	STABLE
Tbc1d32	20.48	11.88	0.738652	0.0452597	0.394506	STABLE
Prdx4	13.21	7.717	0.704655	0.046453	0.394506	STABLE
Nedd9	27.76	16.85	0.68855	0.0452597	0.394506	STABLE
Rrp36	1357	866.9	0.645362	0.0445399	0.394506	STABLE
Adh4	0.7869	0.1447	0.642485	0.0436015	0.394506	STABLE
Rex1bd	63	41.61	0.586922	0.0465618	0.394506	STABLE
Pole	20.35	13.27	0.581166	0.0450493	0.394506	STABLE
Lig3	22.25	15.16	0.524819	0.0463597	0.394506	STABLE
Dync1h1	10.99	7.807	0.44488	0.0467898	0.394506	STABLE
Cand1	178.7	131.1	0.44405	0.0469959	0.394506	STABLE
Cyp4a12a	0.3438	0	0.426265	0.0466368	0.394506	STABLE
Reep5	59.61	44.16	0.42445	0.0465618	0.394506	STABLE
Smim7	72.71	53.98	0.423015	0.0453708	0.394506	STABLE
Map6	0.3375	0	0.419539	0.0466368	0.394506	STABLE
Rps6ka6	73.94	55.05	0.419094	0.0469959	0.394506	STABLE
Atp7b	0.3356	0	0.417515	0.0466368	0.394506	STABLE
Rufy4	0.3356	0	0.417515	0.0466368	0.394506	STABLE
Wfdc5	0.3356	0	0.417515	0.0466368	0.394506	STABLE
Usp30	83.79	63.01	0.405622	0.0465618	0.394506	STABLE
Gpc4	0.4069	0.07375	0.389836	0.046912	0.394506	STABLE
Npffr1	0.2994	0	0.377818	0.0466368	0.394506	STABLE
Ptprc	0.2994	0	0.377818	0.0466368	0.394506	STABLE
Mst1	0.2956	0	0.373648	0.0466368	0.394506	STABLE
Dmrtc2	0.2888	0	0.365972	0.0466368	0.394506	STABLE
Specc1l	130.3	101.3	0.35971	0.0469959	0.394506	STABLE
Wfdc3	86.82	67.54	0.357443	0.0453708	0.394506	STABLE
Myh4	0.2788	0	0.354734	0.0466368	0.394506	STABLE
Fbxl14	68.12	53.06	0.354527	0.0469959	0.394506	STABLE
Tmtc3	60.76	47.35	0.353106	0.0465083	0.394506	STABLE
Casp4	0.2738	0	0.349082	0.0466368	0.394506	STABLE
Srsf12	0.2738	0	0.349082	0.0466368	0.394506	STABLE
Gm5134	53.59	42.16	0.338956	0.0469959	0.394506	STABLE
Mon2	103.3	81.55	0.337884	0.0445399	0.394506	STABLE
Art5	0.2556	0	0.328406	0.0466368	0.394506	STABLE
Kras	89.49	71.1	0.327767	0.0445399	0.394506	STABLE
Eno4	1.092	0.6712	0.323869	0.0446097	0.394506	STABLE
Zfp106	65.08	51.99	0.31849	0.0442057	0.394506	STABLE
Shroom2	78.73	63.02	0.316664	0.0445399	0.394506	STABLE
Olfr520	0.2419	0	0.31252	0.0466368	0.394506	STABLE
Twist1	0.2238	0	0.291309	0.0466368	0.394506	STABLE
Rab22a	61.32	50.29	0.281065	0.0445399	0.394506	STABLE
Pnmal2	0.2119	0	0.277241	0.0466368	0.394506	STABLE
Srxn1	0.2119	0	0.277241	0.0466368	0.394506	STABLE
Calcr	0.2081	0	0.27277	0.0466368	0.394506	STABLE
Dennd4c	56.01	46.22	0.271661	0.0445399	0.394506	STABLE
1700017N19Rik	0.1975	0	0.260026	0.0466368	0.394506	STABLE
Tomm6	58.42	48.82	0.254338	0.0445399	0.394506	STABLE
Zmym1	94.97	79.71	0.249761	0.0442057	0.394506	STABLE
Prl6a1	0.1669	0	0.22265	0.0466368	0.394506	STABLE
Pik3r1	178.3	152.6	0.222409	0.0465618	0.394506	STABLE
Farsb	206.9	177.6	0.219357	0.0469959	0.394506	STABLE
Apobec3	0.1625	0	0.217231	0.0466368	0.394506	STABLE
1700088E04Rik	0.1562	0	0.209453	0.0466368	0.394506	STABLE
Pak6	0.1562	0	0.209453	0.0466368	0.394506	STABLE
Psmd5	142	122.8	0.20758	0.0445399	0.394506	STABLE
Ptgs2	0.15	0	0.201634	0.0466368	0.394506	STABLE
Sectm1b	0.1481	0	0.19928	0.0466368	0.394506	STABLE
Tmem179	0.1481	0	0.19928	0.0466368	0.394506	STABLE
Itgb8	0.1412	0	0.190615	0.0466368	0.394506	STABLE
Mtfr1l	83.33	73.46	0.179568	0.0469959	0.394506	STABLE
Nsg2	0.1262	0	0.171527	0.0466368	0.394506	STABLE
Ptgdr	0.125	0	0.169925	0.0466368	0.394506	STABLE
Naga	0.1225	0	0.166715	0.0466368	0.394506	STABLE
Sncb	0.115	0	0.157044	0.0466368	0.394506	STABLE
Dennd2d	0.1119	0	0.152995	0.0466368	0.394506	STABLE
Coro1a	0.1106	0	0.151372	0.0466368	0.394506	STABLE
Abca6	0.1069	0	0.146492	0.0466368	0.394506	STABLE
Fam171a2	0.1069	0	0.146492	0.0466368	0.394506	STABLE
Hes3	0.1069	0	0.146492	0.0466368	0.394506	STABLE
Syk	0.1069	0	0.146492	0.0466368	0.394506	STABLE
Tnk1	0.1069	0	0.146492	0.0466368	0.394506	STABLE
Vsx1	0.1069	0	0.146492	0.0466368	0.394506	STABLE
Fosl1	0.09938	0	0.136684	0.0466368	0.394506	STABLE
Stap1	0.09938	0	0.136684	0.0466368	0.394506	STABLE
Slc5a11	0.09562	0	0.131754	0.0466368	0.394506	STABLE
Adamts14	0.09312	0	0.128458	0.0466368	0.394506	STABLE
Mug2	0.09312	0	0.128458	0.0466368	0.394506	STABLE
Parp10	0.09312	0	0.128458	0.0466368	0.394506	STABLE
Spata9	0.09312	0	0.128458	0.0466368	0.394506	STABLE
Krtap10-10	0.08938	0	0.123501	0.0466368	0.394506	STABLE
Skint7	0.08938	0	0.123501	0.0466368	0.394506	STABLE
Zfp456	0.08938	0	0.123501	0.0466368	0.394506	STABLE
Ccl1	0.08688	0	0.120186	0.0466368	0.394506	STABLE
4930563E22Rik	0.08375	0	0.116032	0.0466368	0.394506	STABLE
Gm5414	0.08375	0	0.116032	0.0466368	0.394506	STABLE
Sucnr1	0.08312	0	0.1152	0.0466368	0.394506	STABLE
Acbd4	0.0825	0	0.114367	0.0466368	0.394506	STABLE
Olfr121	0.0825	0	0.114367	0.0466368	0.394506	STABLE
Grm7	0.08125	0	0.1127	0.0466368	0.394506	STABLE
Pfn3	0.0775	0	0.107688	0.0466368	0.394506	STABLE
Slc25a18	0.06812	0	0.0950805	0.0466368	0.394506	STABLE
Il20ra	0.06625	0	0.0925457	0.0466368	0.394506	STABLE
Alox12e	0.065	0	0.0908534	0.0466368	0.394506	STABLE
Kcng3	0.065	0	0.0908534	0.0466368	0.394506	STABLE
Odf3l1	0.065	0	0.0908534	0.0466368	0.394506	STABLE
Pcdh1	0.06125	0	0.0857646	0.0466368	0.394506	STABLE
Angptl7	0.05875	0	0.082362	0.0466368	0.394506	STABLE
Crybg2	0.05375	0	0.0755326	0.0466368	0.394506	STABLE
4931429L15Rik	0.04875	0	0.0686708	0.0466368	0.394506	STABLE
Calhm2	0.04875	0	0.0686708	0.0466368	0.394506	STABLE
Gm5136	0.04875	0	0.0686708	0.0466368	0.394506	STABLE
Rimbp3	0.04875	0	0.0686708	0.0466368	0.394506	STABLE
Zfp324	0.04875	0	0.0686708	0.0466368	0.394506	STABLE
A630001G21Rik	0.0475	0	0.0669502	0.0466368	0.394506	STABLE
Foxg1	0.0475	0	0.0669502	0.0466368	0.394506	STABLE
Rhbdl2	0.0475	0	0.0669502	0.0466368	0.394506	STABLE
Rhox2g	0.0475	0	0.0669502	0.0466368	0.394506	STABLE
Slfn4	0.0475	0	0.0669502	0.0466368	0.394506	STABLE
Thrsp	0.0475	0	0.0669502	0.0466368	0.394506	STABLE
Vmn2r5	0.0475	0	0.0669502	0.0466368	0.394506	STABLE
Esp8	0.04562	0	0.0643655	0.0466368	0.394506	STABLE
Themis2	0.04562	0	0.0643655	0.0466368	0.394506	STABLE
Tmed1	0.04562	0	0.0643655	0.0466368	0.394506	STABLE
Vmn2r42	0.04562	0	0.0643655	0.0466368	0.394506	STABLE
Amer3	0.04125	0	0.0583165	0.0466368	0.394506	STABLE
Gpr26	0.04125	0	0.0583165	0.0466368	0.394506	STABLE
Itga2	0.04125	0	0.0583165	0.0466368	0.394506	STABLE
Abcg5	0.03938	0	0.0557163	0.0466368	0.394506	STABLE
Zdhhc11	0.03938	0	0.0557163	0.0466368	0.394506	STABLE
C1ra	0.03312	0	0.0470148	0.0466368	0.394506	STABLE
Dagla	0.03312	0	0.0470148	0.0466368	0.394506	STABLE
Gm12886	0.03312	0	0.0470148	0.0466368	0.394506	STABLE
Myrf	0.03312	0	0.0470148	0.0466368	0.394506	STABLE
Taar1	0.03312	0	0.0470148	0.0466368	0.394506	STABLE
Tigd4	0.03312	0	0.0470148	0.0466368	0.394506	STABLE
Nelfb	7.388	7.81	-0.07085	0.046459	0.394506	STABLE
Acbd3	378	432.8	-0.195024	0.0469959	0.394506	STABLE
Fancg	2.641	3.2	-0.206203	0.0468285	0.394506	STABLE
Cox6a1	479.3	569.3	-0.247973	0.0445399	0.394506	STABLE
Hs2st1	95.48	115.2	-0.268792	0.0469959	0.394506	STABLE
Sec11a	159.6	193.8	-0.278333	0.0445399	0.394506	STABLE
Rbm17	331	402.3	-0.280651	0.0445399	0.394506	STABLE
Nol7	51.03	64.06	-0.322531	0.0453182	0.394506	STABLE
Fbrsl1	77.68	98.08	-0.332544	0.0445399	0.394506	STABLE
Mcm3ap	120.3	153.2	-0.346247	0.0445399	0.394506	STABLE
Rab3d	98.51	126.5	-0.35702	0.0469959	0.394506	STABLE
Aldh9a1	206	264.4	-0.358443	0.0445399	0.394506	STABLE
Cntln	40.22	52.83	-0.384891	0.0453708	0.394506	STABLE
Ttc39c	33.35	44.04	-0.390879	0.0445399	0.394506	STABLE
Mrpl44	46	61.24	-0.40503	0.0469959	0.394506	STABLE
Pom121	41.33	55.4	-0.413977	0.0442057	0.394506	STABLE
Fam174a	12.38	17.92	-0.500314	0.045172	0.394506	STABLE
Ppp5c	12.35	18.26	-0.528311	0.0448858	0.394506	STABLE
Trp63	11.07	17.4	-0.608285	0.0450493	0.394506	STABLE
Zfp704	8.053	13.05	-0.633761	0.046459	0.394506	STABLE
Tead1	4.087	7.087	-0.668803	0.0467898	0.394506	STABLE
Rmc1	3.609	6.954	-0.78726	0.0468285	0.394506	STABLE
Slc6a7	9.271	17.36	-0.837723	0.0458493	0.394506	STABLE
Cnnm3	0.3288	1.415	-0.86214	0.0448163	0.394506	STABLE
Tor1a	161.6	313.2	-0.950618	0.0445399	0.394506	STABLE
Herc4	2.92	8.397	-1.26138	0.044425	0.394506	STABLE
Ppp1r2	15.34	9.253	0.671903	0.0470608	0.394853	STABLE
Gnb2	11.72	20	-0.723598	0.0472778	0.396476	STABLE
Kat2b	0.1794	0.8822	-0.674388	0.0473973	0.397278	STABLE
[truncated: 14,749 more rows]

## Sheet: Sheet3
DEGs in the MII stage of young oocytes
Gene	MII_expression_level	other_expression_level	log2FoldChange	pvalue	padj	change
Eif5b	1424	666.6	1.0936	8.86977e-13	8.25234e-10	UP
Mphosph8	1389	676.9	1.03558	8.86977e-13	8.25234e-10	UP
Aspm	667.1	1160	-0.796853	8.86977e-13	8.25234e-10	STABLE
Fbxw21	385.2	932.2	-1.27278	8.86977e-13	8.25234e-10	DOWN
Adss	220.9	547.9	-1.30635	8.86977e-13	8.25234e-10	DOWN
Ndufb3	55.84	155.5	-1.46147	8.86977e-13	8.25234e-10	DOWN
Psmc1	70.62	201.1	-1.49679	8.86977e-13	8.25234e-10	DOWN
Tacc3	310.5	905.7	-1.54133	8.86977e-13	8.25234e-10	DOWN
0610009B22Rik	71.65	245	-1.75932	8.86977e-13	8.25234e-10	DOWN
Dbndd1	49.47	171.7	-1.77444	8.86977e-13	8.25234e-10	DOWN
Cnst	41.31	149.3	-1.82924	8.86977e-13	8.25234e-10	DOWN
Dld	44.33	160.4	-1.83231	8.86977e-13	8.25234e-10	DOWN
Gdi2	56.25	250.2	-2.13342	8.86977e-13	8.25234e-10	DOWN
Fam118b	19	87.97	-2.15302	8.86977e-13	8.25234e-10	DOWN
Foxj3	289	1383	-2.25443	8.86977e-13	8.25234e-10	DOWN
Txndc9	109.3	560.8	-2.34882	8.86977e-13	8.25234e-10	DOWN
Gpr1	52.64	314.4	-2.55599	8.86977e-13	8.25234e-10	DOWN
Intu	343.9	2367	-2.77944	8.86977e-13	8.25234e-10	DOWN
Naa35	280.3	158.2	0.821534	1.77395e-12	1.06102e-09	STABLE
Map2k1	467.6	267	0.806122	1.77395e-12	1.06102e-09	STABLE
Mrps33	363	868.4	-1.25599	1.77395e-12	1.06102e-09	DOWN
Cox5a	171.4	512.4	-1.57463	1.77395e-12	1.06102e-09	DOWN
Fh1	33.77	116.9	-1.76156	1.77395e-12	1.06102e-09	DOWN
Tdrd5	50.36	174.4	-1.77227	1.77395e-12	1.06102e-09	DOWN
Ska1	31.94	118.3	-1.85712	1.77395e-12	1.06102e-09	DOWN
Psmb7	94.05	460.9	-2.28076	1.77395e-12	1.06102e-09	DOWN
Eif2s1	16.04	104.2	-2.62567	1.77395e-12	1.06102e-09	DOWN
Rpl36al	50.4	398.1	-2.9569	1.77395e-12	1.06102e-09	DOWN
Oas1d	2437	1333	0.869923	3.54791e-12	1.52351e-09	STABLE
Fbxw22	737.3	436	0.756693	3.54791e-12	1.52351e-09	STABLE
Kpna2	530	1017	-0.939359	3.54791e-12	1.52351e-09	STABLE
Tdrd1	133.8	321.9	-1.26019	3.54791e-12	1.52351e-09	DOWN
Pde6d	161.3	491.6	-1.60181	3.54791e-12	1.52351e-09	DOWN
Mapk1	47.16	149.5	-1.64357	3.54791e-12	1.52351e-09	DOWN
Emc6	74.52	236.8	-1.65499	3.54791e-12	1.52351e-09	DOWN
Dpcd	32.49	127.9	-1.94439	3.54791e-12	1.52351e-09	DOWN
Dnajc19	36.7	145.8	-1.96112	3.54791e-12	1.52351e-09	DOWN
Pnrc1	38.16	158	-2.02187	3.54791e-12	1.52351e-09	DOWN
Rpl4	79.57	334.3	-2.0573	3.54791e-12	1.52351e-09	DOWN
Abhd16a	181.1	86.93	1.05002	6.20884e-12	2.07959e-09	UP
Accsl	1092	683.3	0.675243	6.20884e-12	2.07959e-09	STABLE
Wdr36	101.7	219.9	-1.10422	6.20884e-12	2.07959e-09	DOWN
Ankle2	67.32	154	-1.18202	6.20884e-12	2.07959e-09	DOWN
Rpl27	215.2	520.5	-1.27051	6.20884e-12	2.07959e-09	DOWN
Nub1	49.79	130.4	-1.37134	6.20884e-12	2.07959e-09	DOWN
Tdrd12	77.11	224.9	-1.53235	6.20884e-12	2.07959e-09	DOWN
Eif1ax	121.8	523.9	-2.09527	6.20884e-12	2.07959e-09	DOWN
Ccdc58	60.2	292	-2.25927	6.20884e-12	2.07959e-09	DOWN
Med7	39.53	195.3	-2.27609	6.20884e-12	2.07959e-09	DOWN
Lrrc36	22.37	153.2	-2.72232	6.20884e-12	2.07959e-09	DOWN
Trappc2	234.5	126.3	0.887178	1.06437e-11	2.92214e-09	STABLE
Csnk1e	895.1	486.9	0.876952	1.06437e-11	2.92214e-09	STABLE
G3bp2	1648	1040	0.664282	1.06437e-11	2.92214e-09	STABLE
Elp5	70.44	139	-0.970946	1.06437e-11	2.92214e-09	STABLE
Hmgn1	189.4	557	-1.55167	1.06437e-11	2.92214e-09	DOWN
Ywhaq	116.8	361.3	-1.6212	1.06437e-11	2.92214e-09	DOWN
Rpl39l	95.48	339.4	-1.81867	1.06437e-11	2.92214e-09	DOWN
Cox5b	66.3	248.3	-1.88914	1.06437e-11	2.92214e-09	DOWN
Tubb4b	94.79	371.3	-1.95857	1.06437e-11	2.92214e-09	DOWN
Cox17	108.3	487.6	-2.16096	1.06437e-11	2.92214e-09	DOWN
Fam162a	31.11	230.6	-2.85035	1.06437e-11	2.92214e-09	DOWN
Tmed9	221.1	77.22	1.50561	1.68526e-11	3.71355e-09	UP
Rchy1	383	192	0.992906	1.68526e-11	3.71355e-09	STABLE
Tcl1	3971	2043	0.958375	1.68526e-11	3.71355e-09	STABLE
Slbp	3125	1781	0.811187	1.68526e-11	3.71355e-09	STABLE
Stau1	196.3	354.7	-0.850199	1.68526e-11	3.71355e-09	STABLE
Prr14	78.49	198.5	-1.32774	1.68526e-11	3.71355e-09	DOWN
Pdcd5	125	350.1	-1.47804	1.68526e-11	3.71355e-09	DOWN
Galm	40.22	116.1	-1.50643	1.68526e-11	3.71355e-09	DOWN
Spata5	35.49	125.9	-1.79846	1.68526e-11	3.71355e-09	DOWN
Fth1	63.81	225.8	-1.80739	1.68526e-11	3.71355e-09	DOWN
Adgrg1	30.08	110.2	-1.8387	1.68526e-11	3.71355e-09	DOWN
Ndufc2	77.81	319.9	-2.02562	1.68526e-11	3.71355e-09	DOWN
Ccdc82	453.5	1864	-2.03726	1.68526e-11	3.71355e-09	DOWN
Rpl10a	57.77	331.5	-2.50042	1.68526e-11	3.71355e-09	DOWN
Cpsf4l	136.3	788.3	-2.52374	1.68526e-11	3.71355e-09	DOWN
Nusap1	307.6	584.8	-0.92481	2.66093e-11	5.06394e-09	STABLE
Maea	133.8	290.7	-1.11351	2.66093e-11	5.06394e-09	DOWN
Syce2	325.2	705.4	-1.11491	2.66093e-11	5.06394e-09	DOWN
Tk1	32.65	93.98	-1.49698	2.66093e-11	5.06394e-09	DOWN
Cisd1	149.5	428.5	-1.51261	2.66093e-11	5.06394e-09	DOWN
Rpl5	246.5	740.9	-1.58395	2.66093e-11	5.06394e-09	DOWN
Rars	66.73	204.8	-1.6035	2.66093e-11	5.06394e-09	DOWN
Oser1	279.8	996.3	-1.82858	2.66093e-11	5.06394e-09	DOWN
Enox1	127.3	497	-1.95671	2.66093e-11	5.06394e-09	DOWN
Mfsd2a	51.8	219.6	-2.06286	2.66093e-11	5.06394e-09	DOWN
Bcar3	65.4	379.7	-2.51921	2.66093e-11	5.06394e-09	DOWN
Rpa2	14.85	98.81	-2.6544	2.66093e-11	5.06394e-09	DOWN
Hsp90ab1	1146	597.6	0.938718	3.9914e-11	6.82081e-09	STABLE
Tpra1	366.2	210	0.799379	3.9914e-11	6.82081e-09	STABLE
Cul1	1591	961.7	0.725448	3.9914e-11	6.82081e-09	STABLE
Atp5a1	101.8	297.2	-1.53705	3.9914e-11	6.82081e-09	DOWN
Rpl21	284.9	849.8	-1.57339	3.9914e-11	6.82081e-09	DOWN
Nono	70.6	244.4	-1.77723	3.9914e-11	6.82081e-09	DOWN
Aven	87.89	315	-1.82991	3.9914e-11	6.82081e-09	DOWN
Psmd6	41.15	158.3	-1.9181	3.9914e-11	6.82081e-09	DOWN
Apoo	44.17	222.3	-2.30539	3.9914e-11	6.82081e-09	DOWN
Mrps22	45.23	228.1	-2.30928	3.9914e-11	6.82081e-09	DOWN
Rbm38	1712	810.3	1.07846	5.94275e-11	9.21511e-09	UP
Ccdc34	300.6	149.1	1.00714	5.94275e-11	9.21511e-09	UP
Serf2	1705	1032	0.723505	5.94275e-11	9.21511e-09	STABLE
Ypel5	967.4	699.4	0.467352	5.94275e-11	9.21511e-09	STABLE
Ndufs4	65.63	148.6	-1.16689	5.94275e-11	9.21511e-09	DOWN
Tmem60	108.8	343.3	-1.64843	5.94275e-11	9.21511e-09	DOWN
Map3k6	152.3	540	-1.81911	5.94275e-11	9.21511e-09	DOWN
Pramel26	170.6	671.6	-1.97089	5.94275e-11	9.21511e-09	DOWN
B4galt4	48.74	194	-1.97102	5.94275e-11	9.21511e-09	DOWN
Vmp1	18.3	81.14	-2.08953	5.94275e-11	9.21511e-09	DOWN
Ankrd17	803.2	474.4	0.758266	8.60368e-11	1.16198e-08	STABLE
Mtus1	378.8	582.8	-0.620385	8.60368e-11	1.16198e-08	STABLE
Cmya5	239	429.6	-0.843495	8.60368e-11	1.16198e-08	STABLE
Ndel1	71.09	145.1	-1.01895	8.60368e-11	1.16198e-08	DOWN
Nutf2	76.33	173.8	-1.17659	8.60368e-11	1.16198e-08	DOWN
Cycs	182	536.2	-1.55359	8.60368e-11	1.16198e-08	DOWN
Ube2a	92.86	274.7	-1.5545	8.60368e-11	1.16198e-08	DOWN
Fam160a1	74.47	238	-1.66305	8.60368e-11	1.16198e-08	DOWN
Rps24	136.9	478.7	-1.79888	8.60368e-11	1.16198e-08	DOWN
Naca	228.5	812.4	-1.82565	8.60368e-11	1.16198e-08	DOWN
Fbp1	28.37	103.2	-1.82726	8.60368e-11	1.16198e-08	DOWN
Med8	20.35	84.84	-2.00727	8.60368e-11	1.16198e-08	DOWN
Med17	75.83	315.4	-2.04205	8.60368e-11	1.16198e-08	DOWN
Osbpl9	31.94	142.5	-2.12313	8.60368e-11	1.16198e-08	DOWN
Fcf1	47.5	280.5	-2.53703	8.60368e-11	1.16198e-08	DOWN
Rps7	110.1	673.1	-2.60085	8.60368e-11	1.16198e-08	DOWN
Mtdh	309	168.1	0.87404	1.2329e-10	1.54085e-08	STABLE
Zc3h13	501.3	284.9	0.812863	1.2329e-10	1.54085e-08	STABLE
Cdk2ap2	625	403.8	0.628867	1.2329e-10	1.54085e-08	STABLE
Anxa7	935.4	627.3	0.575652	1.2329e-10	1.54085e-08	STABLE
Fbxw27	240.1	451.8	-0.909226	1.2329e-10	1.54085e-08	STABLE
Ppp2ca	34.8	119	-1.74503	1.2329e-10	1.54085e-08	DOWN
Gtsf1	176.2	679.9	-1.94242	1.2329e-10	1.54085e-08	DOWN
Mrpl55	24.9	104.4	-2.02468	1.2329e-10	1.54085e-08	DOWN
Elp2	41.64	191.9	-2.17759	1.2329e-10	1.54085e-08	DOWN
Ndufb4	78.81	362.7	-2.18814	1.2329e-10	1.54085e-08	DOWN
Psmd11	253	128.9	0.967501	1.72961e-10	1.88089e-08	STABLE
Asf1b	311.4	164.8	0.914195	1.72961e-10	1.88089e-08	STABLE
Mos	1430	836	0.773272	1.72961e-10	1.88089e-08	STABLE
Hnrnpf	404.3	236.2	0.772716	1.72961e-10	1.88089e-08	STABLE
C2cd5	621	382.1	0.699129	1.72961e-10	1.88089e-08	STABLE
Prdx1	2256	1454	0.63329	1.72961e-10	1.88089e-08	STABLE
Nlrp2	113.4	259.6	-1.18817	1.72961e-10	1.88089e-08	DOWN
Oas1h	306.9	731.5	-1.25058	1.72961e-10	1.88089e-08	DOWN
Smim8	47.69	123.7	-1.35646	1.72961e-10	1.88089e-08	DOWN
Stip1	70.47	185.1	-1.38047	1.72961e-10	1.88089e-08	DOWN
Rps21	149.3	438.4	-1.54777	1.72961e-10	1.88089e-08	DOWN
Clta	86.36	265.7	-1.60999	1.72961e-10	1.88089e-08	DOWN
Rab3b	33.46	121.4	-1.82907	1.72961e-10	1.88089e-08	DOWN
Sod1	123.4	442.1	-1.8328	1.72961e-10	1.88089e-08	DOWN
Rps10	90.69	343.7	-1.91072	1.72961e-10	1.88089e-08	DOWN
Eef1a1	175.9	794.7	-2.16918	1.72961e-10	1.88089e-08	DOWN
Rps13	184.1	834.4	-2.17413	1.72961e-10	1.88089e-08	DOWN
Ndufa8	25.89	124.1	-2.21783	1.72961e-10	1.88089e-08	DOWN
Setd4	154	853.5	-2.46274	1.72961e-10	1.88089e-08	DOWN
Gsta4	33.61	212.6	-2.62547	1.72961e-10	1.88089e-08	DOWN
Romo1	350.8	179.3	0.964408	2.41258e-10	2.41937e-08	STABLE
Thumpd1	209	120.1	0.79357	2.41258e-10	2.41937e-08	STABLE
Mesp2	160.1	96.96	0.718045	2.41258e-10	2.41937e-08	STABLE
Bpgm	1876	1214	0.626596	2.41258e-10	2.41937e-08	STABLE
Tent5c	482	931.2	-0.948535	2.41258e-10	2.41937e-08	STABLE
Tex30	149.5	300.4	-1.00237	2.41258e-10	2.41937e-08	DOWN
Fdft1	232	587.5	-1.33668	2.41258e-10	2.41937e-08	DOWN
Fam210a	27.99	104.4	-1.86267	2.41258e-10	2.41937e-08	DOWN
Cops4	69.85	276.4	-1.96899	2.41258e-10	2.41937e-08	DOWN
Rdh11	61.1	261.2	-2.07821	2.41258e-10	2.41937e-08	DOWN
Psmc4	27.16	126.2	-2.17556	2.41258e-10	2.41937e-08	DOWN
Rps4x	110.1	502	-2.17924	2.41258e-10	2.41937e-08	DOWN
Rpl30	45.36	257.5	-2.4794	2.41258e-10	2.41937e-08	DOWN
Mcm2	242	109.3	1.13975	3.30843e-10	3.20267e-08	UP
Bscl2	469.3	256.4	0.869742	3.30843e-10	3.20267e-08	STABLE
Nup35	762.3	508.1	0.584371	3.30843e-10	3.20267e-08	STABLE
Abcf3	71.69	184	-1.34763	3.30843e-10	3.20267e-08	DOWN
Polr3k	61.2	172.8	-1.48278	3.30843e-10	3.20267e-08	DOWN
Taf1b	23.93	74.75	-1.60343	3.30843e-10	3.20267e-08	DOWN
Myl6	126.4	68.89	0.86636	4.50585e-10	4.12346e-08	STABLE
Rbm8a	77.85	144.3	-0.882093	4.50585e-10	4.12346e-08	STABLE
Tmem70	96.07	207.7	-1.10457	4.50585e-10	4.12346e-08	DOWN
Fbxw15	443.7	1170	-1.39641	4.50585e-10	4.12346e-08	DOWN
Glrx	174.6	470.5	-1.42486	4.50585e-10	4.12346e-08	DOWN
Mrpl35	81.08	231.5	-1.50211	4.50585e-10	4.12346e-08	DOWN
Dynll1	201.4	599.6	-1.5689	4.50585e-10	4.12346e-08	DOWN
Drap1	75.83	234.1	-1.6133	4.50585e-10	4.12346e-08	DOWN
Sgta	17.49	63.54	-1.80355	4.50585e-10	4.12346e-08	DOWN
Rpl35	212.3	859.9	-2.01302	4.50585e-10	4.12346e-08	DOWN
Troap	136.1	58.5	1.20397	6.06693e-10	5.37581e-08	UP
Ppig	753.2	412	0.868886	6.06693e-10	5.37581e-08	STABLE
Gstm5	260.5	145.1	0.839739	6.06693e-10	5.37581e-08	STABLE
Tubb5	81.48	171.4	-1.06411	6.06693e-10	5.37581e-08	DOWN
Akr1b3	274	699.2	-1.34855	6.06693e-10	5.37581e-08	DOWN
Trim75	26.6	82.95	-1.60513	6.06693e-10	5.37581e-08	DOWN
Klf17	387.4	172.6	1.1619	8.11584e-10	6.69537e-08	UP
Oog3	2787	1353	1.04177	8.11584e-10	6.69537e-08	UP
Smagp	528.3	303.2	0.799217	8.11584e-10	6.69537e-08	STABLE
Psmd1	213.8	123.6	0.786587	8.11584e-10	6.69537e-08	STABLE
Laptm4b	1110	651.7	0.767205	8.11584e-10	6.69537e-08	STABLE
Sypl	505.9	307	0.718953	8.11584e-10	6.69537e-08	STABLE
Haus3	243	419.7	-0.785539	8.11584e-10	6.69537e-08	STABLE
Eif4b	82.98	160	-0.939452	8.11584e-10	6.69537e-08	STABLE
Banf1	201.1	397.2	-0.978174	8.11584e-10	6.69537e-08	STABLE
Mctp2	69.98	139.4	-0.983565	8.11584e-10	6.69537e-08	STABLE
Myo5b	54.3	138.2	-1.3316	8.11584e-10	6.69537e-08	DOWN
Krr1	50.12	132.4	-1.38375	8.11584e-10	6.69537e-08	DOWN
Hikeshi	28.54	109.2	-1.89895	8.11584e-10	6.69537e-08	DOWN
Atp5o	51.42	224.3	-2.10359	8.11584e-10	6.69537e-08	DOWN
Top1	1388	685.8	1.01649	1.07413e-09	8.32799e-08	UP
Med27	811	490.4	0.724628	1.07413e-09	8.32799e-08	STABLE
Zfp655	309.9	441.1	-0.507834	1.07413e-09	8.32799e-08	STABLE
Gpbp1	329.2	601.3	-0.867241	1.07413e-09	8.32799e-08	STABLE
4930453N24Rik	38.98	93.56	-1.24198	1.07413e-09	8.32799e-08	DOWN
Terf1	40.73	129.2	-1.64154	1.07413e-09	8.32799e-08	DOWN
Nat8f2	27.8	91.36	-1.68134	1.07413e-09	8.32799e-08	DOWN
Figla	23.64	79.89	-1.7152	1.07413e-09	8.32799e-08	DOWN
Cct5	126.1	452	-1.83339	1.07413e-09	8.32799e-08	DOWN
Rpl24	81.62	311.6	-1.91988	1.07413e-09	8.32799e-08	DOWN
Kif22	38.19	172.7	-2.14764	1.07413e-09	8.32799e-08	DOWN
Gadd45gip1	80.59	406.5	-2.32018	1.07413e-09	8.32799e-08	DOWN
Psmb1	50.99	306.4	-2.56349	1.07413e-09	8.32799e-08	DOWN
Ppp2r1a	246.9	125.8	0.966488	1.41384e-09	1.03396e-07	STABLE
Pebp1	368.6	194.3	0.920632	1.41384e-09	1.03396e-07	STABLE
Fubp1	197.3	117.4	0.74339	1.41384e-09	1.03396e-07	STABLE
Nexn	1670	1002	0.736279	1.41384e-09	1.03396e-07	STABLE
Lhx8	110.3	251.3	-1.18051	1.41384e-09	1.03396e-07	DOWN
Tyw1	59.39	135.9	-1.1812	1.41384e-09	1.03396e-07	DOWN
Cnih1	113.2	261.2	-1.19882	1.41384e-09	1.03396e-07	DOWN
Gbx2	65.41	158.3	-1.26231	1.41384e-09	1.03396e-07	DOWN
Atp6v0c	318.8	853.6	-1.41798	1.41384e-09	1.03396e-07	DOWN
Pigyl	65.5	198.5	-1.58471	1.41384e-09	1.03396e-07	DOWN
Sgf29	42.56	213.9	-2.30252	1.41384e-09	1.03396e-07	DOWN
Rps11	58.97	301.6	-2.33502	1.41384e-09	1.03396e-07	DOWN
Timm17a	41.3	351.2	-3.05752	1.41384e-09	1.03396e-07	DOWN
Arhgef39	389.4	212.5	0.870691	1.84491e-09	1.26626e-07	STABLE
Ccna2	280.3	163.8	0.771714	1.84491e-09	1.26626e-07	STABLE
Tm2d1	446.9	296.7	0.589509	1.84491e-09	1.26626e-07	STABLE
Obox5	1876	1287	0.543923	1.84491e-09	1.26626e-07	STABLE
Mrpl32	204.9	358	-0.802139	1.84491e-09	1.26626e-07	STABLE
Stk32a	95.77	181.6	-0.916198	1.84491e-09	1.26626e-07	STABLE
Cops5	59.55	130.4	-1.11725	1.84491e-09	1.26626e-07	DOWN
Plac8	376.9	1020	-1.4344	1.84491e-09	1.26626e-07	DOWN
Cox7a2l	69.74	206.5	-1.55261	1.84491e-09	1.26626e-07	DOWN
Rpl31	112.9	370.5	-1.70625	1.84491e-09	1.26626e-07	DOWN
Nudc	97.42	417.6	-2.08862	1.84491e-09	1.26626e-07	DOWN
Rpl7	38.02	193.8	-2.31999	1.84491e-09	1.26626e-07	DOWN
Rps27a	90.74	478.9	-2.38717	1.84491e-09	1.26626e-07	DOWN
Mapk1ip1	32.67	176.9	-2.40175	1.84491e-09	1.26626e-07	DOWN
Rps18	44.93	279.4	-2.61027	1.84491e-09	1.26626e-07	DOWN
7420426K07Rik	417.1	215.5	0.949496	2.39484e-09	1.55451e-07	STABLE
Dusp1	203.9	109	0.896947	2.39484e-09	1.55451e-07	STABLE
Arid4a	155.6	83.85	0.883752	2.39484e-09	1.55451e-07	STABLE
Rheb	342.7	194.2	0.816188	2.39484e-09	1.55451e-07	STABLE
Brd2	169.7	97.38	0.794917	2.39484e-09	1.55451e-07	STABLE
Tsc22d1	1317	771.4	0.771093	2.39484e-09	1.55451e-07	STABLE
Per3	38.31	90	-1.21083	2.39484e-09	1.55451e-07	DOWN
Atf7ip	21.86	54.77	-1.28655	2.39484e-09	1.55451e-07	DOWN
Qars	69.89	192.8	-1.45089	2.39484e-09	1.55451e-07	DOWN
G6pdx	114.5	354.3	-1.62162	2.39484e-09	1.55451e-07	DOWN
Atp5g2	80.37	278.5	-1.78022	2.39484e-09	1.55451e-07	DOWN
Rpl27a	56.55	221.6	-1.95161	2.39484e-09	1.55451e-07	DOWN
Cox4i1	86.6	344	-1.97778	2.39484e-09	1.55451e-07	DOWN
Oca2	19.34	83.54	-2.05523	2.39484e-09	1.55451e-07	DOWN
Eif4e3	955.6	623.6	0.61504	3.08668e-09	1.91454e-07	STABLE
Zfp207	131.8	201.9	-0.611731	3.08668e-09	1.91454e-07	STABLE
Ttk	226.7	395.7	-0.801234	3.08668e-09	1.91454e-07	STABLE
Gspt2	103.8	219.3	-1.07144	3.08668e-09	1.91454e-07	DOWN
Rps29	605	1332	-1.1375	3.08668e-09	1.91454e-07	DOWN
Tex264	57.06	155.1	-1.427	3.08668e-09	1.91454e-07	DOWN
Ildr1	19.65	56.54	-1.47826	3.08668e-09	1.91454e-07	DOWN
Nfil3	62.35	179.8	-1.51315	3.08668e-09	1.91454e-07	DOWN
Vdac3	93.82	286.7	-1.60157	3.08668e-09	1.91454e-07	DOWN
Stx5a	72.29	294.8	-2.01283	3.08668e-09	1.91454e-07	DOWN
Dedd	44.19	186.2	-2.05021	3.08668e-09	1.91454e-07	DOWN
Rps26	112.8	505.3	-2.15324	3.08668e-09	1.91454e-07	DOWN
Orc4	102.5	173.9	-0.757179	3.95858e-09	2.37614e-07	STABLE
Anapc15	124.2	225.3	-0.854209	3.95858e-09	2.37614e-07	STABLE
Fbxw26	200.1	471	-1.23047	3.95858e-09	2.37614e-07	DOWN
Fbh1	36.53	103.3	-1.47497	3.95858e-09	2.37614e-07	DOWN
Cdk20	109.2	316.1	-1.52469	3.95858e-09	2.37614e-07	DOWN
Actr8	24.3	93.58	-1.90255	3.95858e-09	2.37614e-07	DOWN
Eif3h	23.2	109.9	-2.19629	3.95858e-09	2.37614e-07	DOWN
Psmg4	20.43	99.1	-2.22399	3.95858e-09	2.37614e-07	DOWN
Atp5g1	59.13	324	-2.43449	3.95858e-09	2.37614e-07	DOWN
Mtarc2	201.8	104.9	0.937471	5.04513e-09	2.88364e-07	STABLE
Lrr1	700.8	403.6	0.794678	5.04513e-09	2.88364e-07	STABLE
Plaa	356.2	205.7	0.789441	5.04513e-09	2.88364e-07	STABLE
Rbbp7	2395	1390	0.784247	5.04513e-09	2.88364e-07	STABLE
Dclre1a	468.9	275	0.767689	5.04513e-09	2.88364e-07	STABLE
Mat2b	2102	1313	0.678048	5.04513e-09	2.88364e-07	STABLE
Zfp68	66.86	154.8	-1.19858	5.04513e-09	2.88364e-07	DOWN
Papolg	34.48	88.18	-1.32954	5.04513e-09	2.88364e-07	DOWN
Adrm1	83.44	214.6	-1.35243	5.04513e-09	2.88364e-07	DOWN
Snrnp40	52.21	138.4	-1.38947	5.04513e-09	2.88364e-07	DOWN
Cript	46	124.8	-1.42066	5.04513e-09	2.88364e-07	DOWN
Atp5h	125.6	372	-1.55901	5.04513e-09	2.88364e-07	DOWN
Ndufc1	40.77	124.8	-1.59099	5.04513e-09	2.88364e-07	DOWN
Psma3	47.96	165	-1.76164	5.04513e-09	2.88364e-07	DOWN
Ndc80	173.3	100.5	0.780203	6.4022e-09	3.56205e-07	STABLE
Pphln1	57.5	122.7	-1.07994	6.4022e-09	3.56205e-07	DOWN
Ube2g1	232.3	500.8	-1.1046	6.4022e-09	3.56205e-07	DOWN
Rrn3	24.46	58.44	-1.22313	6.4022e-09	3.56205e-07	DOWN
Mrpl40	39.92	124.5	-1.61718	6.4022e-09	3.56205e-07	DOWN
Rpl29	29.76	132.4	-2.11615	6.4022e-09	3.56205e-07	DOWN
Rnasek	35.59	181.6	-2.31964	6.4022e-09	3.56205e-07	DOWN
Znrd1	24.01	128.8	-2.37562	6.4022e-09	3.56205e-07	DOWN
Seh1l	158.7	66.56	1.24066	8.07948e-09	4.26836e-07	UP
Phip	187.4	106.7	0.807013	8.07948e-09	4.26836e-07	STABLE
Lrrfip1	466.8	307.6	0.600252	8.07948e-09	4.26836e-07	STABLE
Tmem41b	100.5	182.1	-0.851136	8.07948e-09	4.26836e-07	STABLE
Tent5b	173.2	324.9	-0.903705	8.07948e-09	4.26836e-07	STABLE
Exo1	78.56	160.9	-1.02517	8.07948e-09	4.26836e-07	DOWN
Rpl17	419	869.9	-1.05198	8.07948e-09	4.26836e-07	DOWN
Slc4a8	128.8	277.6	-1.10154	8.07948e-09	4.26836e-07	DOWN
Spcs1	141.3	307.3	-1.11481	8.07948e-09	4.26836e-07	DOWN
Mettl7a2	33.87	81.92	-1.24949	8.07948e-09	4.26836e-07	DOWN
Cops2	79.95	216.9	-1.42821	8.07948e-09	4.26836e-07	DOWN
Glrx3	21.14	74.65	-1.77243	8.07948e-09	4.26836e-07	DOWN
Pop7	28.54	115.6	-1.98033	8.07948e-09	4.26836e-07	DOWN
Ssbp1	18.52	79.03	-2.03518	8.07948e-09	4.26836e-07	DOWN
Rps17	72.75	420.5	-2.51486	8.07948e-09	4.26836e-07	DOWN
Rpl19	61.05	404.9	-2.70989	8.07948e-09	4.26836e-07	DOWN
9530068E07Rik	282.2	131.5	1.09631	1.01541e-08	5.09135e-07	UP
Pnisr	166.6	89.48	0.889341	1.01541e-08	5.09135e-07	STABLE
Nap1l1	458.9	284.7	0.686744	1.01541e-08	5.09135e-07	STABLE
Cnn3	391.2	282.2	0.469986	1.01541e-08	5.09135e-07	STABLE
Mbl2	287.3	445.3	-0.63084	1.01541e-08	5.09135e-07	STABLE
Ybx3	251.4	515.8	-1.034	1.01541e-08	5.09135e-07	DOWN
Rpl11	253.1	530.8	-1.0654	1.01541e-08	5.09135e-07	DOWN
Ybx2	134.8	284.7	-1.07357	1.01541e-08	5.09135e-07	DOWN
Ndufb2	66.61	147.3	-1.13292	1.01541e-08	5.09135e-07	DOWN
Asnsd1	28.55	70.88	-1.2824	1.01541e-08	5.09135e-07	DOWN
Umodl1	451.7	1253	-1.47022	1.01541e-08	5.09135e-07	DOWN
Emc8	57.62	174.7	-1.58326	1.01541e-08	5.09135e-07	DOWN
Rpl39	362	1132	-1.64224	1.01541e-08	5.09135e-07	DOWN
Ftdc1	675.3	2302	-1.76762	1.01541e-08	5.09135e-07	DOWN
Mus81	37.76	138.6	-1.84832	1.01541e-08	5.09135e-07	DOWN
Dcaf13	30.14	120.8	-1.96719	1.01541e-08	5.09135e-07	DOWN
Elof1	165.6	723.6	-2.12055	1.01541e-08	5.09135e-07	DOWN
Med13l	123.8	63	0.963228	1.27006e-08	6.112e-07	STABLE
Dcaf12	412.4	240.3	0.776439	1.27006e-08	6.112e-07	STABLE
Kmt2c	521.7	337.7	0.625829	1.27006e-08	6.112e-07	STABLE
Cenps	166.7	289.2	-0.791045	1.27006e-08	6.112e-07	STABLE
Eif4e	201.5	382.5	-0.920879	1.27006e-08	6.112e-07	STABLE
Btf3	244.2	488.9	-0.99882	1.27006e-08	6.112e-07	STABLE
Eif2b4	85.44	184.6	-1.10238	1.27006e-08	6.112e-07	DOWN
Pes1	35.45	80.99	-1.16946	1.27006e-08	6.112e-07	DOWN
Phb2	80.37	192.3	-1.24817	1.27006e-08	6.112e-07	DOWN
Zfp57	177.5	452.7	-1.34605	1.27006e-08	6.112e-07	DOWN
Hspa8	169.9	464.1	-1.44441	1.27006e-08	6.112e-07	DOWN
Opalin	19.67	59.68	-1.5535	1.27006e-08	6.112e-07	DOWN
Rpl18a	172.2	648.9	-1.90784	1.27006e-08	6.112e-07	DOWN
Rpl23a	54.05	311.9	-2.50697	1.27006e-08	6.112e-07	DOWN
Rbm25	575	319.8	0.84434	1.58255e-08	7.36191e-07	STABLE
Siah1b	381.1	219.6	0.792676	1.58255e-08	7.36191e-07	STABLE
Vps26a	140.8	232.8	-0.721683	1.58255e-08	7.36191e-07	STABLE
Gorasp2	158.9	281.2	-0.819373	1.58255e-08	7.36191e-07	STABLE
Eloc	1321	2370	-0.842474	1.58255e-08	7.36191e-07	STABLE
Wdr53	31.98	76.48	-1.23216	1.58255e-08	7.36191e-07	DOWN
Rpl6	113.3	280.8	-1.3017	1.58255e-08	7.36191e-07	DOWN
Aass	75.65	192.9	-1.33929	1.58255e-08	7.36191e-07	DOWN
Srsf2	43.51	137.6	-1.63857	1.58255e-08	7.36191e-07	DOWN
Tyms	54.44	190.6	-1.78898	1.58255e-08	7.36191e-07	DOWN
Eola1	45.67	161	-1.79572	1.58255e-08	7.36191e-07	DOWN
Rhoh	22.66	104.5	-2.15635	1.58255e-08	7.36191e-07	DOWN
Rtf1	269.8	133	1.01507	1.96332e-08	8.79139e-07	UP
Med15	180	104.9	0.773625	1.96332e-08	8.79139e-07	STABLE
Smc6	628.2	368.9	0.766125	1.96332e-08	8.79139e-07	STABLE
Eif2s2	2340	1449	0.691253	1.96332e-08	8.79139e-07	STABLE
Nsd1	127.1	214.8	-0.75236	1.96332e-08	8.79139e-07	STABLE
Iars	88.05	197.4	-1.15567	1.96332e-08	8.79139e-07	DOWN
Lsm3	107.2	280.4	-1.37903	1.96332e-08	8.79139e-07	DOWN
0610010K14Rik	66.28	178.6	-1.41613	1.96332e-08	8.79139e-07	DOWN
Dnajc11	95.25	272.8	-1.50818	1.96332e-08	8.79139e-07	DOWN
Atp5k	136.6	401.2	-1.54777	1.96332e-08	8.79139e-07	DOWN
Psmb4	60.08	184.9	-1.60552	1.96332e-08	8.79139e-07	DOWN
Ankrd13a	45.59	144.2	-1.64018	1.96332e-08	8.79139e-07	DOWN
Mrpl14	37.24	171.6	-2.17392	1.96332e-08	8.79139e-07	DOWN
Pop5	18.26	97.39	-2.35256	1.96332e-08	8.79139e-07	DOWN
Mad2l1bp	89.42	41.15	1.101	2.4273e-08	1.04231e-06	UP
Nup93	166.7	85.61	0.95371	2.4273e-08	1.04231e-06	STABLE
Srek1	145.4	83.06	0.800619	2.4273e-08	1.04231e-06	STABLE
Wdr33	337.5	202.2	0.736204	2.4273e-08	1.04231e-06	STABLE
Rnps1	313.2	188.2	0.731644	2.4273e-08	1.04231e-06	STABLE
Dazl	1613	999	0.690611	2.4273e-08	1.04231e-06	STABLE
Ppp1r12a	507.6	336.6	0.59108	2.4273e-08	1.04231e-06	STABLE
Smc4	1667	1110	0.586382	2.4273e-08	1.04231e-06	STABLE
Cd55	479.6	359.2	0.415819	2.4273e-08	1.04231e-06	STABLE
Aknad1	72.14	141.8	-0.965036	2.4273e-08	1.04231e-06	STABLE
Fbxo30	72.79	146.7	-1.00154	2.4273e-08	1.04231e-06	DOWN
Ndufb5	78.7	217.5	-1.45475	2.4273e-08	1.04231e-06	DOWN
Rpsa	63.39	196.8	-1.61889	2.4273e-08	1.04231e-06	DOWN
Dis3l	31.74	118.3	-1.8656	2.4273e-08	1.04231e-06	DOWN
Snrpd2	34.77	200.2	-2.49145	2.4273e-08	1.04231e-06	DOWN
Ltc4s	19.9	120.5	-2.53983	2.4273e-08	1.04231e-06	DOWN
Baz1a	256.2	103.6	1.29819	2.98911e-08	1.20333e-06	UP
Ubxn4	685.6	381.2	0.844911	2.98911e-08	1.20333e-06	STABLE
Smc3	768	439.8	0.802964	2.98911e-08	1.20333e-06	STABLE
Stbd1	295.8	174.2	0.760186	2.98911e-08	1.20333e-06	STABLE
Snx2	213.2	131.7	0.690481	2.98911e-08	1.20333e-06	STABLE
Jpt1	173.7	321.5	-0.884128	2.98911e-08	1.20333e-06	STABLE
Ndufb1	151.8	285.6	-0.907007	2.98911e-08	1.20333e-06	STABLE
Snupn	69.22	130.8	-0.908762	2.98911e-08	1.20333e-06	STABLE
Ndufs5	131.1	248	-0.914582	2.98911e-08	1.20333e-06	STABLE
Itpk1	64.6	138	-1.08316	2.98911e-08	1.20333e-06	DOWN
Bmp6	52.12	114.2	-1.11722	2.98911e-08	1.20333e-06	DOWN
Gemin6	21.82	54.95	-1.29391	2.98911e-08	1.20333e-06	DOWN
Dyrk1a	70.32	174	-1.2947	2.98911e-08	1.20333e-06	DOWN
Vps25	40.55	103.4	-1.32939	2.98911e-08	1.20333e-06	DOWN
Psmf1	113.6	309.1	-1.43582	2.98911e-08	1.20333e-06	DOWN
Smarcal1	29.48	91.32	-1.59883	2.98911e-08	1.20333e-06	DOWN
Gm11545	80.47	267	-1.71795	2.98911e-08	1.20333e-06	DOWN
Lnx2	31.53	108	-1.74434	2.95119e-08	1.20333e-06	DOWN
Rplp0	121.9	412	-1.74877	2.98911e-08	1.20333e-06	DOWN
Gckr	53.17	183.7	-1.76923	2.98911e-08	1.20333e-06	DOWN
Cops6	29.47	117.5	-1.95967	2.98911e-08	1.20333e-06	DOWN
Dcaf11	15.15	64.95	-2.03017	2.94358e-08	1.20333e-06	DOWN
Eif4h	33.4	146.9	-2.10371	2.98911e-08	1.20333e-06	DOWN
Rps20	83.3	432	-2.36082	2.98911e-08	1.20333e-06	DOWN
Mindy4	12.62	71.82	-2.4189	2.95119e-08	1.20333e-06	DOWN
Cyb5a	79.85	437.6	-2.43942	2.95119e-08	1.20333e-06	DOWN
Tbp	37.71	116	-1.59593	3.3433e-08	1.33948e-06	DOWN
Ube2w	74.51	320.7	-2.09096	3.3433e-08	1.33948e-06	DOWN
Nadk	137.2	80.83	0.756297	3.66898e-08	1.44236e-06	STABLE
Ccar1	243	147.4	0.716991	3.66898e-08	1.44236e-06	STABLE
Dazap2	327.7	225.5	0.53757	3.66898e-08	1.44236e-06	STABLE
Eif4a3	77.64	167.7	-1.10155	3.66898e-08	1.44236e-06	DOWN
Sf1	22.43	60.11	-1.38314	3.66898e-08	1.44236e-06	DOWN
Meaf6	17.11	52.6	-1.56493	3.66898e-08	1.44236e-06	DOWN
Eef1d	59.45	257.4	-2.09597	3.66898e-08	1.44236e-06	DOWN
Atp5j2	129.8	577.1	-2.14347	3.66898e-08	1.44236e-06	DOWN
Supt20	40.09	212	-2.37442	4.28474e-08	1.68048e-06	DOWN
Swi5	359.6	155.3	1.20631	4.4874e-08	1.68122e-06	UP
Arrdc2	181.6	103.4	0.806721	4.4874e-08	1.68122e-06	STABLE
Afap1l2	318.2	182.8	0.796447	4.4874e-08	1.68122e-06	STABLE
Ccndbp1	689.4	413.6	0.735715	4.4874e-08	1.68122e-06	STABLE
Rgs17	345.6	210.2	0.715015	4.4874e-08	1.68122e-06	STABLE
Metap2	516.3	317.3	0.700776	4.4874e-08	1.68122e-06	STABLE
Yeats4	167.7	106.4	0.651393	4.4874e-08	1.68122e-06	STABLE
Fbxw14	2580	1789	0.527997	4.4874e-08	1.68122e-06	STABLE
Tprgl	51.62	93.33	-0.842102	4.4874e-08	1.68122e-06	STABLE
Trappc8	54.09	115	-1.07413	4.4874e-08	1.68122e-06	DOWN
Abcf2	40.79	100.1	-1.275	4.4874e-08	1.68122e-06	DOWN
Psmd8	93.3	227.6	-1.27762	4.4874e-08	1.68122e-06	DOWN
Slc30a3	144.8	356.2	-1.29299	4.4874e-08	1.68122e-06	DOWN
Thap1	60.65	169	-1.46352	4.4874e-08	1.68122e-06	DOWN
Glrx5	106.8	319.4	-1.57107	4.4874e-08	1.68122e-06	DOWN
Trappc9	65.29	206.4	-1.64566	4.4874e-08	1.68122e-06	DOWN
Ndufa2	135.6	427.8	-1.65029	4.4874e-08	1.68122e-06	DOWN
Trim27	50.21	166.4	-1.70916	4.4874e-08	1.68122e-06	DOWN
Nobox	109.6	380.8	-1.78693	4.4874e-08	1.68122e-06	DOWN
Kremen1	18.29	70.94	-1.89916	4.4874e-08	1.68122e-06	DOWN
Dgcr6	15.62	69.25	-2.0792	4.84727e-08	1.79994e-06	DOWN
Rnf181	29.6	140.8	-2.21239	4.83113e-08	1.79994e-06	DOWN
Uqcrb	31.73	153.1	-2.23573	4.84727e-08	1.79994e-06	DOWN
Mrpl17	10.89	88.86	-2.91762	4.83516e-08	1.79994e-06	DOWN
Tada2a	170	92.3	0.87392	5.47159e-08	1.94887e-06	STABLE
Taf3	650.3	398.2	0.706264	5.47159e-08	1.94887e-06	STABLE
Lrrcc1	87.35	53.7	0.691599	5.47159e-08	1.94887e-06	STABLE
Cenph	378.7	234.2	0.69097	5.47159e-08	1.94887e-06	STABLE
Zswim3	236.9	150.8	0.648164	5.47159e-08	1.94887e-06	STABLE
Parl	322.9	622.5	-0.945067	5.47159e-08	1.94887e-06	STABLE
Rnf8	161.1	323.2	-1.00011	5.47159e-08	1.94887e-06	DOWN
Nkd1	137	278.7	-1.01905	5.47159e-08	1.94887e-06	DOWN
Rnf185	112.5	231.9	-1.03686	5.47159e-08	1.94887e-06	DOWN
Dstn	79.79	180.2	-1.16562	5.47159e-08	1.94887e-06	DOWN
Klhdc10	19.22	44.95	-1.18418	5.47159e-08	1.94887e-06	DOWN
Dhx40	23.12	55	-1.21537	5.47159e-08	1.94887e-06	DOWN
C8b	28.18	76.13	-1.40204	5.47159e-08	1.94887e-06	DOWN
Chchd6	38.18	110.7	-1.51152	5.47159e-08	1.94887e-06	DOWN
Ift46	53.67	159.8	-1.55652	5.47159e-08	1.94887e-06	DOWN
Hmgn2	63.7	209.2	-1.70027	5.47159e-08	1.94887e-06	DOWN
Mrps18c	39.04	139.7	-1.81314	5.47159e-08	1.94887e-06	DOWN
Pramel15	24.55	102.1	-2.01337	5.48109e-08	1.94887e-06	DOWN
Rpl7a	81.54	434.1	-2.39813	5.48109e-08	1.94887e-06	DOWN
Dpep3	14.87	87.89	-2.48599	5.4675e-08	1.94887e-06	DOWN
Mrpl33	21.93	121.4	-2.41611	6.17968e-08	2.19261e-06	DOWN
Mthfd2	477.7	272.2	0.808966	6.64976e-08	2.29143e-06	STABLE
Mapre1	430.1	256.9	0.741173	6.64976e-08	2.29143e-06	STABLE
Hpf1	1722	1044	0.721473	6.64976e-08	2.29143e-06	STABLE
Tiparp	1710	1116	0.614651	6.64976e-08	2.29143e-06	STABLE
Tbc1d14	651.6	434.7	0.582757	6.64976e-08	2.29143e-06	STABLE
Baiap2l1	247.7	403.1	-0.700046	6.64976e-08	2.29143e-06	STABLE
Rimkla	69.93	127.1	-0.852801	6.64976e-08	2.29143e-06	STABLE
Cdca5	141.1	269.4	-0.927652	6.64976e-08	2.29143e-06	STABLE
Ccnh	35.8	82.2	-1.17665	6.64976e-08	2.29143e-06	DOWN
Zwint	29.1	77.09	-1.37548	6.64976e-08	2.29143e-06	DOWN
Ttc33	47.18	127.2	-1.41178	6.64976e-08	2.29143e-06	DOWN
Rpl13a	95.49	261.1	-1.44172	6.64976e-08	2.29143e-06	DOWN
Akr1a1	84.9	258.6	-1.59542	6.64976e-08	2.29143e-06	DOWN
Rpl14	112.5	364.7	-1.68851	6.64976e-08	2.29143e-06	DOWN
Myrip	12.69	45.71	-1.77041	6.99845e-08	2.3919e-06	DOWN
Haus7	9.431	38.91	-1.93591	6.97569e-08	2.3919e-06	DOWN
Nosip	11.86	73.8	-2.53985	6.99845e-08	2.3919e-06	DOWN
Ndufb7	10.18	66.38	-2.59177	6.98137e-08	2.3919e-06	DOWN
Pan2	121.4	72.19	0.742121	8.05872e-08	2.64626e-06	STABLE
Oat	96.55	59.63	0.686101	8.05872e-08	2.64626e-06	STABLE
Taf8	170.5	109.1	0.639101	8.05872e-08	2.64626e-06	STABLE
Matr3	187.5	296.1	-0.655998	8.05872e-08	2.64626e-06	STABLE
Cenpq	257.7	436.8	-0.758678	8.05872e-08	2.64626e-06	STABLE
Naa11	47.2	87.12	-0.870423	8.05872e-08	2.64626e-06	STABLE
Tspyl1	43.46	87.06	-0.985862	8.05872e-08	2.64626e-06	STABLE
Dap3	131	270.4	-1.04019	8.05872e-08	2.64626e-06	DOWN
Noxo1	29.1	62.13	-1.06855	8.05872e-08	2.64626e-06	DOWN
Gm5134	25.76	56.08	-1.0931	8.05872e-08	2.64626e-06	DOWN
Cltb	98.65	217.1	-1.12995	8.05872e-08	2.64626e-06	DOWN
Zfp958	46.15	105.3	-1.1724	8.05872e-08	2.64626e-06	DOWN
Asb8	55.13	135.3	-1.27968	8.05872e-08	2.64626e-06	DOWN
Rab21	79.42	194.7	-1.28279	8.05872e-08	2.64626e-06	DOWN
Aptx	29.78	74.45	-1.29347	8.05872e-08	2.64626e-06	DOWN
Dym	25.98	87.37	-1.71177	8.05872e-08	2.64626e-06	DOWN
Grhl1	19.65	77.94	-1.93463	7.90254e-08	2.64626e-06	DOWN
Elp3	17.59	74.41	-2.02057	7.90254e-08	2.64626e-06	DOWN
Mrgbp	13.63	61.56	-2.09602	7.88341e-08	2.64626e-06	DOWN
Rpl28	52.76	252.5	-2.23771	8.05872e-08	2.64626e-06	DOWN
Sertad3	84.77	32.94	1.33735	8.91928e-08	2.91172e-06	UP
Srfbp1	9.314	39.64	-1.97839	8.89786e-08	2.91172e-06	DOWN
Sar1b	18.38	118.5	-2.62449	8.91928e-08	2.91172e-06	DOWN
Ddb1	495.5	237.4	1.05826	9.73653e-08	3.11179e-06	UP
Afdn	294	179.4	0.709523	9.73653e-08	3.11179e-06	STABLE
Rnf20	213.6	130.5	0.706358	9.73653e-08	3.11179e-06	STABLE
Wasl	497.4	307.2	0.693386	9.73653e-08	3.11179e-06	STABLE
Plat	2267	1480	0.614812	9.73653e-08	3.11179e-06	STABLE
Arf1	881	608.2	0.533741	9.73653e-08	3.11179e-06	STABLE
Nectin3	95.51	155	-0.692582	9.73653e-08	3.11179e-06	STABLE
Chsy1	104.1	191.7	-0.87518	9.73653e-08	3.11179e-06	STABLE
Isca1	174.1	324.6	-0.894516	9.73653e-08	3.11179e-06	STABLE
Dynlrb1	83.19	290.8	-1.79338	9.73653e-08	3.11179e-06	DOWN
Ckb	58.5	255.7	-2.10904	9.73653e-08	3.11179e-06	DOWN
Gdap2	34.61	115.5	-1.7095	1.00622e-07	3.19755e-06	DOWN
Rps3a1	40.82	151.5	-1.86701	1.00622e-07	3.19755e-06	DOWN
Rpl22l1	29.73	135.2	-2.1475	1.00622e-07	3.19755e-06	DOWN
Krtcap3	2.924	26.4	-2.80364	1.03233e-07	3.27432e-06	DOWN
Tfap2e	134.3	242	-0.844793	1.13462e-07	3.57844e-06	STABLE
Xpo1	25.81	77.89	-1.55714	1.13462e-07	3.57844e-06	DOWN
Cdk1	47.74	210.4	-2.11664	1.13462e-07	3.57844e-06	DOWN
Pex13	340.8	203.8	0.73889	1.17321e-07	3.63848e-06	STABLE
Tmem209	250	150.1	0.731958	1.17321e-07	3.63848e-06	STABLE
Acat1	303.2	182.8	0.727116	1.17321e-07	3.63848e-06	STABLE
Sptan1	47.58	112.8	-1.2277	1.17321e-07	3.63848e-06	DOWN
Rbm3	74.42	196.6	-1.38939	1.17321e-07	3.63848e-06	DOWN
Gng3	55.09	168.5	-1.59519	1.17321e-07	3.63848e-06	DOWN
Polr2e	34.76	116.4	-1.71477	1.17321e-07	3.63848e-06	DOWN
4930548H24Rik	3.028	27.46	-2.82088	1.17282e-07	3.63848e-06	DOWN
Prorp	3.639	44.49	-3.2938	1.17282e-07	3.63848e-06	DOWN
Mrps18b	25.83	89.78	-1.75834	1.27882e-07	3.95136e-06	DOWN
Dnajc15	10.69	68.07	-2.56244	1.27782e-07	3.95136e-06	DOWN
Prr5	5.57	39.21	-2.61361	1.34792e-07	4.15721e-06	DOWN
Tomm34	181	98.85	0.865859	1.40972e-07	4.2083e-06	STABLE
Ptprf	72.16	40.09	0.83217	1.40972e-07	4.2083e-06	STABLE
U2surp	203.8	126.7	0.681204	1.40972e-07	4.2083e-06	STABLE
Cenpa	238.4	165.1	0.527463	1.40972e-07	4.2083e-06	STABLE
H3f3a	1424	1031	0.466376	1.40972e-07	4.2083e-06	STABLE
Senp8	115.5	187.9	-0.697195	1.40972e-07	4.2083e-06	STABLE
Cfl2	159.5	299.3	-0.903656	1.40972e-07	4.2083e-06	STABLE
Mybl2	77.04	153.8	-0.988164	1.40972e-07	4.2083e-06	STABLE
Taf12	59.99	128.8	-1.08948	1.40972e-07	4.2083e-06	DOWN
Rtf2	45.06	102.5	-1.16781	1.40972e-07	4.2083e-06	DOWN
Aig1	56.55	133.6	-1.22546	1.40972e-07	4.2083e-06	DOWN
Zbtb8b	22.2	53.44	-1.23054	1.40972e-07	4.2083e-06	DOWN
Paics	36.82	89.81	-1.26371	1.40972e-07	4.2083e-06	DOWN
Topbp1	41.02	102.1	-1.29467	1.40972e-07	4.2083e-06	DOWN
Ndufv2	54.26	138.9	-1.33978	1.40972e-07	4.2083e-06	DOWN
Zkscan6	33.22	88.15	-1.38148	1.40972e-07	4.2083e-06	DOWN
Tmem97	63.44	205	-1.67665	1.40972e-07	4.2083e-06	DOWN
Rpl12	25.06	97.72	-1.92158	1.40972e-07	4.2083e-06	DOWN
Taf5l	6.667	35.68	-2.25842	1.41845e-07	4.22684e-06	DOWN
Plce1	64.68	176.6	-1.43529	1.44067e-07	4.24771e-06	DOWN
Utp11	29	92.88	-1.646	1.43732e-07	4.24771e-06	DOWN
Alg13	78.86	292.1	-1.87583	1.44067e-07	4.24771e-06	DOWN
Eif3d	16.05	77.78	-2.20768	1.43732e-07	4.24771e-06	DOWN
Snai3	8.864	51	-2.39828	1.43732e-07	4.24771e-06	DOWN
Bloc1s2	9.081	55.42	-2.48444	1.43732e-07	4.24771e-06	DOWN
Cenpo	12.95	62.39	-2.18446	1.52886e-07	4.4998e-06	DOWN
Nudt2	4.809	21.23	-1.93595	1.59867e-07	4.68879e-06	DOWN
Med29	16.78	114.3	-2.69764	1.59867e-07	4.68879e-06	DOWN
Cirbp	28.63	90.29	-1.62342	1.61852e-07	4.73869e-06	DOWN
Ppp1r3d	161.4	80.39	0.996289	1.68963e-07	4.82871e-06	STABLE
Fam220a	133.3	75.47	0.812458	1.68963e-07	4.82871e-06	STABLE
Gng12	535.5	316.9	0.755055	1.68963e-07	4.82871e-06	STABLE
Unc50	1002	602.8	0.731715	1.68963e-07	4.82871e-06	STABLE
Dnajc3	667	411.7	0.694833	1.68963e-07	4.82871e-06	STABLE
Wdr20	546.6	349.2	0.645038	1.68963e-07	4.82871e-06	STABLE
Kif20b	384.8	249.1	0.625402	1.68963e-07	4.82871e-06	STABLE
Psmc6	108.4	170.5	-0.647938	1.68963e-07	4.82871e-06	STABLE
Ccnc	21.8	49.54	-1.14828	1.68963e-07	4.82871e-06	DOWN
Qrfprl	39.88	99	-1.29048	1.68963e-07	4.82871e-06	DOWN
Cnot1	33.67	91.34	-1.41303	1.68963e-07	4.82871e-06	DOWN
Ndufb11	164.9	443.1	-1.42076	1.68963e-07	4.82871e-06	DOWN
Gemin7	59.03	179.3	-1.587	1.68963e-07	4.82871e-06	DOWN
Rpl23	59.97	230.2	-1.92319	1.68963e-07	4.82871e-06	DOWN
Thap11	34.72	110.8	-1.64606	1.82589e-07	5.20037e-06	DOWN
Sar1a	26.84	88.78	-1.68935	1.82589e-07	5.20037e-06	DOWN
Tuba4a	16.12	132.8	-2.96571	1.92208e-07	5.46502e-06	DOWN
Dnajb1	55.16	186.5	-1.73918	1.93676e-07	5.49745e-06	DOWN
Smn1	377.9	203.8	0.887262	2.01981e-07	5.56344e-06	STABLE
Usp16	316.5	179.3	0.816508	2.01981e-07	5.56344e-06	STABLE
Eif4a2	279.5	164.9	0.757634	2.01981e-07	5.56344e-06	STABLE
Rnf34	553.5	332.1	0.735104	2.01981e-07	5.56344e-06	STABLE
Dhrs1	127	77.09	0.712719	2.01981e-07	5.56344e-06	STABLE
Herpud2	437.8	267	0.711004	2.01981e-07	5.56344e-06	STABLE
Stard7	259	161.3	0.679814	2.01981e-07	5.56344e-06	STABLE
Sorbs1	294.7	191.6	0.6184	2.01981e-07	5.56344e-06	STABLE
Snrpg	618.1	413.9	0.577612	2.01981e-07	5.56344e-06	STABLE
Fip1l1	414.8	574.2	-0.468428	2.01981e-07	5.56344e-06	STABLE
Psme3ip1	160.3	266.6	-0.730918	2.01981e-07	5.56344e-06	STABLE
Hspa9	126.6	216	-0.765801	2.01981e-07	5.56344e-06	STABLE
Vcpip1	63.53	120.7	-0.9149	2.01981e-07	5.56344e-06	STABLE
Asz1	54.49	109.3	-0.990823	2.01981e-07	5.56344e-06	STABLE
Polb	44.46	103.1	-1.19566	2.01981e-07	5.56344e-06	DOWN
Eif2s3x	28.34	72.28	-1.32059	2.01981e-07	5.56344e-06	DOWN
Glyr1	31.31	89.92	-1.49256	2.01981e-07	5.56344e-06	DOWN
Rps6	34.3	164.8	-2.23192	2.01981e-07	5.56344e-06	DOWN
Syngr2	57.83	28.5	0.9957	2.05413e-07	5.60268e-06	STABLE
Xlr3a	61.72	160.2	-1.36135	2.05413e-07	5.60268e-06	DOWN
Tuba3a	39.87	121.1	-1.57948	2.05413e-07	5.60268e-06	DOWN
Qrich1	7.569	34.92	-2.06764	2.04946e-07	5.60268e-06	DOWN
Xab2	2.798	19.85	-2.4568	2.04397e-07	5.60268e-06	DOWN
Eif3m	16.63	99.2	-2.50687	2.04946e-07	5.60268e-06	DOWN
Malsu1	17.94	66.56	-1.83473	2.17835e-07	5.93184e-06	DOWN
Pex11a	162.8	77.27	1.06529	2.30982e-07	6.22907e-06	UP
Secisbp2	84.78	42.38	0.983465	2.30808e-07	6.22907e-06	STABLE
Ash2l	15.38	37.04	-1.21503	2.30289e-07	6.22907e-06	DOWN
Tbrg1	25.52	70.1	-1.42279	2.30462e-07	6.22907e-06	DOWN
Prim1	11.23	43.48	-1.86337	2.30982e-07	6.22907e-06	DOWN
Fam110c	13.27	63.4	-2.17407	2.30462e-07	6.22907e-06	DOWN
Deptor	318.7	167.6	0.922823	2.40878e-07	6.32286e-06	STABLE
Prpf40a	425.7	244.9	0.794824	2.40878e-07	6.32286e-06	STABLE
Cenpn	465.6	282.9	0.717132	2.40878e-07	6.32286e-06	STABLE
Carmil1	227.4	140.9	0.686457	2.40878e-07	6.32286e-06	STABLE
Tmem109	229.2	143.4	0.672803	2.40878e-07	6.32286e-06	STABLE
Sec62	831.3	526.2	0.658748	2.40878e-07	6.32286e-06	STABLE
Ep400	409.1	259.5	0.6549	2.40878e-07	6.32286e-06	STABLE
Bfar	265.7	185.8	0.514352	2.40878e-07	6.32286e-06	STABLE
Eif4enif1	365.4	575	-0.652907	2.40878e-07	6.32286e-06	STABLE
Sec11c	119.3	222.7	-0.89496	2.40878e-07	6.32286e-06	STABLE
Cep41	94	190.7	-1.01295	2.40878e-07	6.32286e-06	DOWN
Eif2d	32.5	68.21	-1.04688	2.40878e-07	6.32286e-06	DOWN
Faf1	24.62	56.81	-1.17404	2.40878e-07	6.32286e-06	DOWN
Tubb2b	43.62	105.7	-1.2574	2.40878e-07	6.32286e-06	DOWN
Tmem199	44.17	111.4	-1.31535	2.40878e-07	6.32286e-06	DOWN
Sucla2	48.93	124.9	-1.33457	2.40878e-07	6.32286e-06	DOWN
Rps23	30.81	122.4	-1.95597	2.40878e-07	6.32286e-06	DOWN
Thap7	18.32	132.4	-2.78777	2.44894e-07	6.41821e-06	DOWN
Hexim2	25.5	78.69	-1.58875	2.59614e-07	6.7722e-06	DOWN
AA792892	20.28	77.82	-1.8888	2.59614e-07	6.7722e-06	DOWN
Rps25	27.52	180.4	-2.66879	2.59034e-07	6.7722e-06	DOWN
Slirp	7.293	58.88	-2.85213	2.73353e-07	7.11951e-06	DOWN
Gmps	70.85	186.5	-1.38376	2.75186e-07	7.15613e-06	DOWN
Zc3h18	124.4	77.98	0.666683	2.86561e-07	7.29337e-06	STABLE
Siah2	997.3	677.7	0.556582	2.86561e-07	7.29337e-06	STABLE
Cops3	107.6	181.7	-0.750056	2.86561e-07	7.29337e-06	STABLE
Ifit1bl2	185.8	325.7	-0.80692	2.86561e-07	7.29337e-06	STABLE
Plrg1	90.4	171.4	-0.91581	2.86561e-07	7.29337e-06	STABLE
Jazf1	57.88	117.3	-1.00611	2.86561e-07	7.29337e-06	DOWN
Rgn	43.66	92.44	-1.0651	2.86561e-07	7.29337e-06	DOWN
Ska3	41.7	91.15	-1.10982	2.86561e-07	7.29337e-06	DOWN
Rpl15	127.7	296.6	-1.20907	2.86561e-07	7.29337e-06	DOWN
Rfx5	26.8	67.22	-1.2951	2.86561e-07	7.29337e-06	DOWN
Ddx11	37.9	96.84	-1.33078	2.86561e-07	7.29337e-06	DOWN
Gfer	68.29	178.7	-1.37492	2.86561e-07	7.29337e-06	DOWN
Pin4	27.97	98.02	-1.77333	2.86561e-07	7.29337e-06	DOWN
Mrpl12	27.39	109.2	-1.95715	2.86561e-07	7.29337e-06	DOWN
Psmc3ip	6.872	45.59	-2.56529	2.87587e-07	7.30838e-06	DOWN
Gins4	8.906	69.36	-2.82842	3.07041e-07	7.79092e-06	DOWN
Rpap2	21.54	73.6	-1.72667	3.09083e-07	7.81905e-06	DOWN
Otub2	18.15	81.96	-2.1149	3.09083e-07	7.81905e-06	DOWN
Banp	266.8	113.6	1.22452	3.27509e-07	8.19849e-06	UP
Stat3	185.6	108.9	0.764193	3.27509e-07	8.19849e-06	STABLE
Chtop	27.52	83.22	-1.56217	3.27509e-07	8.19849e-06	DOWN
Sdhd	52.73	159.8	-1.58124	3.27509e-07	8.19849e-06	DOWN
Alkbh7	36.6	149.2	-1.99793	3.27509e-07	8.19849e-06	DOWN
Pdha1	6.346	29.13	-2.03627	3.26789e-07	8.19849e-06	DOWN
Dnaja3	11.5	53.32	-2.12009	3.26789e-07	8.19849e-06	DOWN
Eif2ak4	139.3	81.1	0.772806	3.40142e-07	8.328e-06	STABLE
Lamtor2	78.5	47.33	0.717924	3.40142e-07	8.328e-06	STABLE
Smim14	761.2	465.5	0.708265	3.40142e-07	8.328e-06	STABLE
Gcc2	329.7	203.3	0.694742	3.40142e-07	8.328e-06	STABLE
Mllt10	944.2	591.4	0.674134	3.40142e-07	8.328e-06	STABLE
Glcci1	307.6	193.7	0.664177	3.40142e-07	8.328e-06	STABLE
Csde1	470.1	320.4	0.551524	3.40142e-07	8.328e-06	STABLE
Eif3k	190.1	313.3	-0.717939	3.40142e-07	8.328e-06	STABLE
Uqcrh	295.2	526.6	-0.832654	3.40142e-07	8.328e-06	STABLE
Rad51	75.92	144.7	-0.92179	3.40142e-07	8.328e-06	STABLE
Rpl37	351.7	794.5	-1.1735	3.40142e-07	8.328e-06	DOWN
Znhit6	33.04	82.25	-1.2901	3.40142e-07	8.328e-06	DOWN
Atp5j	62.7	160.5	-1.34253	3.40142e-07	8.328e-06	DOWN
Tmem258	68.02	193.3	-1.49337	3.40142e-07	8.328e-06	DOWN
Supt4a	29.83	112.1	-1.8755	3.40142e-07	8.328e-06	DOWN
Sfxn4	10.22	43.54	-1.9886	3.4472e-07	8.42777e-06	DOWN
Arf6	29.89	82.46	-1.43414	3.66793e-07	8.91537e-06	DOWN
Mrpl1	11.22	47.6	-1.99177	3.66793e-07	8.91537e-06	DOWN
Rpp30	15.91	74.09	-2.15044	3.66793e-07	8.91537e-06	DOWN
Shcbp1	15.57	77.75	-2.24851	3.66793e-07	8.91537e-06	DOWN
Zwilch	21.87	51.88	-1.20952	3.67327e-07	8.91541e-06	DOWN
Srm	15.62	79.71	-2.28033	3.86843e-07	9.36194e-06	DOWN
Ndufs3	13.86	74.11	-2.33745	3.86843e-07	9.36194e-06	DOWN
Atp23	18.99	50.71	-1.3714	3.89374e-07	9.39603e-06	DOWN
Ppp2r3c	15.02	69.78	-2.14314	3.89374e-07	9.39603e-06	DOWN
Itga9	381.4	208.2	0.870116	4.02811e-07	9.52807e-06	STABLE
Ankrd26	216.3	119.5	0.850693	4.02811e-07	9.52807e-06	STABLE
Fam133b	465.1	265.3	0.807682	4.02811e-07	9.52807e-06	STABLE
Wwc2	684	455.6	0.585018	4.02811e-07	9.52807e-06	STABLE
Btg4	2569	1809	0.50524	4.02811e-07	9.52807e-06	STABLE
Kpna3	175.6	268.8	-0.611512	4.02811e-07	9.52807e-06	STABLE
Med6	111.6	187.2	-0.74155	4.02811e-07	9.52807e-06	STABLE
Rpl32	254.9	458.2	-0.843332	4.02811e-07	9.52807e-06	STABLE
Med4	98.22	193.9	-0.973906	4.02811e-07	9.52807e-06	STABLE
Commd3	53.32	122.6	-1.18646	4.02811e-07	9.52807e-06	DOWN
Pdzd11	41.3	97.52	-1.21997	4.02811e-07	9.52807e-06	DOWN
Rpl35a	150.8	461.8	-1.60813	4.02811e-07	9.52807e-06	DOWN
Timm10b	44.4	148.6	-1.7205	4.02811e-07	9.52807e-06	DOWN
Rpl36	78.8	414.4	-2.38002	4.02811e-07	9.52807e-06	DOWN
Dennd6a	37.98	88.39	-1.19729	4.12395e-07	9.71362e-06	DOWN
Fra10ac1	27.83	66.59	-1.22927	4.12395e-07	9.71362e-06	DOWN
Mrpl28	37.66	109.6	-1.5167	4.11504e-07	9.71362e-06	DOWN
Rhd	33.72	91.92	-1.42028	4.36728e-07	1.02579e-05	DOWN
Ctnnbl1	37.45	166.3	-2.12141	4.36728e-07	1.02579e-05	DOWN
Hddc2	3.974	22.84	-2.26053	4.44556e-07	1.04271e-05	DOWN
Uck2	63.29	228.5	-1.83575	4.62442e-07	1.08164e-05	DOWN
Psmd14	16.07	60.35	-1.84549	4.62442e-07	1.08164e-05	DOWN
Atp1a1	338.3	179.3	0.91242	4.76009e-07	1.09202e-05	STABLE
Rab6a	398.7	223.3	0.833701	4.76009e-07	1.09202e-05	STABLE
Zdhhc8	112.2	64.44	0.790964	4.76009e-07	1.09202e-05	STABLE
Taldo1	122.3	76.29	0.674327	4.76009e-07	1.09202e-05	STABLE
Ccser2	187.8	118.4	0.661419	4.76009e-07	1.09202e-05	STABLE
Ifrd1	213.4	136	0.646351	4.76009e-07	1.09202e-05	STABLE
Surf4	192.4	287.9	-0.578803	4.76009e-07	1.09202e-05	STABLE
Psmd5	95.91	145.9	-0.599889	4.76009e-07	1.09202e-05	STABLE
Atp6v1g1	197.8	312	-0.654943	4.76009e-07	1.09202e-05	STABLE
Ebpl	172.9	275	-0.666595	4.76009e-07	1.09202e-05	STABLE
Ube2b	93.24	195.6	-1.06111	4.76009e-07	1.09202e-05	DOWN
Cenpx	86.73	205	-1.23151	4.76009e-07	1.09202e-05	DOWN
Tctex1d1	76.53	181.2	-1.23299	4.76009e-07	1.09202e-05	DOWN
Mrps7	32.89	122.3	-1.86349	4.76009e-07	1.09202e-05	DOWN
Rbl1	14.92	45.13	-1.53453	4.86485e-07	1.11148e-05	DOWN
Ankrd27	18.24	65.05	-1.77903	4.86485e-07	1.11148e-05	DOWN
Cd177	9.009	59.51	-2.59591	4.86485e-07	1.11148e-05	DOWN
BC031181	52.94	139.6	-1.38238	4.89614e-07	1.11711e-05	DOWN
Mbip	16.68	70.95	-2.02477	5.17221e-07	1.17689e-05	DOWN
Lgmn	15.24	94.44	-2.55535	5.17221e-07	1.17689e-05	DOWN
Lancl2	2.04	22	-2.9198	5.3379e-07	1.21294e-05	DOWN
Echdc3	27.1	88.45	-1.67025	5.48651e-07	1.23831e-05	DOWN
Prpf38a	27.39	98.63	-1.81131	5.48651e-07	1.23831e-05	DOWN
Ppp2r2b	21.89	92.69	-2.03301	5.48651e-07	1.23831e-05	DOWN
2700062C07Rik	37.65	171.8	-2.16058	5.48651e-07	1.23831e-05	DOWN
Polr2k	10.78	61.86	-2.41545	5.48651e-07	1.23831e-05	DOWN
Oaz2	118.9	60.56	0.962335	5.61285e-07	1.24832e-05	STABLE
Prkab1	177.5	100.3	0.817124	5.61285e-07	1.24832e-05	STABLE
Mpzl1	102.8	197.6	-0.935468	5.61285e-07	1.24832e-05	STABLE
Trip4	81.4	157	-0.939186	5.61285e-07	1.24832e-05	STABLE
Ppa1	65.68	138.8	-1.06825	5.61285e-07	1.24832e-05	DOWN
Igbp1	61.78	152.2	-1.28669	5.61285e-07	1.24832e-05	DOWN
Camsap3	49.55	123.4	-1.29876	5.61285e-07	1.24832e-05	DOWN
Pdlim2	44.21	116	-1.37165	5.61285e-07	1.24832e-05	DOWN
Arl2	48.72	129.7	-1.39489	5.61285e-07	1.24832e-05	DOWN
Ngdn	42.55	115.3	-1.41682	5.61285e-07	1.24832e-05	DOWN
Zfp110	3.562	18.33	-2.08306	5.58595e-07	1.24832e-05	DOWN
Ube2v1	15.72	45.82	-1.48565	5.79463e-07	1.28295e-05	DOWN
Mrpl30	33.65	108.8	-1.66338	5.80687e-07	1.28295e-05	DOWN
Zar1l	84.17	296.7	-1.8052	5.80687e-07	1.28295e-05	DOWN
Ywhah	20.19	80.98	-1.95163	5.80687e-07	1.28295e-05	DOWN
Use1	15.94	84.7	-2.33893	5.79463e-07	1.28295e-05	DOWN
Acot13	20.83	93.05	-2.10738	6.14522e-07	1.35592e-05	DOWN
Borcs8	3.918	20.03	-2.09655	6.2572e-07	1.37881e-05	DOWN
Snapc3	7.139	29.97	-1.92785	6.34993e-07	1.3974e-05	DOWN
Usp2	539.6	250.7	1.10301	6.60498e-07	1.4073e-05	UP
Grn	110.6	57.69	0.92755	6.60498e-07	1.4073e-05	STABLE
Ralbp1	2273	1292	0.814178	6.60498e-07	1.4073e-05	STABLE
Vps72	192.2	109.4	0.807839	6.60498e-07	1.4073e-05	STABLE
Cdca3	118.4	69.65	0.756701	6.60498e-07	1.4073e-05	STABLE
Commd2	258.2	156.5	0.718757	6.60498e-07	1.4073e-05	STABLE
Fmn2	325.7	201.6	0.689043	6.60498e-07	1.4073e-05	STABLE
Baz2a	222.1	139.7	0.665451	6.60498e-07	1.4073e-05	STABLE
Ubfd1	227.6	144.5	0.65188	6.60498e-07	1.4073e-05	STABLE
Snrpa1	77.27	123.1	-0.665292	6.60498e-07	1.4073e-05	STABLE
Dlgap5	143.2	248.8	-0.792741	6.60498e-07	1.4073e-05	STABLE
Txndc16	32.65	60.64	-0.873319	6.60498e-07	1.4073e-05	STABLE
Actg1	140.2	275.4	-0.968529	6.60498e-07	1.4073e-05	STABLE
Gtf2h5	90.26	186	-1.03515	6.60498e-07	1.4073e-05	DOWN
Lsm10	97.79	202.4	-1.04186	6.60498e-07	1.4073e-05	DOWN
Tubb6	135.4	286.2	-1.07393	6.60498e-07	1.4073e-05	DOWN
Atp6v1e1	131.2	320.2	-1.28029	6.60498e-07	1.4073e-05	DOWN
Kif17	130.4	331.3	-1.33886	6.60498e-07	1.4073e-05	DOWN
Xrcc5	45.84	124.7	-1.42381	6.50253e-07	1.4073e-05	DOWN
Gja4	216	611.5	-1.49667	6.60498e-07	1.4073e-05	DOWN
Ctsb	23.83	76.25	-1.63757	6.50253e-07	1.4073e-05	DOWN
Ercc6l	18.82	62.91	-1.68866	6.48894e-07	1.4073e-05	DOWN
Nufip1	15.81	53.79	-1.70426	6.50253e-07	1.4073e-05	DOWN
Psmc5	28.61	96.77	-1.72341	6.50253e-07	1.4073e-05	DOWN
Eif3g	37.62	178.5	-2.21615	6.50253e-07	1.4073e-05	DOWN
Fus	8.371	43.75	-2.25552	6.83696e-07	1.45487e-05	DOWN
Tdrkh	23.4	78.96	-1.71217	6.87983e-07	1.46029e-05	DOWN
Txndc2	25.11	99.69	-1.94714	6.87983e-07	1.46029e-05	DOWN
BC004004	5.936	47.47	-2.80506	7.00586e-07	1.48515e-05	DOWN
Rad23b	50.37	147.9	-1.53547	7.27817e-07	1.54093e-05	DOWN
Nelfa	324.2	174.1	0.893108	7.75649e-07	1.60964e-05	STABLE
Scamp2	135.6	78.63	0.778122	7.75649e-07	1.60964e-05	STABLE
Prpf38b	254.9	161.6	0.654245	7.75649e-07	1.60964e-05	STABLE
Sec31a	205.8	135.6	0.598675	7.75649e-07	1.60964e-05	STABLE
Rnf114	981.8	704.8	0.477687	7.75649e-07	1.60964e-05	STABLE
Arpp19	207.8	333.7	-0.68082	7.75649e-07	1.60964e-05	STABLE
Rph3al	122.5	199.5	-0.699005	7.75649e-07	1.60964e-05	STABLE
Ung	37.41	65.82	-0.798952	7.75649e-07	1.60964e-05	STABLE
Mael	66.19	131.6	-0.981188	7.75649e-07	1.60964e-05	STABLE
Cct2	69.65	170.4	-1.27849	7.75649e-07	1.60964e-05	DOWN
Pex7	30.7	76.93	-1.29767	7.65112e-07	1.60964e-05	DOWN
Iqcf5	16.07	48.09	-1.52364	7.69869e-07	1.60964e-05	DOWN
Xrcc6	15.15	61.7	-1.9566	7.69869e-07	1.60964e-05	DOWN
Ifnar1	6.099	27.13	-1.98644	7.65112e-07	1.60964e-05	DOWN
Znrd2	25.31	110.5	-2.08397	7.75649e-07	1.60964e-05	DOWN
Mocos	21.15	105.1	-2.25989	7.69869e-07	1.60964e-05	DOWN
Meikin	4.102	29.21	-2.56599	7.95467e-07	1.64465e-05	DOWN
Cstb	5.868	40.54	-2.59652	7.95467e-07	1.64465e-05	DOWN
Mtx1	4.936	36.7	-2.66711	7.95467e-07	1.64465e-05	DOWN
Dhdds	5.198	30.31	-2.33675	8.03711e-07	1.65965e-05	DOWN
Acoxl	50.06	24.36	1.0095	8.09247e-07	1.66902e-05	UP
Nr2c2ap	20.16	56.18	-1.43408	8.12584e-07	1.66974e-05	DOWN
Hsd17b4	15.63	46.62	-1.51758	8.12584e-07	1.66974e-05	DOWN
Vamp8	19.77	79.49	-1.95388	8.12584e-07	1.66974e-05	DOWN
Rpl26	55.25	365.5	-2.70383	8.14257e-07	1.67112e-05	DOWN
Cdk5	33.51	91.72	-1.42613	8.61104e-07	1.76511e-05	DOWN
Lsr	68.11	32.6	1.04057	9.08687e-07	1.83059e-05	UP
Capn7	113.4	62.93	0.839958	9.09118e-07	1.83059e-05	STABLE
Ankrd12	132.6	78.28	0.752492	9.09118e-07	1.83059e-05	STABLE
Pdia6	163.8	97.33	0.744963	9.09118e-07	1.83059e-05	STABLE
Luzp1	315	206.1	0.609509	9.09118e-07	1.83059e-05	STABLE
P4hb	279.6	196.9	0.50385	9.09118e-07	1.83059e-05	STABLE
Lamtor3	243.7	174.8	0.477121	9.09118e-07	1.83059e-05	STABLE
Sptlc2	50.05	108.4	-1.09911	9.09118e-07	1.83059e-05	DOWN
F8a	26.07	61.69	-1.21152	9.10541e-07	1.83059e-05	DOWN
Rufy1	71.25	170	-1.24287	9.10541e-07	1.83059e-05	DOWN
Mcee	38.53	94.02	-1.26533	9.10541e-07	1.83059e-05	DOWN
Nek2	26.71	69.08	-1.33846	9.09118e-07	1.83059e-05	DOWN
Gfod1	14.68	40.42	-1.40171	9.08687e-07	1.83059e-05	DOWN
Rbm44	18.1	55.6	-1.56699	9.08687e-07	1.83059e-05	DOWN
Mrpl13	10.84	35.95	-1.6424	9.10541e-07	1.83059e-05	DOWN
Mocs2	10.68	44.38	-1.95754	8.98848e-07	1.83059e-05	DOWN
Strada	14.7	50.32	-1.70817	9.56858e-07	1.9191e-05	DOWN
Tmem167	20.01	88.27	-2.0873	9.56858e-07	1.9191e-05	DOWN
Amn1	29.44	138.6	-2.19747	9.62054e-07	1.92622e-05	DOWN
Gpn1	10.04	59.65	-2.45725	9.62705e-07	1.92622e-05	DOWN
Aadac	7.158	41.67	-2.38676	9.80611e-07	1.95504e-05	DOWN
Smim20	16.04	126.1	-2.89895	9.80611e-07	1.95504e-05	DOWN
1700021F07Rik	1.089	24.84	-3.62889	9.80611e-07	1.95504e-05	DOWN
Anapc2	8.672	37.02	-1.97506	9.94651e-07	1.98067e-05	DOWN
Snph	6.91	31.04	-2.01819	1.00478e-06	1.9961e-05	DOWN
Eif3f	9.519	61.49	-2.57073	1.00478e-06	1.9961e-05	DOWN
Ddx56	18.94	50.36	-1.36512	1.01569e-06	2.01298e-05	DOWN
Tmem242	14.04	39.81	-1.44055	1.01569e-06	2.01298e-05	DOWN
Atp6v0d1	32.33	76.84	-1.22377	1.01774e-06	2.01467e-05	DOWN
Zrsr2	278.5	145.3	0.933924	1.06348e-06	2.06135e-05	STABLE
Csnk2a1	437.1	252.2	0.791186	1.06348e-06	2.06135e-05	STABLE
Kctd5	245.3	144.8	0.75603	1.06348e-06	2.06135e-05	STABLE
Srrm1	418.6	248.7	0.748703	1.06348e-06	2.06135e-05	STABLE
Tnrc6b	328.2	198.1	0.725708	1.06348e-06	2.06135e-05	STABLE
Mapre2	203.8	130.9	0.63433	1.06348e-06	2.06135e-05	STABLE
Mia3	196.1	136.7	0.516695	1.06348e-06	2.06135e-05	STABLE
Pak1	75.85	125.4	-0.717876	1.06348e-06	2.06135e-05	STABLE
Prdx2	397.1	698	-0.812228	1.06348e-06	2.06135e-05	STABLE
Bub1	82.34	155.1	-0.905442	1.06348e-06	2.06135e-05	STABLE
Fbxw16	304.2	589.5	-0.952026	1.06348e-06	2.06135e-05	STABLE
Spag7	59.21	115.7	-0.954367	1.06348e-06	2.06135e-05	STABLE
Rpl7l1	28.15	63.49	-1.14563	1.06348e-06	2.06135e-05	DOWN
Rbm42	46.63	108.6	-1.2019	1.06348e-06	2.06135e-05	DOWN
Mrpl34	53.89	170	-1.63952	1.06348e-06	2.06135e-05	DOWN
Hsph1	43.59	139	-1.65106	1.06348e-06	2.06135e-05	DOWN
1700025G04Rik	5.499	21.51	-1.79227	1.05149e-06	2.06135e-05	DOWN
Lipt1	29.39	104.8	-1.79963	1.06348e-06	2.06135e-05	DOWN
Psmd10	45.73	101.6	-1.13527	1.0758e-06	2.08041e-05	DOWN
Fam214a	21.49	69.13	-1.64071	1.0758e-06	2.08041e-05	DOWN
Adamts3	5.198	20.33	-1.78268	1.12268e-06	2.16608e-05	DOWN
Cnot9	9.276	39.83	-1.99032	1.12268e-06	2.16608e-05	DOWN
Mrps35	14.11	96.49	-2.68968	1.13022e-06	2.17811e-05	DOWN
Anapc4	55.49	120.7	-1.10723	1.13703e-06	2.18873e-05	DOWN
Gm38425	18.74	56.3	-1.53725	1.19445e-06	2.2966e-05	DOWN
Clpx	21.06	57.76	-1.41335	1.20082e-06	2.30246e-05	DOWN
Imp4	48.34	150.3	-1.61624	1.20162e-06	2.30246e-05	DOWN
Kat8	39.94	127.3	-1.64791	1.20162e-06	2.30246e-05	DOWN
Tcl1b5	341.7	184	0.889437	1.24175e-06	2.34449e-05	STABLE
Pa2g4	319.6	182.5	0.80537	1.24175e-06	2.34449e-05	STABLE
Dtx2	594.1	371.6	0.675588	1.24175e-06	2.34449e-05	STABLE
Kdelr2	166.6	111	0.581461	1.24175e-06	2.34449e-05	STABLE
Degs1	456	343.3	0.408388	1.24175e-06	2.34449e-05	STABLE
Txn2	116.6	191	-0.70713	1.24175e-06	2.34449e-05	STABLE
Tjp1	36.11	82.01	-1.16169	1.24175e-06	2.34449e-05	DOWN
Oog2	294.7	674.5	-1.19202	1.24175e-06	2.34449e-05	DOWN
Nme3	19.4	50.06	-1.32353	1.24175e-06	2.34449e-05	DOWN
Snap47	27	71.55	-1.37352	1.24175e-06	2.34449e-05	DOWN
Dph3	27.55	83.11	-1.55881	1.24175e-06	2.34449e-05	DOWN
Psma6	46.1	152.1	-1.70056	1.24175e-06	2.34449e-05	DOWN
Cbr1	6.813	34.41	-2.1802	1.24141e-06	2.34449e-05	DOWN
Atp5g3	8.885	35.33	-1.87803	1.25384e-06	2.36198e-05	DOWN
Naxe	11.01	58.43	-2.30641	1.25384e-06	2.36198e-05	DOWN
Nudt16l1	11.64	48.53	-1.97035	1.26218e-06	2.37502e-05	DOWN
Supt3	26.28	69.41	-1.36822	1.26973e-06	2.38654e-05	DOWN
Ndufaf6	5.118	26.02	-2.14288	1.31088e-06	2.46113e-05	DOWN
Uchl5	19.08	45.77	-1.21963	1.33272e-06	2.49933e-05	DOWN
Surf1	22.6	75.17	-1.69031	1.34154e-06	2.5051e-05	DOWN
Gmpr	16.93	67.15	-1.92613	1.34154e-06	2.5051e-05	DOWN
Rpl36a	59.58	289	-2.2594	1.34154e-06	2.5051e-05	DOWN
Hdgfl2	2.388	23.39	-2.84755	1.34178e-06	2.5051e-05	DOWN
Sdhb	11.82	48.29	-1.94246	1.39966e-06	2.61026e-05	DOWN
Slc25a44	61.25	28.74	1.06562	1.44723e-06	2.61171e-05	UP
Rab14	1118	623.8	0.840255	1.44723e-06	2.61171e-05	STABLE
Chd7	274.3	153.3	0.834739	1.44723e-06	2.61171e-05	STABLE
Ndufa4	612.1	358.2	0.771293	1.44723e-06	2.61171e-05	STABLE
Rcn2	359.3	230	0.641785	1.44723e-06	2.61171e-05	STABLE
Ccdc69	1652	1064	0.633788	1.44723e-06	2.61171e-05	STABLE
Siva1	479	309.7	0.627621	1.44723e-06	2.61171e-05	STABLE
Emp2	249.6	164.5	0.598406	1.44723e-06	2.61171e-05	STABLE
Ralgps2	407.6	273.4	0.574537	1.44723e-06	2.61171e-05	STABLE
Fam168a	180	123	0.545549	1.44723e-06	2.61171e-05	STABLE
Ccnb2	368.5	252.8	0.541497	1.44723e-06	2.61171e-05	STABLE
N4bp1	347.5	243.5	0.510989	1.44723e-06	2.61171e-05	STABLE
Atp1b3	261.5	186.2	0.487759	1.44723e-06	2.61171e-05	STABLE
Pcna	359.7	267.8	0.42434	1.44723e-06	2.61171e-05	STABLE
Tpd52l2	366.1	274.5	0.41413	1.44723e-06	2.61171e-05	STABLE
Nlrp4f	637.2	949.2	-0.574081	1.44723e-06	2.61171e-05	STABLE
Prkar1a	54.49	84.86	-0.62987	1.44723e-06	2.61171e-05	STABLE
Polr2g	217.2	367.2	-0.754902	1.44723e-06	2.61171e-05	STABLE
Atp5l	302.7	526.8	-0.797546	1.44723e-06	2.61171e-05	STABLE
Psmc3	67.31	128.7	-0.92518	1.44723e-06	2.61171e-05	STABLE
Scp2	32.23	64.81	-0.985978	1.44723e-06	2.61171e-05	STABLE
Agfg1	34.97	72.26	-1.02641	1.44723e-06	2.61171e-05	DOWN
Eif6	172.7	361.1	-1.05974	1.44723e-06	2.61171e-05	DOWN
Hhex	56.47	119.1	-1.06373	1.44723e-06	2.61171e-05	DOWN
Mtfmt	12.87	32.78	-1.28402	1.41446e-06	2.61171e-05	DOWN
Rpl38	115.1	312.1	-1.43171	1.44723e-06	2.61171e-05	DOWN
Disp1	30.77	89.34	-1.50765	1.44723e-06	2.61171e-05	DOWN
Pdrg1	25.5	75.67	-1.53271	1.41446e-06	2.61171e-05	DOWN
Tomm7	62.94	185	-1.54084	1.44723e-06	2.61171e-05	DOWN
Aurkaip1	23.06	78.19	-1.71842	1.44723e-06	2.61171e-05	DOWN
Slc35e4	6.76	28.79	-1.94088	1.48827e-06	2.6829e-05	DOWN
Vps37b	12.97	37.18	-1.45095	1.56173e-06	2.81229e-05	DOWN
Aplf	25.59	67.54	-1.36625	1.57809e-06	2.83815e-05	DOWN
Aco1	21.07	60.66	-1.48245	1.58118e-06	2.83815e-05	DOWN
Rps5	41.11	289.7	-2.78751	1.58118e-06	2.83815e-05	DOWN
Aamp	93.92	52.5	0.827219	1.68373e-06	2.97129e-05	STABLE
Elavl3	170.8	97.17	0.807783	1.68373e-06	2.97129e-05	STABLE
Rragc	753.3	460.3	0.709446	1.68373e-06	2.97129e-05	STABLE
Dkc1	420.8	262.2	0.680168	1.68373e-06	2.97129e-05	STABLE
Ppm1b	253.8	168.3	0.589871	1.68373e-06	2.97129e-05	STABLE
Carhsp1	344	230.1	0.57777	1.68373e-06	2.97129e-05	STABLE
Hnrnpul2	91.91	145.2	-0.653756	1.68373e-06	2.97129e-05	STABLE
Melk	89.01	155.8	-0.800392	1.68373e-06	2.97129e-05	STABLE
Txnl1	68.11	126.1	-0.878605	1.68373e-06	2.97129e-05	STABLE
Ppp2r2d	46.65	93.16	-0.982496	1.68373e-06	2.97129e-05	STABLE
Vbp1	52.77	129.8	-1.2826	1.68373e-06	2.97129e-05	DOWN
Lancl1	112.3	274.8	-1.28287	1.68373e-06	2.97129e-05	DOWN
Copz1	73.77	184	-1.3073	1.68373e-06	2.97129e-05	DOWN
U2af1l4	54.79	142	-1.3583	1.68373e-06	2.97129e-05	DOWN
Mkks	43.17	119.3	-1.4455	1.66983e-06	2.97129e-05	DOWN
Mrpl4	34.66	101.3	-1.52062	1.66875e-06	2.97129e-05	DOWN
Rbmxl1	8.359	33.38	-1.87713	1.74176e-06	3.05757e-05	DOWN
Mrpl46	12.22	58.19	-2.16259	1.74176e-06	3.05757e-05	DOWN
Farsa	6.879	35.62	-2.21647	1.74176e-06	3.05757e-05	DOWN
Mrpl15	5.708	34.16	-2.39016	1.74176e-06	3.05757e-05	DOWN
Nol12	10.92	65.52	-2.4799	1.74176e-06	3.05757e-05	DOWN
Scnm1	8.531	39.22	-2.07728	1.75191e-06	3.07218e-05	DOWN
Cwc27	13.07	31.26	-1.19735	1.75985e-06	3.08286e-05	DOWN
Mitd1	124.3	59.31	1.05447	1.76325e-06	3.0856e-05	UP
Bloc1s1	16.22	78.68	-2.21017	1.85096e-06	3.23569e-05	DOWN
Polr3a	43.23	123.9	-1.4978	1.86169e-06	3.24768e-05	DOWN
Sap30bp	24.9	113.3	-2.14173	1.86169e-06	3.24768e-05	DOWN
Mlycd	6.299	34.9	-2.29816	1.89729e-06	3.30634e-05	DOWN
Agk	95.6	52.66	0.848036	1.95543e-06	3.33478e-05	STABLE
Uqcrc2	342.8	192	0.832861	1.95543e-06	3.33478e-05	STABLE
Hmgxb4	337.5	196.9	0.774146	1.95543e-06	3.33478e-05	STABLE
Sarnp	142	83.81	0.753984	1.95543e-06	3.33478e-05	STABLE
Ss18	179.1	107.5	0.731661	1.95543e-06	3.33478e-05	STABLE
Phf14	244.2	167.3	0.542915	1.95543e-06	3.33478e-05	STABLE
Ccdc186	1522	1079	0.495663	1.95543e-06	3.33478e-05	STABLE
C87436	153.2	242.2	-0.657302	1.95543e-06	3.33478e-05	STABLE
Rsl24d1	97.77	162	-0.722974	1.95543e-06	3.33478e-05	STABLE
Ptrhd1	50.59	89.41	-0.809438	1.95543e-06	3.33478e-05	STABLE
Abhd12	74.32	148.1	-0.985637	1.95543e-06	3.33478e-05	STABLE
Pabpc1l	52.87	106.8	-1.00087	1.95543e-06	3.33478e-05	DOWN
Tex26	84.28	172.2	-1.02212	1.95543e-06	3.33478e-05	DOWN
Acot3	20.96	43.92	-1.03236	1.95543e-06	3.33478e-05	DOWN
Pycrl	40.2	92.55	-1.18294	1.95543e-06	3.33478e-05	DOWN
Hax1	79.32	182.9	-1.19517	1.95543e-06	3.33478e-05	DOWN
Rps15	44.63	191.8	-2.07872	1.95543e-06	3.33478e-05	DOWN
Avpi1	17.43	82.47	-2.17932	1.95411e-06	3.33478e-05	DOWN
Drg1	7.861	44.6	-2.36356	1.94164e-06	3.33478e-05	DOWN
Ruvbl2	11.8	65.99	-2.38765	1.95411e-06	3.33478e-05	DOWN
Usp39	7.166	42.66	-2.41859	1.95411e-06	3.33478e-05	DOWN
Mepce	35.35	84.58	-1.2355	1.96163e-06	3.34195e-05	DOWN
Btrc	42.38	144.4	-1.74507	1.96539e-06	3.34496e-05	DOWN
Pik3c3	5.08	26.36	-2.16976	2.02968e-06	3.45086e-05	DOWN
Hint3	15.84	68.78	-2.05058	2.06146e-06	3.50135e-05	DOWN
Nfrkb	196.9	112.3	0.804715	2.07463e-06	3.51658e-05	STABLE
Ndufa9	48.91	192.8	-1.95727	2.07331e-06	3.51658e-05	DOWN
Cyp2b13	1.554	15.97	-2.73229	2.08185e-06	3.52525e-05	DOWN
Zfp398	6.357	21.9	-1.6384	2.11448e-06	3.57688e-05	DOWN
Stat4	7.331	29.58	-1.87628	2.14294e-06	3.62137e-05	DOWN
Osgepl1	15.8	36.4	-1.15501	2.16346e-06	3.64869e-05	DOWN
Clasp1	12.04	39.7	-1.64231	2.16346e-06	3.64869e-05	DOWN
Fam114a2	62.24	34.37	0.838087	2.18553e-06	3.6785e-05	STABLE
Mcm5	25.76	88.49	-1.74137	2.18553e-06	3.6785e-05	DOWN
Wdr92	167.6	88.57	0.912706	2.26714e-06	3.74806e-05	STABLE
Cept1	194.9	113.5	0.773954	2.26714e-06	3.74806e-05	STABLE
Celf2	259.2	154.2	0.745892	2.26714e-06	3.74806e-05	STABLE
Nup37	240.1	145.9	0.714462	2.26714e-06	3.74806e-05	STABLE
Flcn	117.7	72.29	0.696001	2.26714e-06	3.74806e-05	STABLE
Tmcc3	642	398.5	0.686517	2.26714e-06	3.74806e-05	STABLE
Rims1	182	113.6	0.675394	2.26714e-06	3.74806e-05	STABLE
Rock1	1119	713.6	0.648185	2.26714e-06	3.74806e-05	STABLE
Dclk2	483	334.7	0.527634	2.26714e-06	3.74806e-05	STABLE
Paip2	461.6	730.7	-0.661466	2.26714e-06	3.74806e-05	STABLE
Sec22a	133.4	218.4	-0.707079	2.26714e-06	3.74806e-05	STABLE
Ndufaf4	334.1	556	-0.733114	2.26714e-06	3.74806e-05	STABLE
Psenen	327.3	636.1	-0.956413	2.26714e-06	3.74806e-05	STABLE
Atg4b	41.23	83.96	-1.00856	2.26714e-06	3.74806e-05	DOWN
Reep2	47.52	102.3	-1.09047	2.26714e-06	3.74806e-05	DOWN
Ubb	2116	4602	-1.12067	2.26714e-06	3.74806e-05	DOWN
Edf1	34.94	87.24	-1.29583	2.26714e-06	3.74806e-05	DOWN
Ndufs6	26.09	75.76	-1.50245	2.26714e-06	3.74806e-05	DOWN
Atpif1	58.36	171.9	-1.54248	2.31086e-06	3.81657e-05	DOWN
Atp6ap1	40.56	13.91	1.47927	2.38686e-06	3.93819e-05	UP
Tob1	8.219	39.21	-2.12497	2.40951e-06	3.97166e-05	DOWN
Raly	113.5	46.17	1.27983	2.43846e-06	3.98233e-05	UP
Hmgn5	94.06	53.71	0.797131	2.43846e-06	3.98233e-05	STABLE
Pno1	54.71	133.1	-1.26753	2.43846e-06	3.98233e-05	DOWN
2310057M21Rik	22.9	58.44	-1.31406	2.43387e-06	3.98233e-05	DOWN
Rad54b	20.03	53.14	-1.36441	2.43846e-06	3.98233e-05	DOWN
Txnl4a	25.81	87.38	-1.72084	2.43387e-06	3.98233e-05	DOWN
Nxf1	20.85	85.27	-1.98097	2.43387e-06	3.98233e-05	DOWN
Mif	33.26	143.2	-2.07345	2.43387e-06	3.98233e-05	DOWN
Stx18	5.981	36.99	-2.44401	2.44214e-06	3.98233e-05	DOWN
Aagab	5.158	34.94	-2.54507	2.44214e-06	3.98233e-05	DOWN
Ppil3	11.36	102.2	-3.06165	2.43387e-06	3.98233e-05	DOWN
Ube2j2	16.58	41.4	-1.26961	2.57281e-06	4.18319e-05	DOWN
Crybg1	20.1	49.87	-1.26969	2.57281e-06	4.18319e-05	DOWN
Znrd1as	26.88	68.77	-1.32343	2.57281e-06	4.18319e-05	DOWN
Cdc25b	62.58	30.34	1.02077	2.62411e-06	4.21341e-05	UP
Hsp90aa1	5842	3060	0.932441	2.62411e-06	4.21341e-05	STABLE
Xrn2	198.8	120.8	0.713983	2.62411e-06	4.21341e-05	STABLE
Pdpk1	267.6	168.6	0.663658	2.62411e-06	4.21341e-05	STABLE
Cpa1	695.1	461.8	0.589019	2.62411e-06	4.21341e-05	STABLE
Dcun1d1	422	565.2	-0.420567	2.62411e-06	4.21341e-05	STABLE
Arrdc1	98.5	177.2	-0.84108	2.62411e-06	4.21341e-05	STABLE
Otud5	43.86	83.58	-0.914807	2.62411e-06	4.21341e-05	STABLE
Cct3	130.7	247.6	-0.915918	2.62411e-06	4.21341e-05	STABLE
Tmem33	51.99	100.6	-0.939733	2.62411e-06	4.21341e-05	STABLE
Spc24	108.3	226	-1.05459	2.62411e-06	4.21341e-05	DOWN
Chchd1	35.9	88.48	-1.27817	2.62411e-06	4.21341e-05	DOWN
Hint1	101	247.6	-1.28514	2.62411e-06	4.21341e-05	DOWN
Tmem147	16.2	50.25	-1.57516	2.68231e-06	4.29451e-05	DOWN
Mrpl51	8.961	51.95	-2.41024	2.68231e-06	4.29451e-05	DOWN
Chchd7	12.95	78.58	-2.51238	2.68231e-06	4.29451e-05	DOWN
Terf2	92.9	46.56	0.981338	2.70918e-06	4.32514e-05	STABLE
Cfap58	20.51	71.58	-1.75484	2.70918e-06	4.32514e-05	DOWN
Rpl8	29.29	118.8	-1.98408	2.70918e-06	4.32514e-05	DOWN
Tmem126a	14.52	48.46	-1.6722	2.8472e-06	4.54115e-05	DOWN
Upp1	28.82	111.2	-1.91206	2.86313e-06	4.56221e-05	DOWN
Micos13	6.188	36.06	-2.36637	2.86846e-06	4.56636e-05	DOWN
Stxbp6	7.202	52.31	-2.70047	2.9188e-06	4.64209e-05	DOWN
Zfp142	5.001	23.69	-2.04041	2.95704e-06	4.69844e-05	DOWN
Rcc1	65.58	25.06	1.35323	3.01983e-06	4.72841e-05	UP
Atat1	43.67	18.07	1.22795	2.98461e-06	4.72841e-05	UP
Ppp1r15a	117.1	63.92	0.863402	3.01983e-06	4.72841e-05	STABLE
Spag5	60.11	35.32	0.75084	3.01424e-06	4.72841e-05	STABLE
Dag1	162.7	98.94	0.712256	3.03237e-06	4.72841e-05	STABLE
Acadm	84.02	52.88	0.657893	3.03237e-06	4.72841e-05	STABLE
Khdc1b	2522	1630	0.629027	3.03237e-06	4.72841e-05	STABLE
Rasa2	522.7	358.7	0.541973	3.03237e-06	4.72841e-05	STABLE
Depdc7	1240	896.6	0.467446	3.03237e-06	4.72841e-05	STABLE
Cenpf	1307	979.5	0.415387	3.03237e-06	4.72841e-05	STABLE
Btbd10	423.4	317.5	0.414472	3.03237e-06	4.72841e-05	STABLE
Tent4b	62.69	104.7	-0.731218	3.03237e-06	4.72841e-05	STABLE
Ticrr	43.4	74.6	-0.767799	3.01983e-06	4.72841e-05	STABLE
Pias2	42.57	74.71	-0.797042	3.03237e-06	4.72841e-05	STABLE
Pqbp1	14.76	35.28	-1.20242	3.03237e-06	4.72841e-05	DOWN
Nsmce1	61.5	160.3	-1.36775	3.03237e-06	4.72841e-05	DOWN
Nr1d1	14.24	39.97	-1.42636	3.0031e-06	4.72841e-05	DOWN
Cdc123	12.78	39.15	-1.54275	3.0031e-06	4.72841e-05	DOWN
Myh2	11.54	40.44	-1.72513	2.98276e-06	4.72841e-05	DOWN
Cldn25	20.39	87.01	-2.04077	3.01424e-06	4.72841e-05	DOWN
Myl4	11.06	37.59	-1.6774	3.16718e-06	4.93402e-05	DOWN
Stradb	137.5	81.18	0.752823	3.18474e-06	4.94299e-05	STABLE
Pdzd2	42.38	94.41	-1.13702	3.18474e-06	4.94299e-05	DOWN
Tmem255b	34.79	89.18	-1.33319	3.18474e-06	4.94299e-05	DOWN
Mrnip	26.18	92.36	-1.78016	3.18474e-06	4.94299e-05	DOWN
Wdr18	6.742	54.73	-2.84771	3.24691e-06	5.03482e-05	DOWN
Capns1	13.31	41.49	-1.56979	3.31945e-06	5.14253e-05	DOWN
Ptdss1	47.96	26.35	0.83992	3.35827e-06	5.16445e-05	STABLE
Pja1	25.29	59.09	-1.19279	3.35827e-06	5.16445e-05	DOWN
Tmem87a	18.67	49.28	-1.35424	3.33983e-06	5.16445e-05	DOWN
Yipf3	11.84	35.72	-1.51622	3.35211e-06	5.16445e-05	DOWN
Pex11b	17.94	54.37	-1.54767	3.35211e-06	5.16445e-05	DOWN
Sec24b	9.417	32.74	-1.6955	3.35211e-06	5.16445e-05	DOWN
Med9	15.67	54.04	-1.72305	3.35211e-06	5.16445e-05	DOWN
Bnip1	14.56	60.12	-1.97352	3.33983e-06	5.16445e-05	DOWN
Snrpb2	622.1	339	0.873863	3.49849e-06	5.3022e-05	STABLE
Luc7l3	332.6	201.9	0.717549	3.49849e-06	5.3022e-05	STABLE
Fam90a1a	158.2	97.68	0.690179	3.49849e-06	5.3022e-05	STABLE
Glce	378.5	234.7	0.687104	3.49849e-06	5.3022e-05	STABLE
Cpsf2	171.6	108.1	0.661575	3.49849e-06	5.3022e-05	STABLE
Lsm14a	609.9	389.2	0.646561	3.49849e-06	5.3022e-05	STABLE
Eif3c	351.3	239.9	0.548346	3.49849e-06	5.3022e-05	STABLE
Ubqln1	454.4	319.5	0.50693	3.49849e-06	5.3022e-05	STABLE
Zfp664	413.1	294.4	0.487205	3.49849e-06	5.3022e-05	STABLE
Gspt1	68.01	100.6	-0.558098	3.49849e-06	5.3022e-05	STABLE
Dhx29	62.55	104.9	-0.737008	3.49849e-06	5.3022e-05	STABLE
Szrd1	32.31	79.36	-1.27041	3.49849e-06	5.3022e-05	DOWN
Fbxw13	69.92	174	-1.30329	3.49849e-06	5.3022e-05	DOWN
Mterf4	37.59	98.13	-1.36123	3.49849e-06	5.3022e-05	DOWN
Rps16	105.9	359.1	-1.75212	3.49849e-06	5.3022e-05	DOWN
Zfp61	5.606	41.49	-2.68536	3.4682e-06	5.3022e-05	DOWN
Mrps17	48.38	126.8	-1.37198	3.54084e-06	5.36153e-05	DOWN
Sigmar1	5.494	22.53	-1.85735	3.61024e-06	5.45674e-05	DOWN
Wfs1	6.409	26.92	-1.91382	3.61024e-06	5.45674e-05	DOWN
Pisd	6.938	26.76	-1.80635	3.69015e-06	5.56747e-05	DOWN
Fen1	13.47	50.86	-1.84196	3.69015e-06	5.56747e-05	DOWN
Hs3st5	12.77	23.99	-0.859678	3.73291e-06	5.60171e-05	STABLE
Mrtfb	30.26	65.72	-1.09393	3.72613e-06	5.60171e-05	DOWN
Rpa1	68.26	160.3	-1.21989	3.73291e-06	5.60171e-05	DOWN
Scin	18.02	44.71	-1.26455	3.73291e-06	5.60171e-05	DOWN
Sart1	28.76	77.48	-1.39915	3.72613e-06	5.60171e-05	DOWN
Gstt2	10.01	50.66	-2.22987	3.72613e-06	5.60171e-05	DOWN
Aarsd1	10.45	39.46	-1.82127	3.88773e-06	5.82881e-05	DOWN
Exoc3	25.87	62.26	-1.23513	3.91364e-06	5.86241e-05	DOWN
Dppa1	14.34	35.75	-1.25993	3.93495e-06	5.88906e-05	DOWN
Shroom3	8.769	32.96	-1.79738	3.945e-06	5.89356e-05	DOWN
Xrcc3	3.171	21.28	-2.4171	3.945e-06	5.89356e-05	DOWN
Brd9	169.2	82.23	1.03211	4.03001e-06	5.89953e-05	UP
Cdca4	202	110.7	0.861164	4.03001e-06	5.89953e-05	STABLE
Tshz1	211.7	116.3	0.858676	4.03001e-06	5.89953e-05	STABLE
Snrpd3	368.7	207.9	0.823244	4.03001e-06	5.89953e-05	STABLE
Mark2	448	261	0.777073	4.03001e-06	5.89953e-05	STABLE
Blcap	271.8	158.9	0.770724	4.03001e-06	5.89953e-05	STABLE
Cenpe	756.5	458.3	0.721705	4.03001e-06	5.89953e-05	STABLE
Angel2	485.7	308	0.655156	4.03001e-06	5.89953e-05	STABLE
Rfc1	274.2	179.9	0.604853	4.03001e-06	5.89953e-05	STABLE
Rb1cc1	279.8	192.1	0.540365	4.03001e-06	5.89953e-05	STABLE
Gatad2b	419.8	320.4	0.388862	4.03001e-06	5.89953e-05	STABLE
Cdr2	99.76	179.8	-0.843849	4.03001e-06	5.89953e-05	STABLE
9130409I23Rik	40.74	75.91	-0.881574	4.03001e-06	5.89953e-05	STABLE
Ooep	1837	3388	-0.882663	4.03001e-06	5.89953e-05	STABLE
Top3b	21.51	42.31	-0.944113	4.03001e-06	5.89953e-05	STABLE
Arhgap29	41.75	81.95	-0.956236	4.03001e-06	5.89953e-05	STABLE
Ubl7	25.4	54.01	-1.05919	4.03001e-06	5.89953e-05	DOWN
Fam161a	20.98	45.62	-1.08436	4.03001e-06	5.89953e-05	DOWN
Nt5c2	32.8	73.57	-1.14171	4.03001e-06	5.89953e-05	DOWN
Nfyc	71.94	160.6	-1.14747	4.03001e-06	5.89953e-05	DOWN
Apex1	21.63	55.98	-1.33216	4.03001e-06	5.89953e-05	DOWN
Naa38	4.934	26.58	-2.21655	4.01236e-06	5.89953e-05	DOWN
Cacul1	3.402	24.13	-2.51291	4.01236e-06	5.89953e-05	DOWN
Cog4	15.49	44.37	-1.46036	4.10036e-06	5.99204e-05	DOWN
Scel	11.5	34.64	-1.51106	4.10036e-06	5.99204e-05	DOWN
Polr2i	19.32	107.6	-2.4179	4.12509e-06	6.01767e-05	DOWN
Ddt	10.85	66.39	-2.50744	4.12509e-06	6.01767e-05	DOWN
Pex26	52.77	22.96	1.16654	4.13998e-06	6.02365e-05	UP
Ccdc124	25.39	85.3	-1.70937	4.13998e-06	6.02365e-05	DOWN
Mrpl54	14.06	65.88	-2.15094	4.13998e-06	6.02365e-05	DOWN
Zfp750	117.1	219.3	-0.899275	4.14744e-06	6.02405e-05	STABLE
Psen1	39.16	145.4	-1.86588	4.14744e-06	6.02405e-05	DOWN
Ndufaf3	4.255	48.16	-3.22586	4.1585e-06	6.03487e-05	DOWN
Clns1a	15.55	55.77	-1.77797	4.34746e-06	6.29817e-05	DOWN
Ptcd2	15.77	56.92	-1.78792	4.34746e-06	6.29817e-05	DOWN
Ppp1r7	61.27	141.9	-1.19829	4.37091e-06	6.32121e-05	DOWN
Ptrh2	21.34	71.55	-1.69956	4.37091e-06	6.32121e-05	DOWN
H2az2	6.534	75.34	-3.34108	4.51351e-06	6.52181e-05	DOWN
Kin	85.57	43.58	0.95742	4.59767e-06	6.59506e-05	STABLE
Taok3	245.2	137.9	0.826363	4.60589e-06	6.59506e-05	STABLE
Tcof1	125.2	72.88	0.772041	4.63509e-06	6.59506e-05	STABLE
Cnot6	83.7	50.33	0.722755	4.63509e-06	6.59506e-05	STABLE
Zdhhc13	102.4	61.71	0.721291	4.63509e-06	6.59506e-05	STABLE
Uchl3	317.9	199	0.67336	4.60589e-06	6.59506e-05	STABLE
Ippk	159.7	303.9	-0.92384	4.63509e-06	6.59506e-05	STABLE
Vps4a	55.88	109.1	-0.95346	4.63509e-06	6.59506e-05	STABLE
Ccdc62	70.82	140.1	-0.974233	4.63509e-06	6.59506e-05	STABLE
Sf3b3	46.08	97.12	-1.05935	4.63509e-06	6.59506e-05	DOWN
Mrps21	65.01	151.7	-1.20943	4.63509e-06	6.59506e-05	DOWN
Tekt4	26.76	64.6	-1.24075	4.63509e-06	6.59506e-05	DOWN
Tpmt	66.11	161.3	-1.27372	4.63509e-06	6.59506e-05	DOWN
Gab2	10.8	30.43	-1.41338	4.59767e-06	6.59506e-05	DOWN
Park7	26.06	86.6	-1.69459	4.59767e-06	6.59506e-05	DOWN
Mpc2	28.35	101	-1.7974	4.59767e-06	6.59506e-05	DOWN
Mrps18a	10.11	58.19	-2.4136	4.58128e-06	6.59506e-05	DOWN
Irf1	17.14	104.6	-2.54124	4.59767e-06	6.59506e-05	DOWN
Mtln	12.2	48.34	-1.90218	4.75605e-06	6.76045e-05	DOWN
Rnf113a1	0.1044	6.223	-2.70946	4.7594e-06	6.76045e-05	DOWN
Hspa4	43.8	132.8	-1.57872	4.85294e-06	6.88747e-05	DOWN
Esrrg	4.841	24.7	-2.13766	4.94911e-06	7.01801e-05	DOWN
Cr1l	13.98	49.14	-1.74274	5.05566e-06	7.15094e-05	DOWN
Tomm20	7.079	35.31	-2.16809	5.05566e-06	7.15094e-05	DOWN
Tmem251	8.906	68.31	-2.80674	5.05566e-06	7.15094e-05	DOWN
Fhit	1.668	15.14	-2.5973	5.06698e-06	7.1609e-05	DOWN
Fam187b	9.672	36.2	-1.80162	5.07959e-06	7.17268e-05	DOWN
Mrpl58	21.24	86.09	-1.96929	5.08559e-06	7.17509e-05	DOWN
Lrrc17	417.7	242.4	0.782556	5.11265e-06	7.18905e-05	STABLE
Ccdc117	643.6	425.2	0.59687	5.11265e-06	7.18905e-05	STABLE
Nifk	43.43	108.5	-1.30169	5.11265e-06	7.18905e-05	DOWN
Chmp2a	27.23	87.72	-1.65191	5.11265e-06	7.18905e-05	DOWN
Slc45a3	3053	1356	1.17007	5.32306e-06	7.34916e-05	UP
Phf13	446.3	233.9	0.928858	5.32306e-06	7.34916e-05	STABLE
Tcl1b4	490.4	292.5	0.743186	5.32306e-06	7.34916e-05	STABLE
Cnot8	249.1	149.9	0.729434	5.32306e-06	7.34916e-05	STABLE
Mcm3ap	190.1	118.3	0.680134	5.32306e-06	7.34916e-05	STABLE
Ccdc6	1033	681.2	0.600479	5.32306e-06	7.34916e-05	STABLE
Tardbp	227.3	150.3	0.593183	5.32306e-06	7.34916e-05	STABLE
Zfp148	110.8	73.48	0.585858	5.32306e-06	7.34916e-05	STABLE
Pou2f1	125.4	83.75	0.577094	5.32306e-06	7.34916e-05	STABLE
Wdr26	329.6	221.5	0.570984	5.32306e-06	7.34916e-05	STABLE
Ctbp2	676.9	455.9	0.56895	5.32306e-06	7.34916e-05	STABLE
Rnmt	190.2	130.5	0.539664	5.32306e-06	7.34916e-05	STABLE
Atrx	967.1	671.1	0.526372	5.32306e-06	7.34916e-05	STABLE
Rbm18	540.7	414.2	0.383643	5.32306e-06	7.34916e-05	STABLE
Chchd3	43.89	73.33	-0.727611	5.32306e-06	7.34916e-05	STABLE
Lrig2	27.68	47.24	-0.750391	5.32306e-06	7.34916e-05	STABLE
Psmd12	108.9	191.3	-0.807648	5.32306e-06	7.34916e-05	STABLE
Gpr35	28.31	54.87	-0.93044	5.32306e-06	7.34916e-05	STABLE
U2af2	62.49	122.2	-0.955945	5.32306e-06	7.34916e-05	STABLE
Pik3cd	82.2	220.2	-1.41057	5.32306e-06	7.34916e-05	DOWN
Ranbp3	29.06	98.59	-1.72837	5.32306e-06	7.34916e-05	DOWN
Dnajc18	3.169	15.66	-1.99889	5.27909e-06	7.34916e-05	DOWN
Gtf2f2	47.42	110.5	-1.20395	5.38564e-06	7.41722e-05	DOWN
Erp29	25.22	59.89	-1.2156	5.38564e-06	7.41722e-05	DOWN
Emilin2	15.38	41.82	-1.38633	5.38564e-06	7.41722e-05	DOWN
Abitram	2.956	18.64	-2.31189	5.42634e-06	7.46713e-05	DOWN
Zscan12	5.602	19.37	-1.62523	5.49275e-06	7.55231e-05	DOWN
Nostrin	10.71	40.83	-1.83716	5.60991e-06	7.69444e-05	DOWN
Zfand2b	14.04	64.7	-2.12754	5.60991e-06	7.69444e-05	DOWN
Arhgef16	18.4	102.5	-2.41562	5.60991e-06	7.69444e-05	DOWN
BC024063	18.44	50.04	-1.39288	5.64281e-06	7.73324e-05	DOWN
Clybl	36.96	65.32	-0.805029	5.66263e-06	7.73508e-05	STABLE
Aldh6a1	17.42	40.63	-1.17587	5.66263e-06	7.73508e-05	DOWN
Sdhc	18.61	56.11	-1.54189	5.66263e-06	7.73508e-05	DOWN
Eftud2	12.52	48.65	-1.87649	5.66263e-06	7.73508e-05	DOWN
Lrch4	60.96	116.4	-0.922481	5.67256e-06	7.74233e-05	STABLE
Blzf1	10.09	24.96	-1.22724	5.85354e-06	7.98284e-05	DOWN
Vti1a	15.22	33.75	-1.09935	5.94289e-06	8.09809e-05	DOWN
Ccdc105	23.06	74.66	-1.65293	5.97407e-06	8.12736e-05	DOWN
Mdh2	23.38	78.25	-1.70041	5.97407e-06	8.12736e-05	DOWN
Ifitm3	162.4	88.03	0.875725	6.10406e-06	8.1584e-05	STABLE
Srek1ip1	242.2	140.8	0.778873	6.10406e-06	8.1584e-05	STABLE
Wdr5	309.4	187.6	0.71933	6.10406e-06	8.1584e-05	STABLE
Gtf2a2	238.5	154	0.627345	6.10406e-06	8.1584e-05	STABLE
Tent2	127.7	82.92	0.616825	6.10406e-06	8.1584e-05	STABLE
Fbxo43	228.7	151.1	0.594578	6.10406e-06	8.1584e-05	STABLE
Phf20	585.3	389.5	0.586285	6.10406e-06	8.1584e-05	STABLE
Zcchc3	241.7	162.5	0.570009	6.10406e-06	8.1584e-05	STABLE
Gle1	227.5	155.3	0.548503	6.10406e-06	8.1584e-05	STABLE
Baz1b	317.6	217.6	0.543408	6.10406e-06	8.1584e-05	STABLE
Smu1	498.5	362.2	0.459772	6.10406e-06	8.1584e-05	STABLE
Pfn1	196.4	302.4	-0.620159	6.10406e-06	8.1584e-05	STABLE
Cand1	88.41	176.2	-0.987107	6.10406e-06	8.1584e-05	STABLE
Tarbp2	43.87	91.57	-1.04465	6.10406e-06	8.1584e-05	DOWN
Agr3	95.44	211.8	-1.14196	6.10406e-06	8.1584e-05	DOWN
Dcakd	51.27	121.9	-1.23298	6.10406e-06	8.1584e-05	DOWN
Usp4	41.79	99.61	-1.23354	6.10406e-06	8.1584e-05	DOWN
Cope	27.89	67	-1.23482	6.10406e-06	8.1584e-05	DOWN
Uqcrq	195.3	492.9	-1.3311	6.10406e-06	8.1584e-05	DOWN
Cdk7	596.8	1566	-1.39062	6.10406e-06	8.1584e-05	DOWN
Tdrd3	11.07	37.71	-1.68151	6.09329e-06	8.1584e-05	DOWN
Clasrp	0.3631	8.414	-2.78795	6.06534e-06	8.1584e-05	DOWN
Sla2	2.656	30.15	-3.09126	6.14167e-06	8.20212e-05	DOWN
Caml	20.97	76.99	-1.82801	6.22205e-06	8.29623e-05	DOWN
Fkbpl	12.01	69.72	-2.44249	6.22205e-06	8.29623e-05	DOWN
Mtres1	11.88	38.32	-1.61041	6.25458e-06	8.32928e-05	DOWN
Mrps12	10.66	40.68	-1.83796	6.2582e-06	8.32928e-05	DOWN
Slc9b2	1.662	18.08	-2.84092	6.26175e-06	8.32928e-05	DOWN
Magea10	30.06	76.8	-1.32487	6.27998e-06	8.34027e-05	DOWN
Twf2	18.73	66.17	-1.76774	6.27998e-06	8.34027e-05	DOWN
Dctn5	13.43	39.23	-1.47939	6.62375e-06	8.78289e-05	DOWN
Rgs10	31.05	137.8	-2.11472	6.62375e-06	8.78289e-05	DOWN
Zpr1	4.154	18.23	-1.89929	6.75638e-06	8.94459e-05	DOWN
Eef1akmt4	4.673	27.57	-2.33206	6.75249e-06	8.94459e-05	DOWN
Stk38	103.9	56.12	0.876851	6.9896e-06	9.08811e-05	STABLE
Ahsa1	217.4	120.4	0.847939	6.97342e-06	9.08811e-05	STABLE
Nsrp1	572.1	319.9	0.836553	6.9896e-06	9.08811e-05	STABLE
Chp1	71.23	39.65	0.829325	6.97342e-06	9.08811e-05	STABLE
Lamtor1	149.9	85.33	0.805171	6.9896e-06	9.08811e-05	STABLE
Upf3b	158	92.25	0.769847	6.9896e-06	9.08811e-05	STABLE
Flnb	105.9	64.31	0.711411	6.9896e-06	9.08811e-05	STABLE
Cwf19l2	328.3	206.5	0.666021	6.9896e-06	9.08811e-05	STABLE
Atxn2	206.7	132.7	0.635236	6.9896e-06	9.08811e-05	STABLE
Srrm2	307.7	198.5	0.629408	6.9896e-06	9.08811e-05	STABLE
Slc16a10	151.6	98.17	0.622213	6.9896e-06	9.08811e-05	STABLE
Scoc	246.5	160.9	0.612789	6.9896e-06	9.08811e-05	STABLE
Bmp5	257.7	173.3	0.569458	6.9896e-06	9.08811e-05	STABLE
Psma2	1013	698	0.536866	6.9896e-06	9.08811e-05	STABLE
Ube2i	503.2	371.9	0.434979	6.9896e-06	9.08811e-05	STABLE
Eif1	1088	814.7	0.416667	6.9896e-06	9.08811e-05	STABLE
Birc3	609.3	469.6	0.375052	6.9896e-06	9.08811e-05	STABLE
Zfp932	42.32	103	-1.26349	6.9896e-06	9.08811e-05	DOWN
Hvcn1	10.9	30.15	-1.38901	6.96143e-06	9.08811e-05	DOWN
Pagr1a	14.51	43.27	-1.51289	6.96143e-06	9.08811e-05	DOWN
Ccdc107	17.03	58.35	-1.71923	6.96143e-06	9.08811e-05	DOWN
Vps35l	26.85	103.3	-1.90472	6.96143e-06	9.08811e-05	DOWN
Ppie	8.31	44.95	-2.30323	6.89781e-06	9.08811e-05	DOWN
Setmar	3.175	14.94	-1.93323	7.21848e-06	9.37842e-05	DOWN
Samhd1	29.92	63.86	-1.06858	7.3407e-06	9.50771e-05	DOWN
Mrps27	23.78	57.7	-1.2442	7.3407e-06	9.50771e-05	DOWN
Sap130	22.07	58.45	-1.36574	7.3407e-06	9.50771e-05	DOWN
Rps19	50.61	220.7	-2.10291	7.3407e-06	9.50771e-05	DOWN
Morc1	6.448	22.89	-1.6815	7.48817e-06	9.67627e-05	DOWN
Sdhaf1	6.394	26.68	-1.90471	7.48817e-06	9.67627e-05	DOWN
Pole	4.856	21.01	-1.91055	7.48817e-06	9.67627e-05	DOWN
Syne3	2.257	14.57	-2.25759	7.55406e-06	9.74636e-05	DOWN
Bola1	2.704	37.21	-3.36682	7.55406e-06	9.74636e-05	DOWN
Vps53	9.888	29.34	-1.4785	7.64344e-06	9.82385e-05	DOWN
Zfp143	12.23	36.17	-1.49017	7.64344e-06	9.82385e-05	DOWN
Dtnb	9.736	32.72	-1.65104	7.64344e-06	9.82385e-05	DOWN
Tsga10ip	14.22	75.6	-2.33144	7.64344e-06	9.82385e-05	DOWN
Mrpl23	10.38	60.79	-2.44135	7.64344e-06	9.82385e-05	DOWN
Ankra2	95.54	44.78	1.07631	7.68704e-06	9.85718e-05	UP
Tmem11	14.38	50.88	-1.75415	7.68704e-06	9.85718e-05	DOWN
Ndufs7	17.59	77.78	-2.08329	7.68704e-06	9.85718e-05	DOWN
Psmc2	68.75	156	-1.17076	7.72644e-06	9.86992e-05	DOWN
Rnf40	23.33	55.23	-1.20873	7.72644e-06	9.86992e-05	DOWN
Pdzk1	56.77	133.2	-1.21595	7.72644e-06	9.86992e-05	DOWN
Got2	25.55	67.76	-1.37277	7.71329e-06	9.86992e-05	DOWN
Kif9	1.224	11.2	-2.45629	7.70673e-06	9.86992e-05	DOWN
Pard6a	5.156	36.36	-2.60147	7.79642e-06	9.95172e-05	DOWN
Heatr6	178.9	91.89	0.953423	7.99215e-06	0.000100108	STABLE
Trim11	108.1	57.85	0.891065	7.99215e-06	0.000100108	STABLE
Marchf7	622.7	346.6	0.843212	7.99215e-06	0.000100108	STABLE
Prpf6	309.9	183.9	0.749616	7.99215e-06	0.000100108	STABLE
Golgb1	238.9	142.1	0.745321	7.99215e-06	0.000100108	STABLE
Gnpda2	327.9	202.3	0.69423	7.99215e-06	0.000100108	STABLE
Rsrc1	127.7	79.91	0.66913	7.99215e-06	0.000100108	STABLE
Ubac2	122.3	77.06	0.659438	7.99215e-06	0.000100108	STABLE
Dcp1a	800.4	545.5	0.552237	7.99215e-06	0.000100108	STABLE
Atp6v1a	129.8	90.83	0.509986	7.99215e-06	0.000100108	STABLE
Tmed2	276.2	197.7	0.480027	7.99215e-06	0.000100108	STABLE
Morf4l2	260.3	188.2	0.465861	7.99215e-06	0.000100108	STABLE
Ppp1r10	672.4	508.4	0.402635	7.99215e-06	0.000100108	STABLE
Tm2d3	485.5	382.7	0.342349	7.99215e-06	0.000100108	STABLE
Arpc5l	320.4	449.6	-0.487254	7.99215e-06	0.000100108	STABLE
Fbxo28	162.9	234	-0.52002	7.99215e-06	0.000100108	STABLE
Mtpap	82.68	124	-0.578725	7.99215e-06	0.000100108	STABLE
Oosp2	544.3	890.4	-0.70885	7.99215e-06	0.000100108	STABLE
H13	151	250.3	-0.725272	7.99215e-06	0.000100108	STABLE
Snap29	36.46	65.56	-0.829354	7.99215e-06	0.000100108	STABLE
Trappc2l	42.02	81.38	-0.937229	7.99215e-06	0.000100108	STABLE
Jade2	60.64	117.4	-0.941401	7.99215e-06	0.000100108	STABLE
Cmc1	72.04	156.2	-1.10572	7.99215e-06	0.000100108	DOWN
Otub1	32.9	76.58	-1.19424	7.99215e-06	0.000100108	DOWN
Ndufb10	6.425	50.65	-2.79824	7.97647e-06	0.000100108	DOWN
Aldh1a2	39.3	88.14	-1.1452	8.13152e-06	0.000101702	DOWN
Ppp1r11	31.95	92.07	-1.49795	8.13152e-06	0.000101702	DOWN
Efcab3	4.831	22.9	-2.03527	8.16482e-06	0.000102042	DOWN
Hes6	6.146	32.41	-2.22512	8.39445e-06	0.000104834	DOWN
Vac14	17.67	50.72	-1.4701	8.46578e-06	0.000105646	DOWN
Fam162b	13.31	53.7	-1.93465	8.51361e-06	0.000106163	DOWN
Tubgcp2	11.62	33.35	-1.44503	8.53761e-06	0.000106383	DOWN
Supv3l1	87.31	54.9	0.659654	8.55685e-06	0.000106386	STABLE
Grcc10	12.88	27.06	-1.01601	8.55685e-06	0.000106386	DOWN
Trappc5	38.94	102.6	-1.37576	8.55685e-06	0.000106386	DOWN
Prss12	8.406	60.48	-2.70841	8.83331e-06	0.000109741	DOWN
Acmsd	2.104	15.3	-2.39258	8.93329e-06	0.000110901	DOWN
Eif3b	19.63	55.52	-1.45424	8.99835e-06	0.000111523	DOWN
Aph1c	26.83	81.87	-1.57398	9.00339e-06	0.000111523	DOWN
Cct4	14.44	48.42	-1.67793	9.00339e-06	0.000111523	DOWN
Socs7	332.7	157.1	1.0775	9.12586e-06	0.000111637	UP
Dusp14	433.9	257.2	0.752302	9.12586e-06	0.000111637	STABLE
Sap30	433	261.6	0.725146	9.12586e-06	0.000111637	STABLE
Tm9sf2	879.3	549.9	0.676252	9.12586e-06	0.000111637	STABLE
Ybx1	387.6	252.5	0.616276	9.12586e-06	0.000111637	STABLE
Cops9	400.5	273.1	0.5508	9.12586e-06	0.000111637	STABLE
Ms4a1	233.8	159.8	0.54633	9.12586e-06	0.000111637	STABLE
Immp1l	431.8	330.3	0.385484	9.12586e-06	0.000111637	STABLE
Tmem14c	378.7	555.9	-0.552727	9.12586e-06	0.000111637	STABLE
Ociad1	55.65	94.2	-0.748882	9.12586e-06	0.000111637	STABLE
Ctsh	73.97	132.6	-0.833542	9.12586e-06	0.000111637	STABLE
Crbn	50.52	91.04	-0.837096	9.12586e-06	0.000111637	STABLE
Atp5pb	94.89	177.1	-0.893518	9.12586e-06	0.000111637	STABLE
Rpl18	104.7	243	-1.20701	9.12586e-06	0.000111637	DOWN
Cmc4	46.3	108.5	-1.21104	9.12586e-06	0.000111637	DOWN
Zfp593	9.337	44.27	-2.13062	9.04217e-06	0.000111637	DOWN
Rnf43	0.4194	8.924	-2.80568	9.12189e-06	0.000111637	DOWN
Ebi3	0.6213	8.401	-2.53565	9.21454e-06	0.000112639	DOWN
Dcdc2c	6.544	27.77	-1.93121	9.37229e-06	0.000114484	DOWN
Cdc6	26.75	64.72	-1.24396	9.42474e-06	0.000114957	DOWN
Atp8a2	12.2	54.56	-2.07314	9.42474e-06	0.000114957	DOWN
Chdh	13.79	38.92	-1.43258	9.45632e-06	0.000115175	DOWN
Mvp	19.63	55.93	-1.46425	9.45632e-06	0.000115175	DOWN
Ddx39b	8.478	43.08	-2.21749	9.7777e-06	0.000118916	DOWN
Ddx28	9.655	58.7	-2.48629	9.77226e-06	0.000118916	DOWN
Oxa1l	8.828	36.7	-1.93967	9.91453e-06	0.000120492	DOWN
Mthfd1	28	66	-1.20807	9.96416e-06	0.000120833	DOWN
Plekhg3	24.68	62.71	-1.31095	9.96416e-06	0.000120833	DOWN
Emg1	0.74	16.8	-3.35444	9.95959e-06	0.000120833	DOWN
Vwa3a	1.957	12.92	-2.2355	1.00648e-05	0.000121876	DOWN
Tlcd1	5.348	34.12	-2.46824	1.00592e-05	0.000121876	DOWN
Riok1	913.9	503.7	0.858204	1.0406e-05	0.000123508	STABLE
Med30	591.3	337.2	0.808414	1.0406e-05	0.000123508	STABLE
Rfpl4	3115	1836	0.762712	1.0406e-05	0.000123508	STABLE
Ubn1	229.9	137.2	0.74108	1.0406e-05	0.000123508	STABLE
Tiam2	157.1	93.83	0.737692	1.0406e-05	0.000123508	STABLE
Rgs2	2365	1491	0.665266	1.0406e-05	0.000123508	STABLE
Ccnl1	181.4	116.8	0.63042	1.0406e-05	0.000123508	STABLE
Nup85	264.9	174.9	0.596326	1.0406e-05	0.000123508	STABLE
Cdc42se2	727	500.5	0.53754	1.0406e-05	0.000123508	STABLE
Tacc2	331	231.6	0.513583	1.0406e-05	0.000123508	STABLE
Hnrnpr	78.93	57.21	0.457469	1.0406e-05	0.000123508	STABLE
Tpt1	625	502.2	0.314936	1.0406e-05	0.000123508	STABLE
Gabpb1	64.72	91.91	-0.499488	1.0406e-05	0.000123508	STABLE
Mcub	93.42	143.4	-0.613372	1.0406e-05	0.000123508	STABLE
0610012G03Rik	232.4	364.7	-0.647685	1.0406e-05	0.000123508	STABLE
Ap2s1	68.89	117	-0.755414	1.0406e-05	0.000123508	STABLE
Zmpste24	39.15	69.81	-0.81861	1.0406e-05	0.000123508	STABLE
Csrnp2	152.2	284.3	-0.897289	1.0406e-05	0.000123508	STABLE
Slc38a9	27.34	61.18	-1.13356	1.0406e-05	0.000123508	DOWN
Fetub	53.85	120.8	-1.15097	1.0406e-05	0.000123508	DOWN
Lamtor5	106.6	243.2	-1.18265	1.0406e-05	0.000123508	DOWN
Kbtbd6	12.57	35.73	-1.43678	1.03711e-05	0.000123508	DOWN
Ift22	9.929	37.35	-1.81098	1.03711e-05	0.000123508	DOWN
Timm50	8.866	35.76	-1.89756	1.02853e-05	0.000123508	DOWN
Manf	39.09	166	-2.05845	1.0406e-05	0.000123508	DOWN
Zfp296	65.93	322.4	-2.27253	1.0406e-05	0.000123508	DOWN
Ikbkb	2.459	18.89	-2.52317	1.02685e-05	0.000123508	DOWN
Obscn	2.512	20.37	-2.60551	1.02685e-05	0.000123508	DOWN
Usp14	24.42	52.68	-1.07848	1.04632e-05	0.000123835	DOWN
Rab5if	39.86	119.2	-1.55696	1.04574e-05	0.000123835	DOWN
Xlr4b	19.82	63.93	-1.6408	1.04632e-05	0.000123835	DOWN
Chst7	22.39	82.22	-1.83109	1.04632e-05	0.000123835	DOWN
Khdc4	78.82	45.26	0.786895	1.04805e-05	0.000123866	STABLE
Atmin	102.1	197.8	-0.947558	1.04805e-05	0.000123866	STABLE
Prdx3	11.16	33.52	-1.50532	1.08121e-05	0.000127675	DOWN
Slc6a9	23.81	83.29	-1.76442	1.08181e-05	0.000127675	DOWN
Ubald1	4.128	20.65	-2.07805	1.08563e-05	0.000128036	DOWN
Pgpep1	2.202	18.99	-2.64227	1.09546e-05	0.000129104	DOWN
Plekhh3	20.38	65.4	-1.63468	1.0968e-05	0.000129171	DOWN
Bcap29	24.59	58.54	-1.21811	1.10224e-05	0.000129538	DOWN
Sil1	20.47	62.51	-1.56449	1.10224e-05	0.000129538	DOWN
Vps29	33.25	130.4	-1.94014	1.10224e-05	0.000129538	DOWN
Grhpr	4.786	23.73	-2.09585	1.12466e-05	0.000132081	DOWN
Htra4	6.656	27.65	-1.90372	1.14711e-05	0.000134528	DOWN
Cage1	15.16	69.3	-2.12144	1.14648e-05	0.000134528	DOWN
Aldh3a2	8.346	27.96	-1.63176	1.15277e-05	0.000135098	DOWN
Cpsf6	22.66	40.74	-0.81897	1.1591e-05	0.00013546	STABLE
Cisd2	45.94	89.15	-0.94146	1.1591e-05	0.00013546	STABLE
Pafah1b3	24.66	61.87	-1.29255	1.1591e-05	0.00013546	DOWN
Mrpl16	14.27	47.61	-1.67092	1.1572e-05	0.00013546	DOWN
Mvb12a	1.601	12.72	-2.39861	1.16085e-05	0.00013557	DOWN
Nhp2	8.228	43	-2.25348	1.16469e-05	0.000135924	DOWN
Edem2	131	62.19	1.06251	1.18499e-05	0.000136674	UP
Ndufa1	256.4	151	0.760265	1.18499e-05	0.000136674	STABLE
Haus4	316.5	198.2	0.672762	1.18499e-05	0.000136674	STABLE
Rbm27	497.5	312.6	0.668767	1.18499e-05	0.000136674	STABLE
Rab3d	154.9	98.28	0.65072	1.18499e-05	0.000136674	STABLE
Usp34	191.7	124.3	0.620444	1.18499e-05	0.000136674	STABLE
Ptpn11	286.8	197.8	0.533709	1.18499e-05	0.000136674	STABLE
Taf13	154.7	110.4	0.483991	1.18499e-05	0.000136674	STABLE
Lpcat1	314.3	224.9	0.480987	1.18499e-05	0.000136674	STABLE
Ndufab1	440.4	589.4	-0.419586	1.18499e-05	0.000136674	STABLE
Pramel25	755.3	1034	-0.45219	1.18499e-05	0.000136674	STABLE
Map2k4	101.7	147.2	-0.529986	1.18499e-05	0.000136674	STABLE
Fmnl3	162.9	259.7	-0.670143	1.18499e-05	0.000136674	STABLE
Ccno	508	839.4	-0.723313	1.18499e-05	0.000136674	STABLE
Mrps25	218.5	387	-0.821866	1.18499e-05	0.000136674	STABLE
Med26	44.55	86.7	-0.945212	1.18499e-05	0.000136674	STABLE
Ndufa7	69.13	137.5	-0.981818	1.18499e-05	0.000136674	STABLE
Dnm3	13.94	60.78	-2.04793	1.21279e-05	0.000139784	DOWN
Ncor1	101.5	62.29	0.695829	1.21874e-05	0.000140277	STABLE
Rps12	362.3	546.3	-0.591243	1.21874e-05	0.000140277	STABLE
Ccdc28b	9.639	64.06	-2.61246	1.22475e-05	0.000140872	DOWN
4930558C23Rik	5.989	27.72	-2.03912	1.24361e-05	0.000142942	DOWN
Ccdc93	11.1	34.26	-1.54383	1.26819e-05	0.000145468	DOWN
Eefsec	12.53	42.12	-1.67171	1.26819e-05	0.000145468	DOWN
Poldip3	7.69	27.19	-1.69764	1.26819e-05	0.000145468	DOWN
Golga3	25.59	56.09	-1.10226	1.27923e-05	0.000146035	DOWN
Pcmt1	27.97	61.48	-1.10878	1.27923e-05	0.000146035	DOWN
Jag2	17.71	39.35	-1.1089	1.27923e-05	0.000146035	DOWN
Thoc6	17.45	42.35	-1.23201	1.27508e-05	0.000146035	DOWN
Ube2j1	10.46	27.3	-1.30355	1.27854e-05	0.000146035	DOWN
Net1	21.25	62.04	-1.50262	1.27854e-05	0.000146035	DOWN
Ptges3l	20.26	67.51	-1.68787	1.27923e-05	0.000146035	DOWN
Unk	82.38	48.06	0.765023	1.28131e-05	0.000146073	STABLE
Srsf1	21.61	45.48	-1.03996	1.28131e-05	0.000146073	DOWN
Musk	126.8	63.02	0.9973	1.34762e-05	0.000151569	STABLE
Slc6a6	147.2	78.23	0.902974	1.34762e-05	0.000151569	STABLE
Pakap	332.2	183.1	0.85577	1.34762e-05	0.000151569	STABLE
Coq7	65.42	37.22	0.797279	1.34762e-05	0.000151569	STABLE
Nbr1	129	81.86	0.649422	1.34762e-05	0.000151569	STABLE
Haspin	205	130.5	0.646804	1.34762e-05	0.000151569	STABLE
Add1	130.4	89.43	0.538784	1.34762e-05	0.000151569	STABLE
Atp2b1	313.3	216.4	0.531563	1.34762e-05	0.000151569	STABLE
Psip1	738.2	512.9	0.524531	1.34762e-05	0.000151569	STABLE
Naa16	210	147.3	0.508594	1.34762e-05	0.000151569	STABLE
Prrc2c	602.2	435.5	0.466655	1.34762e-05	0.000151569	STABLE
Pam16	360	547.9	-0.604552	1.34762e-05	0.000151569	STABLE
Ddx50	36.93	60.44	-0.695698	1.34762e-05	0.000151569	STABLE
Stat6	40.06	74.44	-0.877638	1.34762e-05	0.000151569	STABLE
Bcap31	80.18	160.1	-0.988704	1.34762e-05	0.000151569	STABLE
Cenpm	54.7	111.7	-1.01623	1.34762e-05	0.000151569	DOWN
Commd9	14.8	39.04	-1.34104	1.34042e-05	0.000151569	DOWN
Uqcc2	66.76	183.8	-1.44759	1.34762e-05	0.000151569	DOWN
Cyth2	29.72	83.65	-1.46259	1.34694e-05	0.000151569	DOWN
Znhit2	12.94	63.08	-2.20044	1.34042e-05	0.000151569	DOWN
Nudcd2	11.99	35.04	-1.47162	1.4014e-05	0.000157195	DOWN
Nsdhl	19.84	58.05	-1.50293	1.4014e-05	0.000157195	DOWN
Fam47e	5.487	21.28	-1.78032	1.4014e-05	0.000157195	DOWN
Zkscan17	13.88	54.07	-1.88821	1.4014e-05	0.000157195	DOWN
Slc31a2	70.61	41.25	0.761111	1.41274e-05	0.000157646	STABLE
Sf3b1	649.7	404.5	0.682233	1.41577e-05	0.000157646	STABLE
Vma21	148	99.78	0.563594	1.41577e-05	0.000157646	STABLE
Zdhhc3	12.79	25.15	-0.922899	1.41274e-05	0.000157646	STABLE
Crybg3	29.93	60.79	-0.998454	1.41577e-05	0.000157646	STABLE
Sec61a1	28.45	58.85	-1.02325	1.41577e-05	0.000157646	DOWN
Elovl1	29.63	66.29	-1.13555	1.41349e-05	0.000157646	DOWN
Csnk1d	10.32	26.87	-1.30028	1.40895e-05	0.000157646	DOWN
Smarcb1	35.45	92.93	-1.36566	1.41577e-05	0.000157646	DOWN
Grpel1	19.27	59.51	-1.5775	1.41349e-05	0.000157646	DOWN
Trappc13	13.41	46.91	-1.73371	1.40819e-05	0.000157646	DOWN
Dpp8	5.114	25.16	-2.09746	1.42318e-05	0.000158366	DOWN
Def6	2.339	14.45	-2.20975	1.43207e-05	0.000159249	DOWN
Uqcrfs1	15.53	67.72	-2.05602	1.47923e-05	0.000164384	DOWN
Ss18l2	15.57	76.69	-2.22915	1.48081e-05	0.000164451	DOWN
Ndufs8	12.18	50.44	-1.96485	1.48477e-05	0.000164781	DOWN
Git2	58.26	98.17	-0.74272	1.48794e-05	0.000165024	STABLE
Cmss1	4.98	18.58	-1.71086	1.49589e-05	0.000165795	DOWN
Gng5	354.3	218.7	0.693125	1.53059e-05	0.000167754	STABLE
Galnt11	68.17	43.36	0.640992	1.53059e-05	0.000167754	STABLE
Tet3	1660	1074	0.62787	1.53059e-05	0.000167754	STABLE
Brd7	147.3	98	0.583547	1.53059e-05	0.000167754	STABLE
E330021D16Rik	3390	2300	0.559242	1.53059e-05	0.000167754	STABLE
Rad50	400.4	274	0.545503	1.53059e-05	0.000167754	STABLE
Lrrc57	211.4	148.8	0.503566	1.53059e-05	0.000167754	STABLE
Snx9	399.5	291.2	0.454449	1.53059e-05	0.000167754	STABLE
Cks2	1289	1003	0.361066	1.53059e-05	0.000167754	STABLE
Dnaja2	303.2	397.9	-0.390974	1.53059e-05	0.000167754	STABLE
Osbpl11	93.08	135.1	-0.532799	1.53059e-05	0.000167754	STABLE
Stx17	68.41	102.9	-0.582431	1.53059e-05	0.000167754	STABLE
A430033K04Rik	180.3	285.4	-0.659807	1.53059e-05	0.000167754	STABLE
A430005L14Rik	78.5	140.2	-0.828364	1.53059e-05	0.000167754	STABLE
Zbtb8os	21.2	47.45	-1.12594	1.53059e-05	0.000167754	DOWN
Timm9	93.1	254.1	-1.43906	1.53059e-05	0.000167754	DOWN
Arl5a	6.071	20.73	-1.6194	1.51847e-05	0.000167754	DOWN
M6pr	10.34	30.82	-1.48831	1.53476e-05	0.00016797	DOWN
Ly96	3.507	12.96	-1.63136	1.53395e-05	0.00016797	DOWN
Ankdd1b	0.7706	7.492	-2.26182	1.53557e-05	0.00016797	DOWN
Ralgds	7.847	26.01	-1.61032	1.5479e-05	0.000168988	DOWN
A530032D15Rik	8.44	28.6	-1.64891	1.5479e-05	0.000168988	DOWN
Etfb	11.01	47.96	-2.02691	1.5479e-05	0.000168988	DOWN
Sipa1	17.44	64.29	-1.82399	1.55616e-05	0.000169778	DOWN
Lmbr1	148.5	94.24	0.650727	1.56362e-05	0.000169928	STABLE
Rtca	17.97	37.66	-1.02697	1.56113e-05	0.000169928	DOWN
Zfp108	52.66	115.8	-1.12242	1.56362e-05	0.000169928	DOWN
Smim7	32.82	73.93	-1.14754	1.56362e-05	0.000169928	DOWN
Dvl3	15.04	46.11	-1.55431	1.56113e-05	0.000169928	DOWN
Thap4	21	67.79	-1.6448	1.56113e-05	0.000169928	DOWN
Ndufb4c	6.038	34.65	-2.34058	1.57212e-05	0.000170741	DOWN
Mreg	4.242	16.73	-1.75811	1.61364e-05	0.000175023	DOWN
Commd8	5.59	23.79	-1.91119	1.61364e-05	0.000175023	DOWN
Daxx	67.12	35.22	0.911163	1.63515e-05	0.000177242	STABLE
Coq4	1.898	10.52	-1.99091	1.69699e-05	0.000183588	DOWN
Rpl3	8.791	46.2	-2.26933	1.69546e-05	0.000183588	DOWN
Ankrd54	1.941	19.23	-2.78212	1.69699e-05	0.000183588	DOWN
Cab39l	31.26	80.65	-1.33962	1.70893e-05	0.000184761	DOWN
Cabin1	118.6	59.03	0.994431	1.72612e-05	0.000185195	STABLE
Safb	89.84	44.88	0.985403	1.73617e-05	0.000185195	STABLE
Rcor1	126.6	67.61	0.89545	1.73617e-05	0.000185195	STABLE
Amfr	408.5	266.8	0.612692	1.73617e-05	0.000185195	STABLE
Dnajc8	668.1	459.3	0.539483	1.73617e-05	0.000185195	STABLE
Znrf2	381.9	278	0.456749	1.73617e-05	0.000185195	STABLE
Naa50	311.4	401.5	-0.365324	1.73617e-05	0.000185195	STABLE
Cox14	208.1	282	-0.436315	1.73617e-05	0.000185195	STABLE
Fabp5	195.4	299.7	-0.614095	1.73617e-05	0.000185195	STABLE
Sf3a1	75.77	119.4	-0.649278	1.73617e-05	0.000185195	STABLE
Mrpl48	265.9	455.2	-0.773553	1.73617e-05	0.000185195	STABLE
Gabarapl2	48.02	84.59	-0.803972	1.72612e-05	0.000185195	STABLE
Prpsap1	66.18	118.6	-0.83173	1.73617e-05	0.000185195	STABLE
Actl6a	44.6	83.86	-0.896103	1.73617e-05	0.000185195	STABLE
Ranbp1	43.05	85.33	-0.970591	1.72339e-05	0.000185195	STABLE
Tdp2	28.52	59.78	-1.04192	1.73617e-05	0.000185195	DOWN
Nhej1	35.95	79.91	-1.13076	1.73617e-05	0.000185195	DOWN
Pex12	14.07	41.8	-1.50596	1.71796e-05	0.000185195	DOWN
Chaf1b	9.687	30.57	-1.56266	1.71796e-05	0.000185195	DOWN
Map3k11	3.692	18.71	-2.0709	1.73584e-05	0.000185195	DOWN
Rpusd3	1.641	14.47	-2.55038	1.73551e-05	0.000185195	DOWN
Dand5	3.076	12.95	-1.77507	1.74642e-05	0.00018617	DOWN
Gm14322	4.554	38.14	-2.81717	1.78943e-05	0.000190634	DOWN
Rnf122	26.15	48.15	-0.856244	1.81233e-05	0.000192806	STABLE
Tecr	27.24	65.29	-1.23123	1.81328e-05	0.000192806	DOWN
Ccdc12	27.94	75.14	-1.39545	1.81328e-05	0.000192806	DOWN
Colq	1.152	9.399	-2.27279	1.82497e-05	0.000193927	DOWN
Rabl3	0.7119	10.32	-2.72542	1.8345e-05	0.000194815	DOWN
Ints10	8.517	26.89	-1.55141	1.85067e-05	0.000196284	DOWN
Lyrm1	6.953	26.93	-1.81227	1.85067e-05	0.000196284	DOWN
Mfng	12.58	35.88	-1.44173	1.87113e-05	0.000197952	DOWN
Tfam	13.69	39.89	-1.47666	1.87113e-05	0.000197952	DOWN
Cdk5rap1	8.895	31.25	-1.70443	1.87015e-05	0.000197952	DOWN
Atp5d	12.64	44.87	-1.74967	1.87113e-05	0.000197952	DOWN
Ggt1	2.001	13.79	-2.30135	1.87374e-05	0.000198103	DOWN
Ptpn12	9.715	24.14	-1.2303	1.89571e-05	0.0002003	DOWN
Rbis	43.93	98.8	-1.1513	1.90165e-05	0.000200547	DOWN
Nsfl1c	31.98	75.23	-1.20887	1.90165e-05	0.000200547	DOWN
Gm14139	2.594	15.32	-2.18277	1.90122e-05	0.000200547	DOWN
Exosc6	1.002	13.88	-2.89371	1.90675e-05	0.000200959	DOWN
Spint2	104.6	54.43	0.930278	1.9669e-05	0.000205616	STABLE
Rraga	292.5	166	0.813391	1.9669e-05	0.000205616	STABLE
Akap17b	339.6	206.4	0.715243	1.9669e-05	0.000205616	STABLE
Fa2h	84.67	52.38	0.682535	1.9669e-05	0.000205616	STABLE
Qk	186	117.5	0.657849	1.9669e-05	0.000205616	STABLE
Ccz1	129.6	82.65	0.642807	1.9669e-05	0.000205616	STABLE
Pafah1b1	157	217.6	-0.467783	1.9669e-05	0.000205616	STABLE
Rybp	167.3	247.7	-0.563137	1.9669e-05	0.000205616	STABLE
Pdhx	214.2	318	-0.567734	1.9669e-05	0.000205616	STABLE
Fam53c	136.3	207.1	-0.600154	1.9669e-05	0.000205616	STABLE
Cenpw	82.38	132.6	-0.68062	1.9669e-05	0.000205616	STABLE
Calr4	107.8	174.5	-0.690205	1.9669e-05	0.000205616	STABLE
Tmem29	71.85	124.2	-0.780908	1.9669e-05	0.000205616	STABLE
Bcl2l15	2.959	21.89	-2.5315	1.97479e-05	0.000206312	DOWN
Mfsd10	58.83	31.32	0.888113	1.99103e-05	0.000207749	STABLE
Dmac1	30.89	89.05	-1.49762	1.99103e-05	0.000207749	DOWN
Frmd5	55.79	33.45	0.721261	2.00034e-05	0.000208073	STABLE
Orc3	35.79	64.42	-0.83046	2.00034e-05	0.000208073	STABLE
Mrpl42	45.09	90.06	-0.982393	2.00034e-05	0.000208073	STABLE
Ccdc130	36.28	90.92	-1.30183	2.00034e-05	0.000208073	DOWN
Phb	67.79	170.9	-1.32136	2.00034e-05	0.000208073	DOWN
Slc7a9	0.6362	7.508	-2.3784	2.02818e-05	0.000210838	DOWN
Spa17	13.37	42.63	-1.60178	2.0417e-05	0.000211849	DOWN
Ccdc106	3.828	15.51	-1.77394	2.0417e-05	0.000211849	DOWN
Fastkd2	5.378	24.27	-1.98638	2.0417e-05	0.000211849	DOWN
Mmab	6.747	19.18	-1.38122	2.08012e-05	0.000215702	DOWN
Foxr1	37.27	96.89	-1.35487	2.0909e-05	0.000216551	DOWN
Lrp5	8.796	31.3	-1.72113	2.08982e-05	0.000216551	DOWN
Bin2	203.4	130.4	0.637287	2.10063e-05	0.000216888	STABLE
Mis12	28.31	51.89	-0.851363	2.09955e-05	0.000216888	STABLE
Emc7	30.66	61.4	-0.978693	2.10063e-05	0.000216888	STABLE
Cdc42ep2	27.33	76.78	-1.45718	2.09738e-05	0.000216888	DOWN
Mrpl2	24.61	72.5	-1.52116	2.10063e-05	0.000216888	DOWN
Prxl2b	0.6812	8.365	-2.47774	2.10616e-05	0.000217325	DOWN
Rrp12	1.583	11.28	-2.24875	2.11609e-05	0.000218215	DOWN
Tmem208	1.159	12.4	-2.63335	2.11911e-05	0.000218392	DOWN
Rab4b	8.963	30.7	-1.66998	2.16635e-05	0.000223123	DOWN
Cpsf1	0.3544	5.736	-2.31425	2.17722e-05	0.000224105	DOWN
Pstk	12.08	36.37	-1.51479	2.19553e-05	0.000225851	DOWN
Pomp	77.74	126.1	-0.690934	2.2057e-05	0.000226619	STABLE
Mipep	54.47	141.6	-1.36174	2.2057e-05	0.000226619	DOWN
Hacd2	150.9	82.91	0.855777	2.22553e-05	0.000226985	STABLE
Smarca4	83.94	52.56	0.665164	2.22553e-05	0.000226985	STABLE
Cox8a	617.7	414.8	0.573334	2.22553e-05	0.000226985	STABLE
Slco3a1	267.3	180.8	0.561574	2.22553e-05	0.000226985	STABLE
Sumo2	792.5	545.3	0.538417	2.22553e-05	0.000226985	STABLE
Dnaaf5	156.6	109.2	0.516138	2.22553e-05	0.000226985	STABLE
Dnaja1	909.3	1206	-0.407299	2.22553e-05	0.000226985	STABLE
Nlrp4e	124.8	186.1	-0.573047	2.22553e-05	0.000226985	STABLE
Tvp23b	122.5	191.9	-0.643359	2.22553e-05	0.000226985	STABLE
Rpl10	445.9	718	-0.686185	2.22553e-05	0.000226985	STABLE
Vdac2	89.41	145.6	-0.697426	2.22553e-05	0.000226985	STABLE
Mrpl22	33.77	95.99	-1.47991	2.22553e-05	0.000226985	DOWN
Zhx3	4.808	14.69	-1.43413	2.25141e-05	0.000229206	DOWN
Lmod3	4.703	17.26	-1.67862	2.25026e-05	0.000229206	DOWN
Gnb5	4.229	17.73	-1.84055	2.25141e-05	0.000229206	DOWN
Ap5s1	1.597	9.089	-1.9579	2.28121e-05	0.000231958	DOWN
Nt5m	2.378	17.94	-2.48731	2.28121e-05	0.000231958	DOWN
Nudt1	9.845	30.97	-1.55952	2.29336e-05	0.000232911	DOWN
4930451I11Rik	20.45	97.78	-2.20355	2.29336e-05	0.000232911	DOWN
Nfkbib	24.64	55.98	-1.15189	2.30513e-05	0.00023368	DOWN
Alg11	8.375	20.98	-1.22897	2.30513e-05	0.00023368	DOWN
Dbndd2	18	46.81	-1.33109	2.30513e-05	0.00023368	DOWN
Gpi1	17.16	41.56	-1.22859	2.31221e-05	0.000233973	DOWN
Hgs	26.13	85.12	-1.66637	2.31221e-05	0.000233973	DOWN
Pramel47	30.88	121.4	-1.94146	2.31221e-05	0.000233973	DOWN
Slc25a39	55.69	30.97	0.826451	2.31575e-05	0.000234049	STABLE
1810055G02Rik	30.46	62.11	-1.00456	2.31575e-05	0.000234049	DOWN
Acyp1	7.534	27.21	-1.72471	2.33016e-05	0.000235079	DOWN
Kif24	4.366	21.03	-2.03761	2.33016e-05	0.000235079	DOWN
Tufm	4.241	22.71	-2.17751	2.33016e-05	0.000235079	DOWN
Chmp7	17.96	38.98	-1.07673	2.41992e-05	0.000243988	DOWN
Mapkbp1	59.77	26.63	1.13708	2.42608e-05	0.000244225	UP
Rnf5	109.2	52.29	1.04789	2.42978e-05	0.000244225	UP
Pank2	21.31	50.3	-1.20148	2.43102e-05	0.000244225	DOWN
Rex1bd	25.29	60.47	-1.22528	2.43102e-05	0.000244225	DOWN
Atg101	23.16	57.03	-1.26446	2.42978e-05	0.000244225	DOWN
Aldoa	29.18	95.84	-1.68187	2.43102e-05	0.000244225	DOWN
Ddrgk1	7.606	28.95	-1.79925	2.44638e-05	0.000245473	DOWN
Psme2	3.769	18.57	-2.03659	2.44513e-05	0.000245473	DOWN
Gstz1	3.267	14.58	-1.86853	2.46418e-05	0.000247112	DOWN
Pigc	12.81	35.66	-1.40868	2.48153e-05	0.000248256	DOWN
Dlg2	3.413	15.32	-1.88649	2.48026e-05	0.000248256	DOWN
Tmc4	7.073	32.28	-2.04365	2.48153e-05	0.000248256	DOWN
Mrpl11	10.3	46.64	-2.07632	2.48153e-05	0.000248256	DOWN
Hprt	161.9	83.05	0.955053	2.51511e-05	0.000249087	STABLE
Cebpz	194.7	101.2	0.93791	2.51511e-05	0.000249087	STABLE
Nfkbia	171.8	90.75	0.913745	2.51511e-05	0.000249087	STABLE
Med11	101.2	63.73	0.659225	2.51511e-05	0.000249087	STABLE
Orc6	502.7	327	0.618647	2.51511e-05	0.000249087	STABLE
Txnip	1425	941.9	0.597255	2.51511e-05	0.000249087	STABLE
E330034G19Rik	3722	2532	0.55546	2.51511e-05	0.000249087	STABLE
Sytl4	243.1	167.9	0.53135	2.51511e-05	0.000249087	STABLE
Cd164	280.5	198.1	0.499364	2.51511e-05	0.000249087	STABLE
Nceh1	327.2	234.1	0.481114	2.51511e-05	0.000249087	STABLE
Spcs2	316	237.3	0.411907	2.51511e-05	0.000249087	STABLE
Cltc	143	225.5	-0.654055	2.51511e-05	0.000249087	STABLE
Ncbp3	34.1	60.22	-0.802623	2.51511e-05	0.000249087	STABLE
Atp5e	415.5	767.1	-0.88314	2.51511e-05	0.000249087	STABLE
Rhno1	39.26	74.39	-0.90503	2.51511e-05	0.000249087	STABLE
Fbxo38	24.91	49.71	-0.969076	2.51511e-05	0.000249087	STABLE
Rab3il1	26.9	66.44	-1.27327	2.51511e-05	0.000249087	DOWN
Fcho1	8.035	23.27	-1.42584	2.5273e-05	0.000249999	DOWN
Tomm22	19.81	57.52	-1.49207	2.5273e-05	0.000249999	DOWN
Trim32	41.18	21.91	0.880903	2.54014e-05	0.000250824	STABLE
R3hcc1l	12.14	30.21	-1.24797	2.54014e-05	0.000250824	DOWN
Lclat1	16.11	40.44	-1.27616	2.53885e-05	0.000250824	DOWN
Trp53inp2	147.7	90.57	0.699329	2.55173e-05	0.000251208	STABLE
Phf8	39.16	90.72	-1.19164	2.55044e-05	0.000251208	DOWN
Nup155	13.92	33.75	-1.21945	2.54786e-05	0.000251208	DOWN
Mea1	52.44	129.7	-1.29018	2.55173e-05	0.000251208	DOWN
Trim15	23.54	87.95	-1.85785	2.54786e-05	0.000251208	DOWN
Cenpt	1.741	15.77	-2.61268	2.55303e-05	0.000251208	DOWN
Cstf3	12.94	31.44	-1.21796	2.63262e-05	0.000258887	DOWN
Spryd7	22.69	42.66	-0.88201	2.66602e-05	0.000262018	STABLE
Dnlz	7.051	38	-2.27623	2.69556e-05	0.000264765	DOWN
Ncoa7	23.87	10.64	1.09521	2.7339e-05	0.00026806	UP
Tbc1d25	4.648	17.08	-1.67908	2.7339e-05	0.00026806	DOWN
Enkd1	4.484	18.44	-1.82598	2.7339e-05	0.00026806	DOWN
Nat9	8.612	38.18	-2.02713	2.76294e-05	0.000270749	DOWN
Ddx58	11.58	28.89	-1.24893	2.78383e-05	0.000272318	DOWN
Setd3	12.88	34.2	-1.34292	2.78383e-05	0.000272318	DOWN
Rtcb	14.52	50.77	-1.73771	2.78383e-05	0.000272318	DOWN
Pitpna	21.91	44.66	-0.994619	2.80625e-05	0.000273234	STABLE
Sh3gl1	31.38	66.25	-1.05452	2.80625e-05	0.000273234	DOWN
Tfpt	28.31	63.94	-1.14766	2.79783e-05	0.000273234	DOWN
Ddit3	19.85	46.19	-1.17803	2.80344e-05	0.000273234	DOWN
Cdc14b	22.98	58.75	-1.31736	2.80625e-05	0.000273234	DOWN
Gramd1c	21.08	56.9	-1.39099	2.80625e-05	0.000273234	DOWN
Prickle3	11.32	33.1	-1.46931	2.79783e-05	0.000273234	DOWN
Snrpc	26.13	108.8	-2.01698	2.80625e-05	0.000273234	DOWN
Ssrp1	146.7	88.69	0.7196	2.81047e-05	0.000273486	STABLE
Ppp3r1	213.3	98.8	1.10218	2.83897e-05	0.00027403	UP
Rala	180	99.42	0.850261	2.83897e-05	0.00027403	STABLE
Ehmt1	105.7	68.55	0.618022	2.83897e-05	0.00027403	STABLE
Tesc	408	265.9	0.615915	2.83897e-05	0.00027403	STABLE
Cep164	190.3	124.4	0.609033	2.83897e-05	0.00027403	STABLE
Magoh	592	411.4	0.524087	2.83897e-05	0.00027403	STABLE
Nipbl	281.5	205.7	0.450514	2.83897e-05	0.00027403	STABLE
Lrrc42	183.7	262.4	-0.511698	2.83897e-05	0.00027403	STABLE
Skp1	1365	1989	-0.542616	2.83897e-05	0.00027403	STABLE
Lsm6	127.6	192.6	-0.590012	2.83897e-05	0.00027403	STABLE
Poc1a	64.76	103.2	-0.664004	2.83897e-05	0.00027403	STABLE
Tac2	50	99.34	-0.976371	2.83897e-05	0.00027403	STABLE
Sirt6	6.937	25.77	-1.75382	2.82902e-05	0.00027403	DOWN
Nudt8	1.696	17.42	-2.77248	2.83043e-05	0.00027403	DOWN
Mapk14	6.666	22.7	-1.62845	2.89939e-05	0.00027954	DOWN
Spring1	7.861	30.51	-1.83041	2.89939e-05	0.00027954	DOWN
9430038I01Rik	117.7	63.64	0.876328	2.94901e-05	0.000283346	STABLE
G3bp1	75.27	41.58	0.840963	2.94901e-05	0.000283346	STABLE
Dctn3	54.88	95.2	-0.783792	2.94901e-05	0.000283346	STABLE
Gm45871	37.55	78.31	-1.04081	2.94901e-05	0.000283346	DOWN
Wbp2	30.27	64.59	-1.06853	2.94901e-05	0.000283346	DOWN
Pradc1	41.17	90.3	-1.11443	2.94901e-05	0.000283346	DOWN
Gstm6	1.981	9.939	-1.87554	2.95235e-05	0.000283503	DOWN
Med12	3.528	16.32	-1.93527	3.05808e-05	0.000293489	DOWN
Rab11fip1	10.12	24.66	-1.20566	3.06499e-05	0.000293647	DOWN
Qtrt2	15.49	37.53	-1.22409	3.06499e-05	0.000293647	DOWN
Pmm1	10.3	28.68	-1.39246	3.06499e-05	0.000293647	DOWN
Sdhaf2	27.72	64.95	-1.19918	3.08025e-05	0.000294435	DOWN
Zfp821	14.85	35.68	-1.21017	3.08025e-05	0.000294435	DOWN
Noc3l	20.17	48.7	-1.23114	3.08025e-05	0.000294435	DOWN
Exosc4	21.26	75.07	-1.77253	3.08025e-05	0.000294435	DOWN
Ints4	17.79	38.3	-1.0644	3.08943e-05	0.000294976	DOWN
Pcnx4	17	40.44	-1.20323	3.08943e-05	0.000294976	DOWN
Tsfm	78.37	45.09	0.784274	3.09403e-05	0.000295078	STABLE
Eif3l	26.71	80.02	-1.54803	3.09403e-05	0.000295078	DOWN
Snx1	1.154	8.834	-2.19094	3.13579e-05	0.00029889	DOWN
Zfp109	4.047	16.99	-1.83348	3.1391e-05	0.000299036	DOWN
Dctn6	5.969	26.42	-1.97634	3.15711e-05	0.000300581	DOWN
Polr2c	333	169.2	0.972655	3.20076e-05	0.00030165	STABLE
Trafd1	110.4	67	0.711617	3.20076e-05	0.00030165	STABLE
Kmt5a	135.3	84.51	0.67278	3.20076e-05	0.00030165	STABLE
Srsf4	132	83.96	0.64677	3.20076e-05	0.00030165	STABLE
Idua	207.2	138.9	0.573713	3.20076e-05	0.00030165	STABLE
Iqca	177.1	126.3	0.48445	3.20076e-05	0.00030165	STABLE
Kif3a	154.8	113.1	0.449141	3.20076e-05	0.00030165	STABLE
Tbc1d15	1379	1066	0.370931	3.20076e-05	0.00030165	STABLE
Ccnb1	1679	1343	0.321449	3.20076e-05	0.00030165	STABLE
Utp4	274.3	371.3	-0.435747	3.20076e-05	0.00030165	STABLE
Snu13	284.9	400.4	-0.489885	3.20076e-05	0.00030165	STABLE
Cnot2	90.76	129	-0.502511	3.20076e-05	0.00030165	STABLE
Tsg101	151.8	219.3	-0.528245	3.20076e-05	0.00030165	STABLE
Rpl13	389.1	599.6	-0.622517	3.20076e-05	0.00030165	STABLE
Etf1	65.8	107.5	-0.69939	3.20076e-05	0.00030165	STABLE
Uxt	29.47	60.86	-1.02177	3.20076e-05	0.00030165	DOWN
Atp13a1	12.52	32.99	-1.33035	3.19173e-05	0.00030165	DOWN
Prkaa1	11.94	49.62	-1.96849	3.19173e-05	0.00030165	DOWN
Adora2b	3.533	15.66	-1.87792	3.21029e-05	0.000302377	DOWN
Larp7	191.3	120.4	0.664138	3.24581e-05	0.000305208	STABLE
Ier5l	54.51	107.4	-0.965756	3.24581e-05	0.000305208	STABLE
Gpx4	51.11	126.9	-1.29577	3.24421e-05	0.000305208	DOWN
Fam207a	4.869	33.57	-2.55841	3.26652e-05	0.000306983	DOWN
Mre11a	11.55	28.14	-1.21462	3.3137e-05	0.00031072	DOWN
Cnot10	9.576	36.89	-1.84094	3.3137e-05	0.00031072	DOWN
Ell3	6.844	27.52	-1.86214	3.3137e-05	0.00031072	DOWN
Rflna	3.897	23.02	-2.29449	3.3137e-05	0.00031072	DOWN
Utp6	8.182	21.64	-1.30207	3.3482e-05	0.000313779	DOWN
Sirt4	43.74	17.02	1.3118	3.37301e-05	0.000315927	UP
Tfe3	56.11	107	-0.919529	3.40464e-05	0.000317293	STABLE
Elac2	23.62	45.68	-0.923001	3.40464e-05	0.000317293	STABLE
Hrob	30.21	61.99	-1.01295	3.40464e-05	0.000317293	DOWN
Kifbp	20.61	48.41	-1.19326	3.39963e-05	0.000317293	DOWN
Tmem38a	13.32	31.89	-1.19953	3.39963e-05	0.000317293	DOWN
Selenoh	19.51	46.95	-1.22541	3.39963e-05	0.000317293	DOWN
Ascc1	19.45	47.36	-1.24199	3.38963e-05	0.000317293	DOWN
Cyp20a1	11.74	30.38	-1.30068	3.39963e-05	0.000317293	DOWN
Gatd3a	15.34	41.81	-1.3895	3.39796e-05	0.000317293	DOWN
Syngr4	2.794	13.03	-1.88616	3.414e-05	0.000317988	DOWN
Icosl	4.926	17.82	-1.66708	3.42669e-05	0.000318993	DOWN
Iftap	4.65	18.22	-1.76643	3.45548e-05	0.000321494	DOWN
Osgep	0.05562	3.281	-2.01972	3.50209e-05	0.00032565	DOWN
Adar	10.12	31.94	-1.56699	3.51193e-05	0.000326384	DOWN
Naa10	2.194	17.86	-2.56165	3.52601e-05	0.00032751	DOWN
Tsacc	15.04	56.15	-1.83364	3.5361e-05	0.000328265	DOWN
Oaz1	1241	714.6	0.795409	3.60446e-05	0.000330943	STABLE
Tjap1	87.97	51.69	0.755689	3.60446e-05	0.000330943	STABLE
Pom121	68.6	41.76	0.702667	3.57084e-05	0.000330943	STABLE
Runx1t1	268.2	168.9	0.66408	3.60446e-05	0.000330943	STABLE
Chd4	304.3	206.8	0.55467	3.60446e-05	0.000330943	STABLE
Fyco1	149.7	104.6	0.51316	3.57084e-05	0.000330943	STABLE
Cryl1	193.7	135.4	0.512917	3.60446e-05	0.000330943	STABLE
Gnas	433	310.2	0.479933	3.60446e-05	0.000330943	STABLE
Fbxl5	124.6	93.98	0.402729	3.60446e-05	0.000330943	STABLE
Fbxw25	140.8	215.6	-0.610857	3.60446e-05	0.000330943	STABLE
Rtraf	162.2	252.1	-0.633279	3.60446e-05	0.000330943	STABLE
Ddx19a	224.8	352.8	-0.647583	3.60446e-05	0.000330943	STABLE
Gtf2h2	49.98	79.71	-0.662891	3.60446e-05	0.000330943	STABLE
Uvrag	69.14	117.8	-0.759868	3.60446e-05	0.000330943	STABLE
Macf1	29.09	53.12	-0.846773	3.60446e-05	0.000330943	STABLE
Dusp12	59.33	108.2	-0.856344	3.60446e-05	0.000330943	STABLE
Cited2	112.8	205.2	-0.858259	3.60446e-05	0.000330943	STABLE
Fancl	3.888	13.85	-1.60357	3.59254e-05	0.000330943	DOWN
Mrpl49	3.598	20	-2.19153	3.58196e-05	0.000330943	DOWN
Slc6a20a	7.251	37.55	-2.2242	3.59606e-05	0.000330943	DOWN
Zfp978	1.308	8.168	-1.98991	3.62155e-05	0.000332329	DOWN
Bik	8.155	24.22	-1.46201	3.64569e-05	0.000334361	DOWN
Cenpl	3.842	18.31	-1.99538	3.69888e-05	0.000339054	DOWN
Fbxo46	11.86	30.52	-1.29284	3.72838e-05	0.000341384	DOWN
Hyal2	15.68	40.25	-1.30654	3.72656e-05	0.000341384	DOWN
Cdc7	40.71	23.39	0.773718	3.73927e-05	0.000341821	STABLE
Sh3yl1	51.59	30.3	0.748902	3.73927e-05	0.000341821	STABLE
Fbrs	15.78	35.44	-1.11846	3.73927e-05	0.000341821	DOWN
Rpp21	39.7	158	-1.96608	3.74473e-05	0.000342133	DOWN
Gfus	1.974	11.75	-2.0997	3.75775e-05	0.000343136	DOWN
Gas8	10.86	42.27	-1.86791	3.86062e-05	0.000352316	DOWN
Urod	9.894	51.09	-2.25756	3.8625e-05	0.000352316	DOWN
2210016F16Rik	3.513	14.19	-1.75134	3.88645e-05	0.000354308	DOWN
Rer1	41.32	80.01	-0.936671	3.92663e-05	0.000357581	STABLE
Fgf8	40.52	212	-2.35941	3.92663e-05	0.000357581	DOWN
Xrcc2	7.013	21.24	-1.47302	4.0091e-05	0.000364695	DOWN
Ttpal	4.455	17.18	-1.73658	4.0091e-05	0.000364695	DOWN
Gnai2	176.8	109.5	0.685803	4.05446e-05	0.00036584	STABLE
Pttg1	4638	2969	0.643211	4.05446e-05	0.00036584	STABLE
Ndfip2	306	196.1	0.639597	4.05446e-05	0.00036584	STABLE
Cox10	302.3	197.2	0.613861	4.05446e-05	0.00036584	STABLE
Nedd4l	467	324	0.526149	4.05446e-05	0.00036584	STABLE
Jagn1	176.8	122.9	0.520833	4.05446e-05	0.00036584	STABLE
Cnot6l	1042	728	0.516357	4.05446e-05	0.00036584	STABLE
Ndfip1	267.1	194	0.459192	4.05446e-05	0.00036584	STABLE
Mphosph6	3019	2201	0.455874	4.05446e-05	0.00036584	STABLE
Trim24	124.2	197.1	-0.662277	4.05446e-05	0.00036584	STABLE
Izumo1r	192.4	331.3	-0.780782	4.05446e-05	0.00036584	STABLE
Usp47	34.48	63.08	-0.852887	4.05446e-05	0.00036584	STABLE
Fau	180.1	385.6	-1.0944	4.05446e-05	0.00036584	DOWN
Eef2	40.97	98.95	-1.25185	4.05446e-05	0.00036584	DOWN
Rassf1	8.796	24.27	-1.36727	4.04999e-05	0.00036584	DOWN
Ppm1g	2.536	13.59	-2.04451	4.07104e-05	0.000367139	DOWN
Nelfe	17.07	47.21	-1.4156	4.0794e-05	0.0003673	DOWN
Ddx25	10.23	39.66	-1.85668	4.0794e-05	0.0003673	DOWN
Spry1	8.635	44.78	-2.24836	4.0794e-05	0.0003673	DOWN
Tmem39b	114.7	52.7	1.10769	4.11689e-05	0.000369484	UP
Bcas2	84.82	47.6	0.82057	4.11689e-05	0.000369484	STABLE
Mgrn1	42.02	25.03	0.724849	4.10898e-05	0.000369484	STABLE
Mtmr2	28.55	62.06	-1.0937	4.11096e-05	0.000369484	DOWN
Uggt1	12.21	28.36	-1.15212	4.11096e-05	0.000369484	DOWN
Mrpl53	27.75	77.64	-1.45177	4.11689e-05	0.000369484	DOWN
Tmem106a	1.714	8.61	-1.82425	4.13421e-05	0.00037064	DOWN
Cyct	2.659	15.1	-2.13806	4.13421e-05	0.00037064	DOWN
Bysl	5.446	16.54	-1.44427	4.14709e-05	0.000371596	DOWN
Mroh2b	1.992	17.39	-2.61913	4.1737e-05	0.000373781	DOWN
Nrg4	9.339	24.48	-1.30122	4.24407e-05	0.000379859	DOWN
Trmo	7.064	29.39	-1.91399	4.24611e-05	0.000379859	DOWN
Taf1c	4.504	33	-2.62676	4.27325e-05	0.000382083	DOWN
Usp54	15.19	32.22	-1.03742	4.29733e-05	0.000384031	DOWN
Mrps16	44.56	89.32	-0.987392	4.31589e-05	0.000385278	STABLE
Efcab6	46.81	101.7	-1.10365	4.31589e-05	0.000385278	DOWN
Tmem19	8.794	25.42	-1.43182	4.40672e-05	0.000392549	DOWN
Cstdc5	5.896	19.87	-1.59731	4.40672e-05	0.000392549	DOWN
Chst11	5.357	19.42	-1.68373	4.40672e-05	0.000392549	DOWN
Ptgr1	7.766	36.08	-2.08056	4.40672e-05	0.000392549	DOWN
Ltbp2	5.328	16.92	-1.50149	4.45121e-05	0.000396302	DOWN
Klf7	65.92	27.59	1.22681	4.4832e-05	0.000398092	UP
Mlxip	44.68	22.98	0.929955	4.48106e-05	0.000398092	STABLE
Pdcd2	24.71	63.42	-1.32528	4.4832e-05	0.000398092	DOWN
1700030K09Rik	7.006	20.2	-1.40493	4.48106e-05	0.000398092	DOWN
Entpd1	12.72	36.51	-1.45097	4.4832e-05	0.000398092	DOWN
Blmh	100.2	44.98	1.13811	4.52399e-05	0.000398801	UP
Mgst3	549.3	303.4	0.85427	4.55548e-05	0.000398801	STABLE
Tsc22d4	312	179.1	0.797908	4.55548e-05	0.000398801	STABLE
Ctnnal1	123.9	73.29	0.749168	4.55548e-05	0.000398801	STABLE
Ssbp3	83.44	50.67	0.708543	4.55548e-05	0.000398801	STABLE
Ggta1	206.7	128.9	0.677083	4.55548e-05	0.000398801	STABLE
Fam104a	608.5	386.3	0.6541	4.55548e-05	0.000398801	STABLE
Tmem50a	305.8	196.5	0.635641	4.55548e-05	0.000398801	STABLE
Mdm2	216.3	139.3	0.631345	4.55548e-05	0.000398801	STABLE
Ktn1	940.7	621.5	0.597169	4.55548e-05	0.000398801	STABLE
Pabpn1	196.2	129.5	0.595366	4.55548e-05	0.000398801	STABLE
Smad4	231.4	156.3	0.562947	4.55548e-05	0.000398801	STABLE
Ice1	567.8	390.1	0.540294	4.55548e-05	0.000398801	STABLE
Ywhab	344.5	240.3	0.517949	4.55548e-05	0.000398801	STABLE
Anapc10	134.6	95.58	0.489265	4.55548e-05	0.000398801	STABLE
Cd2ap	111.2	173.2	-0.634039	4.55548e-05	0.000398801	STABLE
Eef2k	123.9	199	-0.679636	4.55548e-05	0.000398801	STABLE
Psmb6	133.7	275.8	-1.03895	4.55548e-05	0.000398801	DOWN
Tmem184b	24.99	53.31	-1.06318	4.55548e-05	0.000398801	DOWN
Rab1a	26.19	60.31	-1.1732	4.51753e-05	0.000398801	DOWN
Pcyox1	17.42	40.79	-1.18149	4.50463e-05	0.000398801	DOWN
Fyttd1	11.35	27.54	-1.20844	4.51753e-05	0.000398801	DOWN
Rps14	209.5	509.3	-1.27726	4.55548e-05	0.000398801	DOWN
Pla2g4d	24.93	62.82	-1.29951	4.51753e-05	0.000398801	DOWN
Lonp1	21.78	58.39	-1.38228	4.50463e-05	0.000398801	DOWN
Bola2	33.82	103.8	-1.58969	4.51753e-05	0.000398801	DOWN
Timm13	21.69	76.32	-1.76879	4.51753e-05	0.000398801	DOWN
Zswim8	2.467	11.08	-1.80147	4.55798e-05	0.000398811	DOWN
Trp53	62.28	29.12	1.071	4.72139e-05	0.000412894	UP
Txn1	94.29	238.7	-1.33059	4.74157e-05	0.000414442	DOWN
Oasl1	0.7556	5.85	-1.96419	4.75749e-05	0.000415617	DOWN
Pwp2	15.71	44.5	-1.44539	4.92472e-05	0.000429554	DOWN
Necab2	14.59	49	-1.68163	4.92472e-05	0.000429554	DOWN
Arfrp1	2.375	14.23	-2.17357	4.91976e-05	0.000429554	DOWN
Ift52	12.96	29.22	-1.11459	4.94802e-05	0.000430912	DOWN
Dydc2	14.83	41.11	-1.412	4.94802e-05	0.000430912	DOWN
Xlr3c	12.66	53.92	-2.00692	4.94568e-05	0.000430912	DOWN
Cyb561a3	52.19	28.28	0.861494	4.96204e-05	0.000431236	STABLE
Ercc3	16.18	35.2	-1.07531	4.96204e-05	0.000431236	DOWN
Dtymk	53.58	122.2	-1.17413	4.96204e-05	0.000431236	DOWN
Gins1	19.72	66.38	-1.70129	4.96204e-05	0.000431236	DOWN
Copg1	35.11	73.99	-1.05422	4.96906e-05	0.000431623	DOWN
Gm4779	6.7	22.06	-1.5825	5.00727e-05	0.000434716	DOWN
Ing1	595.9	328.6	0.856865	5.11275e-05	0.00044113	STABLE
Rbfox2	434.3	268.5	0.691932	5.11275e-05	0.00044113	STABLE
1810037I17Rik	370.7	233.2	0.666227	5.11275e-05	0.00044113	STABLE
Arid2	227.7	155.2	0.550236	5.11275e-05	0.00044113	STABLE
Tmco3	100.2	69.34	0.524714	5.11275e-05	0.00044113	STABLE
Sub1	2439	1772	0.46067	5.11275e-05	0.00044113	STABLE
Yipf4	187.6	142.2	0.397073	5.11275e-05	0.00044113	STABLE
Cpeb1	529.6	694.7	-0.390982	5.11275e-05	0.00044113	STABLE
Fbxw20	241.3	391.4	-0.695308	5.11275e-05	0.00044113	STABLE
Mcm6	43.6	76.14	-0.790309	5.11275e-05	0.00044113	STABLE
Fbxl14	36.49	68.88	-0.898317	5.11275e-05	0.00044113	STABLE
Grina	50.41	97.11	-0.932291	5.11275e-05	0.00044113	STABLE
Taf6	32.22	15.73	0.98994	5.12437e-05	0.000441905	STABLE
Mvd	1.689	10.03	-2.03593	5.15188e-05	0.000444048	DOWN
Fmr1nb	51.63	27.36	0.891816	5.18493e-05	0.000446208	STABLE
Trmt6	48.39	27.06	0.815674	5.18493e-05	0.000446208	STABLE
Trappc12	7.064	21.36	-1.47102	5.18493e-05	0.000446208	DOWN
Unc13c	289.1	186.2	0.632079	5.20687e-05	0.000447865	STABLE
Snrnp35	0.1181	5.555	-2.55151	5.23137e-05	0.000449742	DOWN
Fam186a	1.158	7.552	-1.98657	5.23608e-05	0.000449916	DOWN
Usp27x	4.501	17.5	-1.75001	5.29287e-05	0.000454563	DOWN
6430548M08Rik	10.65	28.26	-1.32889	5.31686e-05	0.000455688	DOWN
Dus3l	5.627	19.49	-1.62816	5.31686e-05	0.000455688	DOWN
Vps16	3.333	12.57	-1.64741	5.31686e-05	0.000455688	DOWN
Mrpl36	6.421	32.25	-2.16389	5.31436e-05	0.000455688	DOWN
Tnip3	9.529	25.24	-1.31771	5.40725e-05	0.000462724	DOWN
Pfdn6	11.47	45.4	-1.89549	5.40472e-05	0.000462724	DOWN
Xlr3b	3.307	19.1	-2.22228	5.40459e-05	0.000462724	DOWN
Enpp5	14.45	37.51	-1.31745	5.43003e-05	0.000464179	DOWN
Zfp28	12.8	34.44	-1.36073	5.43257e-05	0.000464179	DOWN
Ess2	13.64	39.47	-1.46663	5.43257e-05	0.000464179	DOWN
Wwp2	12.85	32.65	-1.28071	5.4478e-05	0.000465244	DOWN
Pacsin1	78.66	172.6	-1.12403	5.45543e-05	0.000465658	DOWN
Lrwd1	3.294	14.89	-1.88749	5.49003e-05	0.000468372	DOWN
BC052040	9.014	23.63	-1.29851	5.49833e-05	0.000468604	DOWN
Hps6	4.271	15.97	-1.68714	5.49833e-05	0.000468604	DOWN
Lrrc61	1.682	8.443	-1.81607	5.54507e-05	0.000472346	DOWN
Krt84	43.2	19.17	1.13172	5.69138e-05	0.000484076	UP
Tex19.1	144.6	72.07	0.994727	5.73191e-05	0.000484076	STABLE
Triqk	67.82	35.86	0.90081	5.73191e-05	0.000484076	STABLE
Apbb2	42.91	23.76	0.826493	5.68874e-05	0.000484076	STABLE
Dnal4	214.5	127.2	0.74937	5.73191e-05	0.000484076	STABLE
Tmem38b	87.7	55.35	0.654537	5.71521e-05	0.000484076	STABLE
Max	249.2	167	0.574573	5.73191e-05	0.000484076	STABLE
Snrnp27	602.9	407.3	0.56467	5.73191e-05	0.000484076	STABLE
Smug1	134	92.32	0.53275	5.71521e-05	0.000484076	STABLE
Sh3kbp1	133.2	94.56	0.490056	5.73191e-05	0.000484076	STABLE
Tspan14	147.8	195.2	-0.398893	5.73191e-05	0.000484076	STABLE
Arfgef2	43.07	64.01	-0.560947	5.73191e-05	0.000484076	STABLE
Pcyt1a	63.21	93.74	-0.561148	5.73191e-05	0.000484076	STABLE
Slc35b4	42.96	65.06	-0.587606	5.73191e-05	0.000484076	STABLE
Osbpl10	43.02	68.12	-0.651078	5.73191e-05	0.000484076	STABLE
Ttll11	32.84	67.45	-1.01647	5.73191e-05	0.000484076	DOWN
Pdcd10	19.98	44.18	-1.10657	5.71521e-05	0.000484076	DOWN
Wdr41	2.946	10.74	-1.57253	5.81156e-05	0.000490309	DOWN
Tgfa	5.559	22.99	-1.87058	5.81156e-05	0.000490309	DOWN
Wee1	9.82	23.08	-1.15443	5.83615e-05	0.00049164	DOWN
Sphk2	6.531	19.45	-1.44146	5.83615e-05	0.00049164	DOWN
Tprg	9.285	36.34	-1.86029	5.83615e-05	0.00049164	DOWN
Pigbos1	7.902	19.11	-1.17565	5.89328e-05	0.000495704	DOWN
Defb50	9.025	38.33	-1.97194	5.89328e-05	0.000495704	DOWN
Aimp2	6.117	27.21	-1.98678	5.89328e-05	0.000495704	DOWN
Pdzd8	18.68	36.11	-0.914864	5.95909e-05	0.000500968	STABLE
Commd10	12.49	35.43	-1.43352	5.96184e-05	0.000500968	DOWN
Poglut2	31.94	16.73	0.893527	5.98667e-05	0.000502299	STABLE
Rsu1	75.43	46.12	0.697729	5.98667e-05	0.000502299	STABLE
Tnni3	14.3	42.86	-1.51949	5.98667e-05	0.000502299	DOWN
Lypd6	2.949	14.01	-1.92662	6.09019e-05	0.000510473	DOWN
Fadd	2.172	12.64	-2.10455	6.09019e-05	0.000510473	DOWN
[truncated: 14,749 more rows]
