# Supplementary material for: CALB1 and RPL23 Are Essential for Maintaining Oocyte Quality and Function During Aging
Source: Aging Cell. 2025 Jan 2;24(5):e14466. doi: 10.1111/acel.14466 (PMC12073915; doi:10.1111/acel.14466)
Supplement: Supplementary file 6 — Table S5. Differentially expressed genes (DEGs) in aged and young mice at GV stage. [file ACEL-24-e14466-s005.xlsx]

## Sheet: Sheet1
DEGs in aged and young mice at GV stage
Gene	baseMean	log2FoldChange	lfcSE	stat	pvalue	padj	change
5730507C01Rik	9.31401	-4.12191	0.368691	-11.1799	5.11703e-29	5.81857e-25	DOWN
Cst3	43.9525	2.06751	0.188613	10.9616	5.84459e-28	3.32294e-24	UP
Cst9	7.48547	4.11049	0.426089	9.64701	5.06099e-22	1.91829e-18	UP
Dnah8	41.9449	-1.59925	0.172192	-9.28759	1.57819e-20	4.48639e-17	DOWN
Appbp2	32.9332	-1.03894	0.123199	-8.433	3.36907e-17	7.66194e-14	DOWN
Prr18	6.49824	4.16208	0.500373	8.31796	8.94921e-17	1.69603e-13	UP
Arid5b	19.4174	4.47463	0.576367	7.76351	8.26103e-15	1.34195e-11	UP
Tubd1	11.3808	1.63011	0.2276	7.16215	7.94192e-13	1.12884e-09	UP
Serpine2	157.575	0.685203	0.0968437	7.07535	1.49071e-12	1.88343e-09	STABLE
Pramel27	18.9446	4.86758	0.690144	7.05299	1.75111e-12	1.99118e-09	UP
Timm9	133.744	-1.07848	0.17292	-6.23685	4.46469e-10	4.61528e-07	DOWN
Gpd1l	49.14	-0.757849	0.126533	-5.98932	2.10723e-09	1.99677e-06	STABLE
Zfp748	5.52717	1.55724	0.265295	5.86984	4.36217e-09	3.81556e-06	UP
Glo1	18.1695	-1.22101	0.210493	-5.80075	6.60207e-09	5.36229e-06	DOWN
Nckap5	47.963	0.705654	0.122366	5.76674	8.08194e-09	6.12665e-06	STABLE
Gdpd1	316.914	0.320661	0.0560769	5.71824	1.0763e-08	7.64915e-06	STABLE
Gabrp	5.14048	1.94706	0.344527	5.65139	1.59155e-08	1.06456e-05	UP
Kat14	115.19	0.969545	0.180056	5.38468	7.25725e-08	4.58457e-05	STABLE
Fstl5	8.75813	3.12828	0.58418	5.355	8.55571e-08	5.12037e-05	UP
Lipo2	1.19284	3.82946	0.719575	5.32184	1.02722e-07	5.75037e-05	UP
Ptpre	111.668	0.626805	0.117914	5.31579	1.06198e-07	5.75037e-05	STABLE
Stk36	14.4874	-1.60118	0.303192	-5.28106	1.28442e-07	6.63871e-05	DOWN
Oog2	398.5	-0.59491	0.113505	-5.24128	1.59463e-07	7.88373e-05	STABLE
Srek1ip1	86.3555	0.602012	0.116619	5.16223	2.44022e-07	0.000115616	STABLE
1700021F07Rik	16.8757	1.88037	0.367148	5.12155	3.03031e-07	0.000137831	UP
Nsmce2	162.759	0.538464	0.105747	5.09199	3.54321e-07	0.000154961	STABLE
Slc23a3	13.3449	1.12392	0.226023	4.97257	6.60716e-07	0.000278259	UP
Bora	29.3855	0.910489	0.184625	4.93156	8.15752e-07	0.000331283	STABLE
Atp8a2	20.0579	-1.6593	0.337385	-4.91813	8.73763e-07	0.000342605	DOWN
Ddhd1	155.542	0.672608	0.139288	4.82889	1.37294e-06	0.00052039	STABLE
Cttnbp2	7.84313	-1.50672	0.313907	-4.7999	1.58748e-06	0.000582296	DOWN
Rbbp9	4.22905	-1.71288	0.357781	-4.78752	1.68854e-06	0.000600011	DOWN
Rhbdf1	62.2485	-1.77287	0.372108	-4.76439	1.8943e-06	0.000652732	DOWN
Plin2	9.12595	1.64487	0.346323	4.74953	2.03894e-06	0.000681904	UP
Gli3	23.7138	2.70463	0.570608	4.7399	2.13822e-06	0.000694677	UP
Xlr5a	11.5577	0.886353	0.187395	4.72987	2.24664e-06	0.000709625	STABLE
Mnd1	43.9401	-0.889124	0.188353	-4.72051	2.35253e-06	0.00072299	STABLE
Agtpbp1	56.4002	0.978686	0.210476	4.64987	3.32151e-06	0.00099392	STABLE
Opalin	32.0997	-0.590723	0.127246	-4.64238	3.4441e-06	0.00100418	STABLE
Ypel2	76.0259	0.519814	0.1128	4.60827	4.06026e-06	0.00115423	STABLE
Hspa8	271.854	-0.423984	0.093273	-4.54563	5.4772e-06	0.00149069	STABLE
Insm1	58.0981	1.10794	0.243797	4.54452	5.50602e-06	0.00149069	UP
Hmgn3	6.09024	2.01454	0.444115	4.53608	5.73094e-06	0.0015155	UP
Nfya	111.291	1.11191	0.24689	4.50367	6.67893e-06	0.00172605	UP
Ddx47	7.93447	-1.22087	0.274617	-4.4457	8.76049e-06	0.00221368	DOWN
Crtac1	2.57683	-2.05583	0.463361	-4.43678	9.13157e-06	0.00225728	DOWN
Dkk1	7.63742	1.17473	0.26568	4.42161	9.79695e-06	0.00236977	UP
Btbd9	15.7611	-0.989001	0.223903	-4.4171	1.00034e-05	0.00236977	STABLE
Cyp4a14	1.53609	4.28124	0.976089	4.38611	1.15394e-05	0.00262836	UP
Arntl2	3.71062	2.15572	0.491524	4.38578	1.15573e-05	0.00262836	UP
Haus4	89.0252	-0.511778	0.116909	-4.37757	1.20009e-05	0.0026438	STABLE
Syt9	4.32227	2.11319	0.48291	4.37595	1.20902e-05	0.0026438	UP
Arhgap17	19.2271	0.929959	0.213072	4.36452	1.27402e-05	0.00273337	STABLE
Kcnh8	0.993099	3.01453	0.691565	4.359	1.30658e-05	0.00275133	UP
Nanp	3.17118	1.84197	0.423308	4.35137	1.35289e-05	0.00279703	UP
Elovl7	46.9229	-0.518715	0.119575	-4.33797	1.43802e-05	0.00291996	STABLE
Cdo1	231.135	-0.435221	0.100531	-4.32921	1.49644e-05	0.00293912	STABLE
Zcchc7	36.9165	-0.657052	0.151786	-4.32881	1.49916e-05	0.00293912	STABLE
Vdac2	67.3984	-0.618319	0.143126	-4.3201	1.5596e-05	0.00300581	STABLE
H2-T10	21.8577	1.10897	0.257163	4.31231	1.61561e-05	0.00306186	UP
Prl8a2	4.76833	-1.53149	0.356082	-4.30095	1.70068e-05	0.00317024	DOWN
Ngrn	46.5307	-0.485676	0.113302	-4.28655	1.81468e-05	0.00332818	STABLE
Fbxo5	165.447	-0.328726	0.0779968	-4.21461	2.50206e-05	0.00451603	STABLE
Ikzf4	30.4157	0.717134	0.172175	4.16514	3.11163e-05	0.00552849	STABLE
Grm4	58.2214	-0.528174	0.127173	-4.15321	3.27848e-05	0.00573533	STABLE
Pramel23	3.48782	2.76792	0.667164	4.14878	3.34252e-05	0.00575876	UP
Tm7sf3	34.5294	0.976784	0.236409	4.13175	3.60018e-05	0.00611009	STABLE
Mb21d2	9.626	1.35724	0.328866	4.12703	3.67471e-05	0.00614488	UP
Olfr287	8.12084	-1.38489	0.337897	-4.09856	4.15736e-05	0.0068512	DOWN
Xlr3c	34.6163	1.06011	0.261866	4.04829	5.15926e-05	0.00838085	UP
Ptpn6	8.6559	1.05486	0.261633	4.03185	5.53396e-05	0.00885717	UP
Ssr2	13.9373	-0.741737	0.184113	-4.02871	5.60827e-05	0.00885717	STABLE
Abhd17b	86.5008	0.487113	0.121671	4.00353	6.24031e-05	0.00972035	STABLE
Miip	6.20019	1.10254	0.27645	3.98821	6.65726e-05	0.0102297	UP
Fgf18	1.44371	2.12508	0.534106	3.97875	6.92779e-05	0.0105034	UP
Tnfrsf19	2.98727	-1.97324	0.501355	-3.93582	8.29121e-05	0.0124052	DOWN
Prxl2a	13.8923	0.830919	0.21231	3.91371	9.08898e-05	0.0134222	STABLE
Exd1	7.77093	1.44356	0.369499	3.90681	9.35217e-05	0.0136338	UP
Cmtm8	51.6603	-0.656101	0.168294	-3.89853	9.67767e-05	0.0138584	STABLE
Ppp2r3d	9.33642	0.943626	0.242158	3.89673	9.75002e-05	0.0138584	STABLE
Tnrc6a	19.0576	0.75895	0.194982	3.8924	9.92577e-05	0.0139341	STABLE
Zfp873	26.5498	0.66165	0.170151	3.88861	0.000100819	0.0139807	STABLE
Coa8	5.04465	-1.12243	0.290087	-3.86928	0.000109156	0.0148778	DOWN
Nox4	1.4827	2.44081	0.63109	3.86761	0.000109906	0.0148778	UP
Pabpn1l	431.14	0.581447	0.15067	3.85908	0.000113816	0.0152259	STABLE
Gpr68	13.7734	1.77857	0.461232	3.85612	0.000115201	0.0152319	UP
Usp39	37.0092	0.56618	0.147166	3.84722	0.000119468	0.0152777	STABLE
Xrcc5	72.1007	0.420618	0.109384	3.84532	0.000120393	0.0152777	STABLE
Npm1	491.492	-0.402056	0.104565	-3.84505	0.00012053	0.0152777	STABLE
Lyn	10.4548	0.987566	0.256894	3.84425	0.000120921	0.0152777	STABLE
Cdc42ep3	2.98581	2.12724	0.554166	3.83863	0.000123723	0.0154599	UP
Supt3	45.5215	0.579094	0.151139	3.83154	0.000127345	0.0157396	STABLE
Cbfa2t3	12.906	0.858337	0.224721	3.81957	0.000133682	0.0161783	STABLE
Marchf11	7.61425	2.37293	0.621272	3.81947	0.00013374	0.0161783	UP
Ltbp4	2.64417	1.55854	0.409743	3.8037	0.000142552	0.0170366	UP
Dlgap5	116.882	-0.329979	0.0868026	-3.80148	0.000143832	0.0170366	STABLE
Gdpd3	14.152	-1.14329	0.30173	-3.78911	0.000151188	0.0175964	DOWN
Ethe1	7.35795	1.09847	0.289961	3.78835	0.000151653	0.0175964	UP
Rp9	36.6259	0.837091	0.221133	3.78546	0.000153422	0.0176218	STABLE
Hpcal1	29.0237	0.621923	0.164417	3.7826	0.000155199	0.0176476	STABLE
Manba	42.2589	0.568721	0.150581	3.77684	0.000158829	0.0178816	STABLE
Mrpl44	26.0338	-0.490648	0.130109	-3.77106	0.000162554	0.0181215	STABLE
Gpat3	47.3162	-0.640182	0.170012	-3.76552	0.000166203	0.0183227	STABLE
Zfp345	32.3461	-0.601894	0.159931	-3.76346	0.00016758	0.0183227	STABLE
Mbtd1	289.485	0.308623	0.0820611	3.76089	0.000169307	0.0183352	STABLE
Fam110c	51.6947	0.464507	0.124075	3.74375	0.000181293	0.0194479	STABLE
Zfp982	68.4522	-0.441956	0.118307	-3.73569	0.000187205	0.0198944	STABLE
Ms4a6d	18.1779	1.23454	0.331287	3.72649	0.000194164	0.0204429	UP
Gm8126	3.89796	1.92201	0.518021	3.7103	0.000207017	0.0214562	UP
Snph	24.0063	0.692333	0.186631	3.70963	0.000207562	0.0214562	STABLE
Cobl	14.501	0.829277	0.223841	3.70476	0.000211593	0.0215965	STABLE
Tex19.2	17.8988	1.52896	0.412851	3.70341	0.000212718	0.0215965	UP
Vamp8	64.7542	0.600735	0.16264	3.69365	0.000221062	0.0222451	STABLE
Oosp2	501.656	-0.476739	0.129264	-3.68809	0.000225943	0.0223591	STABLE
Kif5c	30.0141	0.513567	0.139317	3.68634	0.000227506	0.0223591	STABLE
Pcnx2	2.37875	1.4465	0.392464	3.68568	0.000228094	0.0223591	UP
Reg3d	2.36726	2.1567	0.586267	3.67871	0.000234418	0.0226539	UP
Atp5d	29.1371	-0.509617	0.138569	-3.6777	0.000235342	0.0226539	STABLE
Tsg101	107.573	-0.275	0.074813	-3.67583	0.000237078	0.0226539	STABLE
Commd10	17.8795	-0.648176	0.176556	-3.67122	0.000241397	0.0228744	STABLE
Sf3b5	98.5483	0.433548	0.118714	3.65204	0.000260165	0.0244491	STABLE
Rnf8	194.03	-0.330899	0.0914227	-3.61944	0.000295236	0.0275174	STABLE
Sarnp	41.2846	-0.639971	0.177435	-3.60678	0.000310015	0.02866	STABLE
Rexo2	41.0782	0.406131	0.11286	3.59855	0.000319994	0.0292464	STABLE
Dnajb1	105.542	-0.426213	0.11848	-3.59733	0.000321502	0.0292464	STABLE
Sirt7	19.2772	-0.600577	0.167272	-3.59042	0.000330152	0.0297949	STABLE
Baz1a	65.3301	0.434999	0.121311	3.58581	0.000336029	0.0300865	STABLE
Adk	66.6138	-0.45503	0.127733	-3.56235	0.000367552	0.0326518	STABLE
Zscan4d	2.84115	2.29658	0.646006	3.55505	0.000377914	0.0333121	UP
Olfr995	1.13606	3.03634	0.854588	3.55299	0.000380881	0.0333153	UP
Taok3	71.3742	0.469151	0.132274	3.54682	0.000389914	0.033844	STABLE
Nr2f2	2.10375	1.68428	0.475138	3.54482	0.000392877	0.033844	UP
Rbck1	9.90578	0.951974	0.269568	3.53147	0.00041325	0.0353313	STABLE
Mzt1	33.0145	0.49064	0.139546	3.51598	0.000438133	0.0371792	STABLE
Nif3l1	12.4684	-0.795458	0.226676	-3.50923	0.000449409	0.0378535	STABLE
Scimp	20.6899	-1.16259	0.33163	-3.50568	0.000455448	0.0380801	DOWN
Rb1	38.3241	0.456335	0.130356	3.50068	0.000464081	0.0385187	STABLE
Serpinc1	77.243	-0.510257	0.145845	-3.49862	0.000467678	0.038536	STABLE
Rabggtb	13.0325	-0.573669	0.16473	-3.48248	0.000496794	0.0404883	STABLE
Dcdc2c	9.93027	-0.885644	0.254381	-3.48157	0.000498492	0.0404883	STABLE
Xlr5b	6.75661	0.875541	0.252575	3.46646	0.000527357	0.0425289	STABLE
Cd69	6.12754	-1.1616	0.335499	-3.4623	0.000535578	0.0426067	DOWN
Slc12a8	11.1928	1.46347	0.422703	3.46218	0.000535816	0.0426067	UP
Imp3	81.7251	-0.360337	0.104267	-3.45591	0.000548428	0.0433068	STABLE
Sirpb1b	1.25652	-2.03638	0.59074	-3.44717	0.00056649	0.0441874	DOWN
Ckb	171.258	-0.475332	0.137907	-3.44676	0.000567351	0.0441874	STABLE
A530021J07Rik	15.6994	-0.722876	0.210372	-3.43618	0.000589972	0.0456365	STABLE
Zfp653	52.7606	0.362479	0.105632	3.43154	0.000600162	0.046083	STABLE
Ocrl	16.7807	0.663766	0.193525	3.42988	0.00060385	0.046083	STABLE
Synj2	4.69989	-1.5015	0.438279	-3.42591	0.00061275	0.0464505	DOWN
Rrm2b	198.295	0.227814	0.0665415	3.42364	0.000617883	0.0465295	STABLE
Arl13b	30.0327	0.463158	0.135703	3.41303	0.00064246	0.0480619	STABLE
Gle1	90.9752	0.357486	0.104844	3.4097	0.000650355	0.0483346	STABLE
Msl2	28.1208	0.563035	0.165442	3.40322	0.000665956	0.0491726	STABLE
Armc8	26.7413	0.522096	0.153648	3.39801	0.000678769	0.0497954	STABLE
Smc1b	28.4968	0.491003	0.144934	3.38776	0.000704659	0.0512577	STABLE
Olfml1	2.33272	1.44705	0.42729	3.38657	0.000707718	0.0512577	STABLE
Ube2c	198.712	-0.453993	0.134153	-3.38413	0.000714032	0.0513877	STABLE
Eef1g	18.589	-0.538467	0.159734	-3.37102	0.000748912	0.0535309	STABLE
Hsd17b13	2.86635	1.69965	0.504433	3.36943	0.000753227	0.0535309	STABLE
Nudt4	40.7736	0.861867	0.25671	3.35735	0.000786932	0.0554765	STABLE
Acad9	8.55172	0.851079	0.253588	3.35615	0.000790361	0.0554765	STABLE
Figla	42.7157	-0.483416	0.144142	-3.35375	0.000797252	0.0556169	STABLE
Tubg2	50.3034	0.510096	0.152181	3.35191	0.000802568	0.0556464	STABLE
Inip	32.9099	-0.501198	0.150359	-3.33334	0.000858115	0.0591372	STABLE
Rnasek	113.181	-0.594727	0.178532	-3.3312	0.000864722	0.0592335	STABLE
Tsc22d1	360.278	-0.297209	0.0896106	-3.31668	0.000910952	0.0620266	STABLE
Mapk3	174.02	0.337878	0.102031	3.31154	0.000927848	0.062801	STABLE
Mrpl16	27.5461	-0.753505	0.228031	-3.3044	0.000951795	0.0640406	STABLE
Nfxl1	123.117	0.332813	0.10077	3.30268	0.000957655	0.0640558	STABLE
Olfr1043	0.888424	3.09011	0.937682	3.29548	0.000982551	0.0650692	STABLE
H2-T22	4.54824	2.13674	0.648481	3.29499	0.000984249	0.0650692	STABLE
Stx4a	3.93285	1.27846	0.388283	3.2926	0.000992645	0.0652449	STABLE
1700066M21Rik	23.7159	0.613459	0.187469	3.27232	0.00106668	0.0697081	STABLE
Polr3f	12.6292	0.6842	0.209602	3.26428	0.00109741	0.0709431	STABLE
Tgfb2	279.84	0.193345	0.0592334	3.26412	0.00109806	0.0709431	STABLE
Sorbs1	94.4806	-0.420752	0.12939	-3.25182	0.00114667	0.0733305	STABLE
Ddx11	69.0138	0.389418	0.119795	3.2507	0.00115122	0.0733305	STABLE
Ide	23.5459	0.488957	0.150452	3.24993	0.00115435	0.0733305	STABLE
Asb12	1.06491	1.91528	0.59014	3.24547	0.00117258	0.0735978	STABLE
Ccnl2	44.8004	0.419978	0.129443	3.2445	0.00117659	0.0735978	STABLE
Ophn1	25.835	0.766644	0.236351	3.24367	0.00118001	0.0735978	STABLE
Bfsp1	45.0385	-0.697525	0.215113	-3.2426	0.00118445	0.0735978	STABLE
Padi6	560.412	-0.305593	0.0944282	-3.23625	0.00121113	0.0748463	STABLE
Syde1	1.67265	1.69811	0.525038	3.23426	0.00121959	0.0749619	STABLE
Suco	144.002	0.224987	0.0696329	3.23104	0.0012334	0.0754031	STABLE
Tex19.1	34.2173	-0.483017	0.149661	-3.2274	0.00124919	0.07596	STABLE
Ppargc1b	11.7755	0.58115	0.180369	3.222	0.00127297	0.0769629	STABLE
Eif2ak3	15.4413	-0.869424	0.269957	-3.2206	0.00127922	0.0769629	STABLE
Fuca1	20.0081	0.543694	0.169049	3.2162	0.00129901	0.0777423	STABLE
Rpl7	121.766	-0.360379	0.112301	-3.20903	0.00133182	0.079158	STABLE
Zfp820	16.7546	-0.87835	0.273799	-3.20801	0.00133659	0.079158	STABLE
2300002M23Rik	4.01501	-1.01178	0.31574	-3.20447	0.00135313	0.0797223	STABLE
Pttg1	1407.08	-0.466255	0.145686	-3.20041	0.00137232	0.0799989	STABLE
Capns1	30.7823	0.47614	0.148822	3.19941	0.00137711	0.0799989	STABLE
Emc7	31.6985	-0.494186	0.15448	-3.19903	0.00137893	0.0799989	STABLE
Gaa	12.8471	1.01202	0.316734	3.19518	0.00139745	0.080662	STABLE
Evi5	89.4147	0.419671	0.131553	3.19014	0.00142202	0.0816657	STABLE
Sirpb1c	5.44077	-1.11171	0.350873	-3.16843	0.00153267	0.0875779	STABLE
Kcnq1	13.467	0.604873	0.191151	3.16437	0.00155419	0.0883635	STABLE
Acbd3	194.965	-0.263018	0.0832728	-3.15851	0.00158578	0.0897108	STABLE
Ust	4.2407	1.27634	0.40449	3.15542	0.00160266	0.0902172	STABLE
Hif3a	11.7101	0.650387	0.206299	3.15264	0.001618	0.0906317	STABLE
Timd4	23.2597	0.682923	0.216763	3.15055	0.00162964	0.0908363	STABLE
Dynll1	356.063	-0.361829	0.115057	-3.14478	0.00166213	0.0921953	STABLE
Fam171b	1.45589	1.8727	0.597304	3.13525	0.00171708	0.0947679	STABLE
Nupl2	3.02064	-1.24066	0.396097	-3.1322	0.00173501	0.0947679	STABLE
Atp6ap2	23.5421	-0.577525	0.184425	-3.13148	0.00173925	0.0947679	STABLE
Zfp618	3.6529	-1.2426	0.396863	-3.13105	0.00174184	0.0947679	STABLE
Atxn7l1	1.90909	1.62182	0.518458	3.12816	0.00175902	0.0952465	STABLE
Kbtbd12	1.79704	1.96857	0.630316	3.12315	0.00178924	0.0964237	STABLE
Lonrf2	3.34886	1.17494	0.376393	3.12157	0.0017989	0.096487	STABLE
Far1	32.4795	0.423938	0.136045	3.11615	0.00183227	0.0978159	STABLE
Slc25a3	42.4287	-0.41229	0.132602	-3.10923	0.00187574	0.0996684	STABLE
Trio	31.0306	0.454109	0.14625	3.10502	0.00190267	0.100629	STABLE
Clta	150.136	-0.245656	0.0793545	-3.09568	0.0019636	0.103371	STABLE
Pcgf1	361.99	-0.277511	0.0898813	-3.08753	0.0020183	0.105595	STABLE
Usp13	3.57484	1.07617	0.348656	3.08663	0.00202442	0.105595	STABLE
Pdzph1	24.9507	-0.752692	0.244069	-3.08394	0.00204282	0.105645	STABLE
Dus1l	7.63315	-0.806253	0.261536	-3.08277	0.00205086	0.105645	STABLE
Themis	6.47874	0.988449	0.320872	3.08051	0.00206646	0.105645	STABLE
Reg2	1.78228	1.67674	0.544426	3.07983	0.00207122	0.105645	STABLE
Smyd3	27.826	-0.710896	0.23083	-3.07974	0.00207183	0.105645	STABLE
Gpr35	31.697	-0.407724	0.132459	-3.07812	0.00208311	0.105746	STABLE
Ccdc130	55.5104	-0.452719	0.147403	-3.0713	0.00213129	0.107711	STABLE
Dennd5a	7.83933	1.05788	0.345413	3.06265	0.00219384	0.110076	STABLE
Ptma	140.449	-0.33518	0.109465	-3.06197	0.00219884	0.110076	STABLE
Bod1	90.5746	0.500587	0.163584	3.06012	0.0022125	0.110076	STABLE
Wdr26	119.936	0.312048	0.101992	3.05953	0.00221682	0.110076	STABLE
Akr1b3	434.736	-0.203595	0.0665846	-3.05768	0.00223055	0.110277	STABLE
Lypd3	9.83128	1.61767	0.529295	3.05628	0.00224103	0.110315	STABLE
Pla2g4f	12.9458	0.658635	0.216405	3.04353	0.00233817	0.114601	STABLE
Stxbp5	32.2676	0.467171	0.153673	3.04004	0.00236545	0.11544	STABLE
Gtf2a1l	54.9847	0.620279	0.204657	3.03082	0.00243891	0.118516	STABLE
Eif5b	360.409	0.259272	0.0856212	3.02813	0.00246069	0.119066	STABLE
Rpsa	118.253	-0.325636	0.107934	-3.017	0.00255293	0.122209	STABLE
Gm7694	13.6089	0.885224	0.293421	3.01691	0.00255366	0.122209	STABLE
Knl1	45.6933	-0.430217	0.142626	-3.01641	0.00255788	0.122209	STABLE
Atp2a2	281.802	0.252668	0.083991	3.00827	0.00262735	0.125003	STABLE
Elmo1	1.63756	-1.63938	0.546045	-3.00228	0.00267966	0.126578	STABLE
Ifit1bl2	181.738	-0.305135	0.101646	-3.00193	0.00268274	0.126578	STABLE
Ofd1	83.0727	0.27675	0.0924122	2.99473	0.00274687	0.129069	STABLE
Enox1	311.118	-0.333514	0.11166	-2.98686	0.00281855	0.131892	STABLE
Popdc2	14.626	0.666757	0.223528	2.98288	0.00285548	0.133072	STABLE
Svopl	13.0669	-0.487981	0.163781	-2.97947	0.00288748	0.134014	STABLE
BC051019	22.1359	-0.645857	0.217199	-2.97358	0.00294347	0.136058	STABLE
Mctp1	7.63955	-0.750847	0.252997	-2.96781	0.00299929	0.137866	STABLE
Acbd6	48.6073	-0.329048	0.110969	-2.96523	0.00302459	0.137866	STABLE
Loxl2	263.771	-0.819508	0.276425	-2.96467	0.00303011	0.137866	STABLE
Dppa5a	439.804	-0.480905	0.162218	-2.96457	0.00303109	0.137866	STABLE
Dvl2	8.80593	0.589133	0.198963	2.96101	0.00306628	0.138911	STABLE
Dhx40	31.0425	0.425013	0.143618	2.95933	0.00308313	0.13912	STABLE
Gata3	20.0007	0.522194	0.176793	2.95371	0.00313981	0.141118	STABLE
Pih1d2	6.76783	0.730771	0.247514	2.95244	0.00315274	0.141141	STABLE
Zfp990	5.63229	-0.905789	0.30734	-2.94719	0.00320681	0.142844	STABLE
Fyb2	53.3467	-0.438034	0.148672	-2.94631	0.0032159	0.142844	STABLE
Lrriq1	8.49228	0.727804	0.247539	2.94015	0.00328049	0.145146	STABLE
Lztfl1	53.1056	0.341751	0.116305	2.93842	0.00329893	0.145396	STABLE
Ogfod3	10.2748	-0.919798	0.313471	-2.93423	0.00334374	0.146802	STABLE
Olfm1	42.6712	0.517569	0.176594	2.93084	0.00338051	0.147845	STABLE
Nexmif	15.6969	-0.554028	0.189432	-2.92469	0.00344804	0.14978	STABLE
Barx2	2.63847	1.29804	0.443865	2.92441	0.0034511	0.14978	STABLE
Stk10	7.54832	-0.736657	0.252492	-2.91755	0.0035279	0.152531	STABLE
Rpl23a	222.907	-0.281237	0.0964397	-2.9162	0.00354327	0.152615	STABLE
Cirbp	59.4005	0.297381	0.102334	2.906	0.00366087	0.156536	STABLE
Uhmk1	46.8897	0.651361	0.224173	2.90561	0.00366535	0.156536	STABLE
Defb48	2.09089	4.0581	1.39762	2.90358	0.00368926	0.156536	STABLE
Cnot6l	417.616	0.222052	0.0764983	2.9027	0.00369961	0.156536	STABLE
Tmem38b	30.0692	0.37785	0.130226	2.9015	0.00371386	0.156536	STABLE
Mfap3	41.6153	0.343909	0.118538	2.90124	0.00371688	0.156536	STABLE
Trp53i13	5.70733	-0.9033	0.311569	-2.89919	0.00374124	0.15698	STABLE
Klhl9	50.9543	0.543652	0.18767	2.89684	0.00376937	0.157579	STABLE
Srfbp1	21.0286	0.568304	0.196267	2.89557	0.00378471	0.157632	STABLE
Hat1	43.0395	-0.410678	0.141914	-2.89385	0.00380555	0.157632	STABLE
Otx1	16.9841	0.653331	0.225809	2.8933	0.00381222	0.157632	STABLE
Prlr	22.371	0.478056	0.16542	2.88995	0.00385302	0.15844	STABLE
BC004004	28.9379	-0.383364	0.132679	-2.88941	0.00385962	0.15844	STABLE
Chsy1	125.887	0.262206	0.0908796	2.8852	0.00391168	0.15966	STABLE
Timm22	49.5158	0.950783	0.329591	2.88473	0.00391744	0.15966	STABLE
Kcnab2	0.962729	2.06215	0.715543	2.88194	0.00395238	0.160509	STABLE
Anapc5	60.0178	-0.336655	0.116926	-2.87921	0.00398678	0.16133	STABLE
Gata4	13.5963	0.570882	0.198371	2.87785	0.0040039	0.161448	STABLE
Adtrp	15.9607	0.581529	0.202319	2.87432	0.00404897	0.162198	STABLE
Dydc2	30.725	0.505668	0.175936	2.87416	0.00405102	0.162198	STABLE
Magea10	37.5802	0.419773	0.146418	2.86695	0.00414451	0.165359	STABLE
Hexdc	2.62046	-1.12719	0.39469	-2.8559	0.00429155	0.170042	STABLE
Rab36	1.39302	1.49234	0.522652	2.85533	0.00429927	0.170042	STABLE
Peli2	0.761275	2.07678	0.727475	2.85477	0.00430675	0.170042	STABLE
Lig4	44.3226	0.510035	0.178958	2.85002	0.00437158	0.17143	STABLE
Dpy19l1	79.5582	-0.405534	0.142293	-2.84999	0.00437207	0.17143	STABLE
Aox4	2.39696	1.50483	0.528419	2.8478	0.00440229	0.171755	STABLE
Polk	5.31808	0.780367	0.274272	2.84523	0.00443791	0.171755	STABLE
B2m	52.0586	-0.545372	0.191692	-2.84504	0.00444052	0.171755	STABLE
Nos1ap	2.75705	1.29126	0.453866	2.84503	0.00444078	0.171755	STABLE
Flrt1	3.79829	1.05493	0.371567	2.83915	0.00452345	0.17436	STABLE
Selenow	143.561	-0.292906	0.103356	-2.83395	0.00459766	0.176525	STABLE
Rogdi	14.3188	-0.515872	0.182091	-2.83305	0.00461068	0.176525	STABLE
Bcor	2.04429	1.29222	0.457189	2.82644	0.00470686	0.179295	STABLE
Tmem201	91.6357	0.315569	0.11167	2.82592	0.00471455	0.179295	STABLE
Xlr4a	9.59757	0.757197	0.268223	2.82302	0.00475739	0.180321	STABLE
Smad4	91.6325	0.349608	0.123935	2.82091	0.00478878	0.180908	STABLE
Nt5dc1	14.1799	0.569609	0.202132	2.81801	0.00483226	0.181946	STABLE
Cpm	11.3832	0.503051	0.178751	2.81426	0.00488895	0.183473	STABLE
Hnmt	13.9624	-0.564569	0.20099	-2.80894	0.00497054	0.185921	STABLE
Hivep1	124.17	0.246793	0.0879773	2.80519	0.00502867	0.187479	STABLE
Fam135a	14.7632	0.551399	0.196668	2.80371	0.00505177	0.187725	STABLE
Casp8ap2	164.131	0.238379	0.085098	2.80122	0.00509095	0.188136	STABLE
Ginm1	28.2188	-0.424097	0.151455	-2.80015	0.00510781	0.188136	STABLE
Gpr1	208.185	-0.295485	0.105602	-2.79811	0.00514029	0.188136	STABLE
Lpgat1	51.7269	0.310761	0.111071	2.79786	0.00514418	0.188136	STABLE
Lgmn	73.4448	0.281483	0.10061	2.79778	0.00514557	0.188136	STABLE
Pbk	13.4016	-0.599092	0.214267	-2.79601	0.00517379	0.188418	STABLE
Fbxo11	65.3622	0.328782	0.117623	2.79522	0.00518642	0.188418	STABLE
Calb1	26.5784	-0.590701	0.211722	-2.78999	0.00527105	0.190114	STABLE
Tpmt	111.856	-0.305181	0.109392	-2.78979	0.00527422	0.190114	STABLE
Ptpn21	237.477	0.267701	0.0960093	2.78828	0.00529888	0.190114	STABLE
Ptov1	44.1171	0.390683	0.140166	2.78729	0.00531506	0.190114	STABLE
Acadl	4.99599	0.760726	0.272937	2.78719	0.0053167	0.190114	STABLE
Slc4a7	42.8309	0.316537	0.113618	2.78598	0.00533665	0.190229	STABLE
Stag1	34.2671	0.385584	0.138675	2.78048	0.00542784	0.191603	STABLE
Camk4	4.17498	0.940096	0.338182	2.77985	0.00543833	0.191603	STABLE
Pwwp3a	40.2011	0.353934	0.127329	2.77969	0.00544115	0.191603	STABLE
4930503L19Rik	5.627	0.753723	0.271163	2.7796	0.0054426	0.191603	STABLE
Mslnl	7.64663	0.685637	0.246885	2.77715	0.00548385	0.192289	STABLE
Lrrc17	128.81	0.260769	0.0939288	2.77624	0.00549917	0.192289	STABLE
Fgf9	8.86882	0.58007	0.209002	2.77543	0.00551281	0.192289	STABLE
Map3k21	5.40197	0.924509	0.333296	2.77384	0.00553992	0.192643	STABLE
Runx2	2.41809	1.07347	0.387174	2.77257	0.00556158	0.192807	STABLE
Rbm44	35.0573	0.335122	0.12093	2.77121	0.00558476	0.193022	STABLE
Actg2	3.9571	0.965909	0.348998	2.76766	0.00564604	0.194549	STABLE
Vkorc1	455.664	-0.32676	0.118174	-2.76508	0.00569097	0.195385	STABLE
Tex30	167.081	-0.226655	0.0819938	-2.76429	0.00570467	0.195385	STABLE
St13	128.528	-0.313445	0.113466	-2.76247	0.00573659	0.195888	STABLE
Ncoa2	30.1068	0.4533	0.164595	2.75403	0.00588659	0.200017	STABLE
Gm33887	14.0761	-0.679933	0.246991	-2.75287	0.00590762	0.200017	STABLE
Bptf	175.172	0.322041	0.11699	2.75272	0.00591029	0.200017	STABLE
Ints9	32.9479	0.379778	0.138087	2.75029	0.00595426	0.200888	STABLE
Rab4a	33.9823	-0.345666	0.125726	-2.74935	0.00597134	0.200888	STABLE
Cks2	555.49	-0.269393	0.0981758	-2.74399	0.00606974	0.203011	STABLE
Crabp2	115.992	-0.48231	0.175771	-2.74397	0.00607017	0.203011	STABLE
Noct	167.752	-0.26968	0.0983289	-2.74263	0.006095	0.203244	STABLE
Ppih	50.2971	-0.375484	0.137028	-2.7402	0.00614014	0.204151	STABLE
Slc47a2	2.82074	1.19406	0.436553	2.73521	0.00623409	0.20667	STABLE
Neil2	6.21782	-0.665839	0.243776	-2.73136	0.00630736	0.208439	STABLE
Snapc1	50.7637	0.281469	0.103084	2.73049	0.00632411	0.208439	STABLE
Trim15	55.9908	-0.51084	0.1873	-2.7274	0.00638365	0.209793	STABLE
Hmgcl	1.72933	-1.41739	0.521308	-2.71891	0.00654965	0.214628	STABLE
Zscan4c	1.63534	1.93564	0.712516	2.71663	0.006595	0.21484	STABLE
Zfp955b	36.7946	0.346765	0.127694	2.71561	0.00661546	0.21484	STABLE
Ube2r2	7.3148	0.805956	0.296802	2.71547	0.00661819	0.21484	STABLE
Ptcd1	7.92731	0.612441	0.225594	2.71479	0.00663169	0.21484	STABLE
Rbbp8	39.4639	-0.33938	0.125135	-2.71211	0.00668555	0.215515	STABLE
Osbpl8	128.025	0.252933	0.0932688	2.71187	0.00669043	0.215515	STABLE
Dbndd2	28.9334	-0.431726	0.15932	-2.7098	0.00673229	0.216251	STABLE
Cby2	7.01337	-0.693055	0.255954	-2.70774	0.00677438	0.216656	STABLE
Hint2	8.95611	0.695871	0.257034	2.70731	0.00678301	0.216656	STABLE
Acsl4	19.554	0.522047	0.192984	2.70514	0.00682763	0.21747	STABLE
Nme1	11.7327	0.561422	0.207681	2.7033	0.00686555	0.218067	STABLE
Slc6a20a	24.1101	-0.524587	0.194191	-2.7014	0.00690488	0.218706	STABLE
AI413582	10.1011	-0.583447	0.216092	-2.69999	0.00693416	0.21871	STABLE
Erg	2.81239	0.954744	0.353669	2.69954	0.00694349	0.21871	STABLE
Txlnb	1.20281	2.07547	0.769472	2.69726	0.00699124	0.219606	STABLE
Dars	37.685	0.326448	0.121073	2.69628	0.00701184	0.219646	STABLE
Clba1	11.9385	0.538454	0.200042	2.69171	0.00710863	0.221571	STABLE
Stxbp4	8.24439	-0.594343	0.220826	-2.69146	0.0071141	0.221571	STABLE
Tpgs2	213.148	-0.237226	0.0882113	-2.68929	0.00716034	0.221571	STABLE
Agt	0.930628	1.71904	0.639282	2.68901	0.00716638	0.221571	STABLE
Tufm	15.8738	-0.490688	0.182493	-2.68881	0.00717072	0.221571	STABLE
Pax5	1.62102	1.52496	0.567578	2.68678	0.00721442	0.222318	STABLE
Tmem35b	36.0746	-0.37398	0.139352	-2.68371	0.00728097	0.223306	STABLE
Lmf1	7.49778	0.827397	0.308422	2.68267	0.00730363	0.223306	STABLE
Prss37	4.17861	-0.82654	0.308113	-2.68259	0.00730542	0.223306	STABLE
Cstb	24.3612	0.479366	0.178803	2.68097	0.00734086	0.223594	STABLE
Rnf165	5.03197	0.783498	0.292385	2.67968	0.00736923	0.223594	STABLE
Slc17a6	5.06396	-0.821636	0.306641	-2.67947	0.00737382	0.223594	STABLE
Chd4	119.067	0.291918	0.109078	2.67624	0.00744525	0.225159	STABLE
Zfp644	14.9749	-0.505598	0.189466	-2.66854	0.00761809	0.229061	STABLE
Cd226	6.23766	-0.8729	0.327177	-2.66797	0.007631	0.229061	STABLE
Tekt4	46.3184	0.480168	0.179986	2.66781	0.00763471	0.229061	STABLE
Spink13	1.36341	1.53321	0.575237	2.66535	0.00769084	0.230138	STABLE
Gns	11.481	0.503695	0.189541	2.65745	0.00787341	0.234631	STABLE
Micos10	122.544	-0.254467	0.0957696	-2.65707	0.00788225	0.234631	STABLE
Ccnj	10.1515	-0.631032	0.237642	-2.65539	0.00792178	0.235192	STABLE
Pramel25	634.267	0.281672	0.106165	2.65315	0.00797449	0.23614	STABLE
Gch1	33.4755	-0.392268	0.148091	-2.64882	0.00807724	0.238201	STABLE
Zfp937	6.03725	-0.83547	0.315555	-2.64762	0.00810613	0.238201	STABLE
Tmem61	20.1175	-0.730736	0.276027	-2.64733	0.00811296	0.238201	STABLE
Clk1	135.452	-0.306343	0.115745	-2.64671	0.00812786	0.238201	STABLE
Nxnl2	2.83883	1.29348	0.488951	2.64542	0.00815892	0.238496	STABLE
Alg13	164.909	-0.284134	0.107529	-2.64239	0.00823236	0.240026	STABLE
Adgrv1	2.02431	1.28504	0.486675	2.64045	0.00827969	0.240789	STABLE
Plekhg2	2.272	1.13985	0.431857	2.63941	0.00830503	0.240872	STABLE
Rbm5	9.62987	-0.863417	0.327226	-2.6386	0.00832493	0.240872	STABLE
H2az2	55.3662	-0.382081	0.145042	-2.63429	0.00843139	0.243333	STABLE
Kbtbd11	7.92458	0.802111	0.304687	2.63258	0.00847402	0.243669	STABLE
4430402I18Rik	1.25619	1.32071	0.501771	2.6321	0.00848587	0.243669	STABLE
Ddx3x	393.886	0.237744	0.0903906	2.63019	0.00853376	0.244406	STABLE
Arfip1	254.076	0.184707	0.0702478	2.62936	0.00855452	0.244406	STABLE
Top1	374.628	0.2286	0.0870488	2.62611	0.00863666	0.245162	STABLE
Npl	1.23153	-2.43769	0.928383	-2.62574	0.00864599	0.245162	STABLE
Pate11	0.846602	2.05836	0.78412	2.62505	0.00866355	0.245162	STABLE
Pabpc4	151.076	-0.216013	0.0822935	-2.62491	0.00866722	0.245162	STABLE
Msantd3	17.3	0.514862	0.196347	2.6222	0.00873638	0.246161	STABLE
Rgs2	803.195	-0.283107	0.108006	-2.62122	0.00876157	0.246161	STABLE
Poc1b	17.7329	0.50543	0.192839	2.62099	0.0087675	0.246161	STABLE
Ebf3	1.43729	1.37808	0.526078	2.61954	0.00880491	0.246603	STABLE
H1f4	8.13835	-1.24055	0.474055	-2.61689	0.00887347	0.247691	STABLE
Senp1	94.5991	0.235776	0.090116	2.61636	0.00888735	0.247691	STABLE
Akip1	16.747	0.436834	0.167063	2.61478	0.00892841	0.24779	STABLE
Xlr3b	15.8801	0.627208	0.239891	2.61455	0.00893448	0.24779	STABLE
Chrdl1	3.58303	1.51795	0.580791	2.61359	0.00895964	0.247883	STABLE
Trip12	321.24	0.244269	0.0935542	2.61099	0.0090281	0.248129	STABLE
Plxna4	40.5472	0.310619	0.11899	2.61047	0.00904179	0.248129	STABLE
Elof1	489.369	-0.305064	0.11688	-2.61006	0.00905266	0.248129	STABLE
Luc7l	31.9918	-0.351225	0.134647	-2.60848	0.00909454	0.248129	STABLE
Tcof1	48.8552	0.292821	0.11231	2.60725	0.00912733	0.248129	STABLE
Rttn	61.7462	-0.394389	0.151275	-2.6071	0.00913131	0.248129	STABLE
Aurkc	43.139	0.486345	0.186569	2.60678	0.0091399	0.248129	STABLE
Adcy2	6.64854	0.884124	0.339179	2.60666	0.00914307	0.248129	STABLE
Sar1b	82.4738	-0.418064	0.16053	-2.60428	0.00920684	0.249264	STABLE
Itpa	4.70482	-0.946445	0.363551	-2.60333	0.00923221	0.249265	STABLE
Pde6b	11.9034	0.532522	0.204608	2.60265	0.00925073	0.249265	STABLE
Il2rb	4.88576	0.749761	0.288443	2.59934	0.00934031	0.251084	STABLE
Wdr19	7.96581	0.623503	0.240424	2.59334	0.00950479	0.254683	STABLE
Usp27x	14.8583	0.570313	0.220005	2.59228	0.00953424	0.254683	STABLE
Cyp27a1	9.0826	0.679287	0.262156	2.59115	0.00956555	0.254683	STABLE
Ywhab	128.581	-0.218084	0.0841985	-2.59011	0.00959444	0.254683	STABLE
C130074G19Rik	14.0237	-0.898845	0.347057	-2.58991	0.00960023	0.254683	STABLE
Atp6v0c	504.608	-0.247192	0.0954555	-2.58961	0.00960858	0.254683	STABLE
Med16	34.067	0.908624	0.351022	2.58851	0.00963933	0.254904	STABLE
Pnpla1	1.91965	-1.29113	0.499276	-2.58601	0.0097094	0.256161	STABLE
Rpl31	231.624	-0.271185	0.105002	-2.58267	0.00980386	0.258055	STABLE
Rapgef3	3.29727	1.11589	0.433525	2.574	0.0100531	0.264005	STABLE
Ppil1	2.20047	-1.08789	0.423313	-2.56995	0.0101713	0.266131	STABLE
Gpsm2	7.36962	-0.765489	0.297899	-2.56962	0.0101809	0.266131	STABLE
Acvr2a	4.11705	-0.727494	0.283225	-2.56861	0.0102108	0.266301	STABLE
Psma5	97.3405	-0.248193	0.0967876	-2.56431	0.0103383	0.269008	STABLE
Aaas	41.256	-0.314522	0.12271	-2.56313	0.0103735	0.269307	STABLE
Tmbim1	49.2751	0.422444	0.164972	2.56071	0.010446	0.270572	STABLE
Phc3	8.71734	0.555752	0.217123	2.55962	0.0104787	0.270804	STABLE
Bglap3	3.9282	0.980134	0.383061	2.55869	0.0105067	0.270911	STABLE
Gng4	3.38223	0.905539	0.35403	2.5578	0.0105336	0.27099	STABLE
Micu2	22.7466	0.414583	0.162152	2.55676	0.0105652	0.271189	STABLE
Vrk1	48.2781	0.268221	0.105003	2.55442	0.0106365	0.272406	STABLE
Atf2	46.7238	0.293649	0.115071	2.5519	0.0107138	0.273603	STABLE
Zfp518a	67.3233	0.294657	0.11551	2.55092	0.0107438	0.273603	STABLE
Rrp8	60.0859	-0.302704	0.11871	-2.54994	0.010774	0.273603	STABLE
Rbm12b2	19.371	0.471956	0.185137	2.54922	0.0107963	0.273603	STABLE
Bop1	5.56931	-0.937605	0.367834	-2.54899	0.0108036	0.273603	STABLE
Sh3d21	1.29489	1.39786	0.548962	2.54636	0.0108852	0.275057	STABLE
Alpl	1.84253	1.09367	0.429737	2.54498	0.0109285	0.275538	STABLE
Gm1070	228.759	-0.252735	0.0993512	-2.54385	0.0109637	0.275816	STABLE
Gulo	9.43154	0.675165	0.265657	2.54149	0.011038	0.277071	STABLE
Mgme1	5.13133	1.02468	0.403338	2.54049	0.0110697	0.277255	STABLE
Tmem11	33.0075	-0.300549	0.118391	-2.53862	0.0111292	0.278132	STABLE
Akr1c21	4.34772	0.907894	0.358106	2.53526	0.0112363	0.279148	STABLE
Slc30a6	1.14808	-1.67003	0.658766	-2.53508	0.011242	0.279148	STABLE
Gstt2	34.9593	-0.457424	0.180455	-2.53484	0.0112497	0.279148	STABLE
Sh3d19	17.2112	-0.534247	0.210809	-2.53427	0.0112681	0.279148	STABLE
Cacng4	15.2784	0.46099	0.182093	2.53162	0.0113536	0.280655	STABLE
Prkab2	2.57983	1.05308	0.416172	2.5304	0.0113933	0.281026	STABLE
Dstn	100.647	-0.278967	0.110284	-2.52952	0.0114218	0.281075	STABLE
Tmem163	1.65461	1.3614	0.538491	2.52817	0.0114659	0.281075	STABLE
L3hypdh	1.24374	1.38673	0.548625	2.52764	0.0114833	0.281075	STABLE
Psmb5	39.1152	-0.466112	0.184474	-2.52671	0.0115137	0.281075	STABLE
Cth	23.4133	0.504892	0.199835	2.52655	0.0115189	0.281075	STABLE
Lrrc57	74.9044	-0.271074	0.107336	-2.52548	0.0115542	0.281333	STABLE
Esr1	10.2479	0.639131	0.25335	2.52272	0.0116452	0.282943	STABLE
Rabepk	5.07568	0.690392	0.27409	2.51885	0.0117737	0.285112	STABLE
Uqcc2	130.149	-0.280538	0.11139	-2.51853	0.0117846	0.285112	STABLE
Hacd3	18.6186	-0.641146	0.255195	-2.51238	0.011992	0.289179	STABLE
Depdc1b	0.951539	1.47137	0.585728	2.51204	0.0120036	0.289179	STABLE
H2-Aa	10.8321	0.801023	0.319092	2.51032	0.0120622	0.289976	STABLE
Fam229b	46.4132	-0.408158	0.162737	-2.50809	0.0121387	0.291201	STABLE
Triap1	44.48	-0.392255	0.156572	-2.50527	0.0122356	0.292522	STABLE
Hivep2	2.49073	-1.01012	0.403241	-2.505	0.0122452	0.292522	STABLE
Dhtkd1	0.712829	1.74391	0.697011	2.50198	0.0123501	0.294409	STABLE
Tubb3	138.484	-0.196408	0.0785243	-2.50123	0.0123762	0.294414	STABLE
Stx18	23.1991	-0.341459	0.136564	-2.50036	0.0124068	0.294525	STABLE
Rps3	56.4696	-0.274308	0.110011	-2.49347	0.0126501	0.299676	STABLE
Neu3	1.02883	1.5444	0.620113	2.49052	0.0127557	0.30155	STABLE
Socs2	2.08239	1.25818	0.505391	2.48952	0.0127916	0.30177	STABLE
Thada	14.8587	0.413872	0.166715	2.48251	0.0130462	0.307139	STABLE
Olfr972	2.58438	-0.983177	0.396525	-2.47948	0.0131573	0.309114	STABLE
Olfr976	41.7121	-0.415916	0.167802	-2.47861	0.0131895	0.309233	STABLE
Polr3h	8.76953	-0.585601	0.236571	-2.47537	0.0133099	0.311413	STABLE
Ireb2	93.9255	0.2805	0.113399	2.47357	0.0133771	0.312172	STABLE
Ppm1d	21.1028	-0.446355	0.180489	-2.47303	0.0133972	0.312172	STABLE
Ppp1r3d	42.3864	0.294299	0.119069	2.47166	0.0134486	0.312538	STABLE
Sla2	18.6786	-0.425593	0.172224	-2.47115	0.0134679	0.312538	STABLE
Fkbp5	132.703	0.238168	0.0964287	2.46989	0.0135155	0.313004	STABLE
Nyap2	5.05328	-1.0129	0.410259	-2.46892	0.0135522	0.31313	STABLE
Usp38	46.4931	0.331131	0.134193	2.46757	0.0136035	0.31313	STABLE
Lap3	5.40632	0.753577	0.305505	2.46666	0.0136381	0.31313	STABLE
Flt1	11.1194	-0.580452	0.235401	-2.46581	0.0136705	0.31313	STABLE
Mrrf	26.3764	-0.336582	0.136521	-2.46542	0.0136853	0.31313	STABLE
Slc9b1	75.7334	-0.411655	0.167111	-2.46337	0.0137638	0.31313	STABLE
Npas2	22.6565	0.427493	0.173546	2.46328	0.0137672	0.31313	STABLE
Gss	1.3244	1.33768	0.543051	2.46327	0.0137676	0.31313	STABLE
Btg2	14.0829	0.588849	0.239154	2.46222	0.013808	0.31313	STABLE
Tril	3.81192	0.940853	0.382128	2.46214	0.0138111	0.31313	STABLE
Tuba1b	34.6864	-0.551093	0.223857	-2.46181	0.0138239	0.31313	STABLE
Fabp7	3.80257	1.05972	0.430846	2.45962	0.0139083	0.314416	STABLE
Sycp2	52.1917	0.243834	0.0991735	2.45866	0.0139457	0.314636	STABLE
Steap2	47.768	-0.324542	0.13205	-2.45773	0.0139819	0.314695	STABLE
Nckap1	32.6039	0.323694	0.131734	2.45717	0.0140036	0.314695	STABLE
Mertk	15.1052	0.508136	0.20706	2.45406	0.0141254	0.316805	STABLE
Ndufb2	87.2825	-0.274306	0.111897	-2.45141	0.0142297	0.317512	STABLE
Rpn1	34.9506	0.353674	0.144349	2.45013	0.0142806	0.317512	STABLE
Cavin1	1.00885	1.47872	0.603679	2.44951	0.014305	0.317512	STABLE
Sc5d	13.4444	0.48291	0.197159	2.44934	0.0143119	0.317512	STABLE
Sypl	166.656	-0.229748	0.0938416	-2.44826	0.0143548	0.317512	STABLE
Pitpnc1	1.21199	1.73851	0.710234	2.4478	0.014373	0.317512	STABLE
Polr2h	11.9577	-0.46826	0.191303	-2.44774	0.0143754	0.317512	STABLE
Cldn34d	12.0855	-1.55178	0.634103	-2.44721	0.0143967	0.317512	STABLE
Man2a1	5.66912	0.848827	0.346972	2.44639	0.0144296	0.317512	STABLE
2700049A03Rik	227.28	0.211524	0.0864696	2.44622	0.0144362	0.317512	STABLE
Tsfm	23.9744	-0.353999	0.145081	-2.44	0.0146871	0.322408	STABLE
Nipal2	4.35001	-0.920429	0.377516	-2.43812	0.014764	0.323472	STABLE
Tbpl1	6.23442	-0.708049	0.290752	-2.43524	0.0148821	0.325431	STABLE
Tnpo1	37.2551	0.353488	0.145271	2.43329	0.0149622	0.325729	STABLE
Ifitm3	46.5275	-0.409092	0.168133	-2.43315	0.0149682	0.325729	STABLE
Bhlhe41	7.52784	0.731886	0.300838	2.43282	0.0149817	0.325729	STABLE
Cldnd1	39.0084	0.25889	0.106459	2.43182	0.0150231	0.325909	STABLE
Tubgcp5	22.9926	0.370758	0.152563	2.4302	0.0150904	0.325909	STABLE
Itgb3bp	16.9351	0.495771	0.204029	2.4299	0.015103	0.325909	STABLE
Plxdc2	8.92208	0.546235	0.224801	2.42986	0.0151046	0.325909	STABLE
Dpf3	23.9502	-0.392252	0.161589	-2.42746	0.0152048	0.32694	STABLE
Ubqln2	57.0477	0.393177	0.162011	2.42684	0.0152308	0.32694	STABLE
Mterf3	38.9899	-0.358996	0.147971	-2.42612	0.0152611	0.32694	STABLE
Mycbp2	102.778	0.251789	0.103789	2.42597	0.0152674	0.32694	STABLE
Nup188	45.4821	0.352283	0.145294	2.42463	0.0153241	0.327539	STABLE
Nat14	50.6156	-0.25327	0.104652	-2.4201	0.0155161	0.331019	STABLE
Dffa	2.2414	1.05168	0.434842	2.41854	0.0155828	0.331594	STABLE
Spam1	7.02877	-0.602644	0.249221	-2.41811	0.0156013	0.331594	STABLE
Gpatch2l	17.0052	0.454883	0.188192	2.41712	0.0156438	0.331875	STABLE
Glcci1	109.183	0.273614	0.113431	2.41216	0.0158584	0.335802	STABLE
Rufy2	8.38735	-0.743444	0.308321	-2.41127	0.0158972	0.335999	STABLE
Haus8	14.474	-0.635295	0.263716	-2.40901	0.0159957	0.33681	STABLE
Tcea1	254.232	-0.262728	0.109065	-2.40891	0.0160003	0.33681	STABLE
Etfa	111.233	-0.254011	0.105471	-2.40836	0.0160245	0.33681	STABLE
Osbp	21.4892	0.615181	0.255714	2.40574	0.0161397	0.338029	STABLE
Pcbp3	21.892	-0.40073	0.166643	-2.40472	0.0161848	0.338029	STABLE
Gpx6	14.3319	0.479188	0.199416	2.40296	0.016263	0.338029	STABLE
Shoc2	80.3866	0.233296	0.0971285	2.40193	0.0163088	0.338029	STABLE
Higd2a	57.6471	-0.294776	0.122736	-2.40171	0.0163186	0.338029	STABLE
Tmem217	1.34936	1.44216	0.600498	2.40161	0.0163232	0.338029	STABLE
Copz2	6.80167	0.886826	0.369368	2.40093	0.0163535	0.338029	STABLE
Pusl1	1.20516	1.33715	0.557062	2.40037	0.0163787	0.338029	STABLE
Lrig3	2.31384	0.917644	0.382339	2.40008	0.0163916	0.338029	STABLE
Ccdc167	2.16361	-1.67979	0.699961	-2.39983	0.0164026	0.338029	STABLE
Ppp1r13b	19.4047	0.619482	0.258203	2.3992	0.0164308	0.338029	STABLE
Rabgap1	14.8353	-0.576649	0.240369	-2.39902	0.0164392	0.338029	STABLE
Mroh3	12.9112	-0.475903	0.198563	-2.39673	0.0165421	0.339	STABLE
Prpsap1	66.1197	-0.218433	0.0911411	-2.39664	0.0165461	0.339	STABLE
Fbxl2	14.2573	-0.474268	0.198037	-2.39485	0.0166272	0.34005	STABLE
Aknad1	66.5808	-0.299227	0.125008	-2.39367	0.0166807	0.340532	STABLE
Slc6a15	17.8162	-0.458679	0.191743	-2.39216	0.0167496	0.340997	STABLE
Mcm8	12.1879	-0.426733	0.178411	-2.39185	0.0167635	0.340997	STABLE
Fn3k	1.65623	1.47658	0.618827	2.38609	0.0170286	0.345188	STABLE
Bbs7	4.22714	0.742623	0.311235	2.38605	0.0170302	0.345188	STABLE
4930562C15Rik	12.3632	-0.527284	0.221144	-2.38435	0.0171093	0.346173	STABLE
Nod2	11.2242	0.708522	0.297987	2.3777	0.0174211	0.351287	STABLE
Cd9	105.274	-0.335862	0.141273	-2.3774	0.0174353	0.351287	STABLE
Zfp385b	1.34302	-1.39921	0.588693	-2.37681	0.0174631	0.351287	STABLE
Txndc17	34.9997	-0.34209	0.143957	-2.37633	0.0174856	0.351287	STABLE
Ilf3	34.0737	0.344086	0.14486	2.37529	0.0175351	0.35166	STABLE
Pigp	235.965	-0.25523	0.107588	-2.3723	0.0176779	0.353901	STABLE
Cox6a2	20.0927	0.567846	0.239505	2.37092	0.017744	0.3546	STABLE
Fam189a1	2.03161	0.965526	0.407558	2.36905	0.0178337	0.355748	STABLE
Fez2	5.8618	0.615024	0.259676	2.36842	0.0178641	0.355748	STABLE
Gnb2	13.7257	0.445603	0.188272	2.36681	0.0179421	0.355786	STABLE
Cyp4x1	12.1589	-0.747496	0.315915	-2.36613	0.0179753	0.355786	STABLE
Hells	102.099	0.246027	0.103992	2.36582	0.0179901	0.355786	STABLE
Slc35b2	3.71497	-0.820752	0.346954	-2.3656	0.0180011	0.355786	STABLE
Trpm4	2.954	0.994117	0.420317	2.36516	0.0180224	0.355786	STABLE
Rap2b	15.9825	0.425899	0.180201	2.36347	0.0181047	0.356601	STABLE
Gm4907	1.67786	1.51117	0.639635	2.36256	0.0181493	0.356601	STABLE
Rpl27a	153.409	-0.23675	0.100248	-2.36164	0.0181945	0.356601	STABLE
Man2b1	5.6744	-0.733429	0.310562	-2.36162	0.0181953	0.356601	STABLE
Ahctf1	35.6446	0.325544	0.137904	2.36066	0.0182427	0.356601	STABLE
Dazl	511.537	-0.194222	0.0822831	-2.36041	0.0182547	0.356601	STABLE
Kif20a	4.70669	-0.732546	0.310423	-2.35983	0.0182832	0.356601	STABLE
Parpbp	1.74555	1.09039	0.462416	2.35803	0.0183722	0.357511	STABLE
Star	1.45117	1.51245	0.641515	2.35762	0.0183928	0.357511	STABLE
Fxyd1	6.18242	0.964207	0.409603	2.354	0.0185725	0.360033	STABLE
Usp28	112.095	0.236625	0.100532	2.35374	0.0185858	0.360033	STABLE
Prox1	1.85389	1.24088	0.527971	2.35028	0.0187591	0.362298	STABLE
Rflna	14.9274	-0.439306	0.186928	-2.35014	0.0187665	0.362298	STABLE
Trim62	15.5327	-0.479499	0.204179	-2.34842	0.0188531	0.363123	STABLE
Asrgl1	3.2339	1.24466	0.530086	2.34803	0.0188731	0.363123	STABLE
Nudt5	151.162	-0.235798	0.100557	-2.34491	0.0190315	0.365552	STABLE
Mocs2	26.7713	0.374726	0.15988	2.3438	0.0190886	0.365827	STABLE
Timm17a	249.853	-0.315569	0.134664	-2.34338	0.0191101	0.365827	STABLE
Reep1	4.72438	-0.836054	0.356934	-2.34232	0.0191644	0.365964	STABLE
Fstl4	6.38041	0.624502	0.266655	2.34198	0.0191816	0.365964	STABLE
Scp2	30.9638	-0.287088	0.122632	-2.34104	0.0192299	0.366257	STABLE
Ebpl	161.527	-0.236458	0.101032	-2.34043	0.0192614	0.366257	STABLE
Dph7	8.07817	1.39202	0.59499	2.33957	0.0193061	0.366493	STABLE
Snx3	89.0224	-0.276721	0.118439	-2.3364	0.0194702	0.368242	STABLE
Terf2ip	10.4697	-1.28146	0.548653	-2.33565	0.0195092	0.368242	STABLE
Tpm2	1.67169	1.2159	0.520666	2.33527	0.0195291	0.368242	STABLE
Adm2	39.2944	-0.383127	0.164066	-2.3352	0.0195328	0.368242	STABLE
Mrpl32	196.17	-0.274507	0.117578	-2.33468	0.0195601	0.368242	STABLE
Qk	66.3634	0.270682	0.116031	2.33283	0.019657	0.369198	STABLE
Cd160	47.8045	-0.680212	0.291728	-2.33167	0.0197181	0.369198	STABLE
Tspan5	29.1817	0.377861	0.162078	2.33135	0.0197349	0.369198	STABLE
Angel2	155.092	0.248794	0.106722	2.33124	0.0197408	0.369198	STABLE
Smarca5	133.056	0.228975	0.0982888	2.32961	0.0198267	0.369283	STABLE
Melk	94.5831	-0.216583	0.0929778	-2.32941	0.0198374	0.369283	STABLE
Pus7l	1.83123	1.0377	0.445497	2.32931	0.0198428	0.369283	STABLE
Ndufb5	124.247	-0.325077	0.139628	-2.32816	0.0199037	0.369813	STABLE
Efhb	12.4904	-0.404839	0.174057	-2.3259	0.0200241	0.371096	STABLE
Mtx2	42.0365	-0.303261	0.130399	-2.32563	0.0200381	0.371096	STABLE
Rras2	88.6634	0.227724	0.0979972	2.32378	0.0201373	0.372328	STABLE
Desi2	65.1691	0.334653	0.144137	2.32177	0.0202452	0.373478	STABLE
Efhc2	26.9286	-0.392707	0.169228	-2.32058	0.0203096	0.373478	STABLE
Dr1	9.1335	-0.573855	0.247317	-2.32032	0.0203237	0.373478	STABLE
A2ml1	1.38644	1.3785	0.594133	2.32018	0.0203309	0.373478	STABLE
Hirip3	160.318	-0.222917	0.0961122	-2.31934	0.0203767	0.373715	STABLE
4931408C20Rik	2.01343	2.99568	1.29249	2.31777	0.020462	0.374675	STABLE
Rin2	3.237	1.01225	0.436906	2.31685	0.0205117	0.37473	STABLE
Tpst1	1.87722	1.02757	0.443595	2.31646	0.0205329	0.37473	STABLE
Fam118b	45.0756	-0.277282	0.11973	-2.3159	0.0205639	0.37473	STABLE
Gpr63	0.702069	1.6934	0.731574	2.31474	0.0206274	0.375205	STABLE
Cdh2	12.8046	0.64664	0.279421	2.31422	0.0206559	0.375205	STABLE
Gpr50	2.39592	1.43595	0.621176	2.31166	0.0207966	0.377158	STABLE
Ppp2r2a	65.0982	0.275652	0.119325	2.31009	0.0208833	0.378128	STABLE
Psmd14	37.0019	-0.290808	0.125922	-2.30943	0.0209198	0.378186	STABLE
Zfp935	2.95247	1.15714	0.501632	2.30674	0.0210692	0.379116	STABLE
Pdk2	0.977017	1.44721	0.627495	2.30633	0.0210922	0.379116	STABLE
S100a14	7.55939	0.673656	0.292093	2.30631	0.0210934	0.379116	STABLE
Mrps22	146.351	-0.279571	0.121231	-2.30611	0.0211046	0.379116	STABLE
Kera	2.34092	1.29658	0.562622	2.30454	0.0211926	0.380097	STABLE
H60c	10.0659	-0.495681	0.215229	-2.30303	0.0212769	0.380484	STABLE
Tmem116	12.1265	0.533269	0.231604	2.3025	0.0213068	0.380484	STABLE
Obox7	121.083	-0.312088	0.135587	-2.30176	0.0213488	0.380484	STABLE
Psg29	1.723	1.31918	0.573188	2.30149	0.0213642	0.380484	STABLE
Pak7	39.2533	-0.306074	0.133008	-2.30118	0.0213815	0.380484	STABLE
Mrps12	26.7068	-0.354295	0.154015	-2.30039	0.0214261	0.380682	STABLE
Cntnap5c	3.05515	-1.06148	0.461646	-2.29934	0.0214859	0.381148	STABLE
Fth1	127.737	-0.264321	0.115069	-2.29707	0.0216151	0.382274	STABLE
Immp2l	7.67466	0.719711	0.313321	2.29704	0.0216166	0.382274	STABLE
Pak3	5.20439	-1.09935	0.479795	-2.2913	0.0219461	0.387498	STABLE
Zc2hc1a	9.6054	-0.510408	0.222861	-2.29026	0.0220065	0.387963	STABLE
Tmcc3	225.733	0.27084	0.11836	2.28827	0.0221219	0.389393	STABLE
Vamp3	10.4796	0.527129	0.230445	2.28744	0.0221703	0.389484	STABLE
Ptpn13	8.25725	0.599423	0.2621	2.287	0.022196	0.389484	STABLE
Ptprd	5.71102	0.791185	0.346037	2.28642	0.0222298	0.389484	STABLE
Armc12	9.86692	-0.580235	0.254001	-2.28438	0.0223494	0.390721	STABLE
Rbm25	177.961	0.216144	0.0946512	2.28358	0.0223959	0.390721	STABLE
Ldlrad3	10.8828	0.562271	0.246237	2.28346	0.0224035	0.390721	STABLE
Upf2	23.7912	0.393747	0.172517	2.28236	0.022468	0.391246	STABLE
Oosp1	1649.99	-0.311802	0.136687	-2.28115	0.0225397	0.391391	STABLE
Vil1	45.066	-0.257446	0.112924	-2.27982	0.0226184	0.391391	STABLE
C2cd3	30.5831	0.332814	0.145996	2.2796	0.0226313	0.391391	STABLE
Gm973	25.0976	0.355782	0.156088	2.27937	0.0226451	0.391391	STABLE
Pde10a	2.21709	0.894182	0.392303	2.27931	0.0226485	0.391391	STABLE
Lrrc31	44.1415	-0.455791	0.20025	-2.27611	0.0228396	0.393642	STABLE
Rab18	47.9196	0.208943	0.0918041	2.27597	0.022848	0.393642	STABLE
Cyc1	10.0342	-0.505767	0.222384	-2.2743	0.0229479	0.394237	STABLE
Wdr70	39.0409	-0.271619	0.119433	-2.27424	0.0229518	0.394237	STABLE
Wfdc21	2.80177	1.00735	0.443245	2.27267	0.0230461	0.395259	STABLE
Rce1	28.7591	0.335286	0.147638	2.271	0.023147	0.396061	STABLE
Armc2	5.98137	0.524872	0.231145	2.27074	0.0231625	0.396061	STABLE
Zfp24	6.44625	0.702582	0.309669	2.26881	0.0232797	0.396931	STABLE
Cox4i2	1.24582	1.36889	0.603365	2.26876	0.0232832	0.396931	STABLE
Prdx4	4.44923	0.709184	0.312825	2.26703	0.0233883	0.397486	STABLE
Ptcd2	29.2972	-0.29335	0.129422	-2.26661	0.0234142	0.397486	STABLE
Fbxl7	9.3205	0.548993	0.24222	2.2665	0.0234206	0.397486	STABLE
Myh15	1.2524	-1.30074	0.574333	-2.26479	0.0235257	0.398116	STABLE
Klrb1	1.02525	1.18498	0.523229	2.26475	0.0235278	0.398116	STABLE
Srgn	61.4618	0.315212	0.139229	2.26397	0.0235759	0.398337	STABLE
Tent4b	67.9775	0.253316	0.111925	2.26326	0.0236194	0.398481	STABLE
Ctns	6.72478	0.663885	0.293606	2.26114	0.0237503	0.399326	STABLE
Rps12	302.463	-0.18762	0.0829914	-2.26071	0.0237771	0.399326	STABLE
Prkg1	23.9102	-0.414512	0.183387	-2.26031	0.0238018	0.399326	STABLE
Cox6a1	265.544	-0.289255	0.127979	-2.26018	0.02381	0.399326	STABLE
Usf3	6.39275	0.562672	0.249105	2.25878	0.0238974	0.399745	STABLE
Slc15a4	50.7896	0.310086	0.137288	2.25865	0.0239053	0.399745	STABLE
Atrnl1	1.70938	1.01004	0.447312	2.25803	0.0239439	0.399804	STABLE
Itga9	122.974	0.31158	0.138133	2.25565	0.0240925	0.401695	STABLE
Trap1	15.3903	-0.402429	0.178544	-2.25395	0.024199	0.40288	STABLE
Ercc6l	39.5018	0.286735	0.127256	2.25322	0.0242452	0.403059	STABLE
Mbp	4.14299	0.655763	0.291188	2.25203	0.0243205	0.403721	STABLE
Mmaa	5.75694	-0.627495	0.278839	-2.25038	0.0244247	0.40445	STABLE
Mrps15	23.6193	-0.464494	0.206461	-2.24979	0.0244625	0.40445	STABLE
Psen1	100.832	-0.166046	0.0738098	-2.24965	0.0244711	0.40445	STABLE
Bud31	20.1562	-0.550558	0.244889	-2.24819	0.0245639	0.405393	STABLE
Smc6	210.538	0.159684	0.0710982	2.24597	0.0247062	0.405649	STABLE
Plod1	7.05779	-0.545382	0.242856	-2.2457	0.0247232	0.405649	STABLE
Fsip2	1.43162	1.13349	0.504765	2.24558	0.0247308	0.405649	STABLE
Rps20	310.158	-0.251506	0.112033	-2.24493	0.0247726	0.405649	STABLE
Vti1b	33.7557	-0.375339	0.167213	-2.24468	0.0247886	0.405649	STABLE
Kcmf1	276.892	0.312771	0.139363	2.24429	0.024814	0.405649	STABLE
Ankrd37	3.22192	-0.874265	0.389592	-2.24405	0.0248291	0.405649	STABLE
Slc6a6	44.1517	0.323155	0.144102	2.24254	0.0249264	0.406654	STABLE
Map7d2	2.9506	0.871258	0.388672	2.24163	0.0249853	0.407031	STABLE
Ppp1r14b	26.1051	0.317146	0.141575	2.24013	0.0250827	0.40742	STABLE
Krt88	15.5544	0.504914	0.225427	2.23981	0.0251031	0.40742	STABLE
Slf2	99.4923	0.198532	0.0886525	2.23944	0.0251274	0.40742	STABLE
Tcl1b4	162.018	-0.304348	0.135948	-2.23871	0.0251746	0.40742	STABLE
Sumo2	265.135	-0.249788	0.111608	-2.23809	0.0252149	0.40742	STABLE
Enpp2	20.451	-0.336537	0.150396	-2.23767	0.0252427	0.40742	STABLE
Ecpas	205.104	0.176216	0.0787592	2.2374	0.02526	0.40742	STABLE
Nipsnap1	55.6417	-0.23605	0.10553	-2.2368	0.0252991	0.407473	STABLE
Cfap300	20.6783	-0.378018	0.169111	-2.23533	0.0253959	0.408454	STABLE
Zfp148	43.67	0.231202	0.103508	2.23366	0.0255056	0.408503	STABLE
Zfp952	35.7924	-0.325047	0.145524	-2.23363	0.0255076	0.408503	STABLE
Ap4b1	2.36099	0.931926	0.417353	2.23294	0.0255527	0.408503	STABLE
Vps39	26.0203	0.34791	0.155829	2.23263	0.0255731	0.408503	STABLE
Rnf185	178.03	0.189717	0.0849993	2.23198	0.0256163	0.408503	STABLE
Trmt2b	1.40876	1.159	0.519274	2.23197	0.0256169	0.408503	STABLE
Etv1	33.1923	-0.284865	0.127658	-2.23146	0.0256504	0.408503	STABLE
Fbxo3	53.8342	0.39987	0.179391	2.22904	0.0258111	0.410145	STABLE
Akap9	33.0892	0.323693	0.14523	2.22882	0.0258257	0.410145	STABLE
Rara	7.00214	0.568974	0.25539	2.22786	0.0258896	0.410443	STABLE
Rabif	38.9782	-0.279112	0.12532	-2.22719	0.0259346	0.410443	STABLE
Ccdc173	12.1383	-0.506669	0.227551	-2.22662	0.0259728	0.410443	STABLE
Scoc	80.1291	-0.348853	0.156714	-2.22605	0.0260109	0.410443	STABLE
Car10	18.8742	0.451224	0.202721	2.22584	0.0260249	0.410443	STABLE
Ppip5k2	64.8544	0.21151	0.0951113	2.22382	0.0261607	0.412013	STABLE
Bend5	22.7047	-0.33693	0.151574	-2.22288	0.0262242	0.412442	STABLE
Got1	48.2755	-0.405284	0.182494	-2.22082	0.0263634	0.413977	STABLE
Reg1	2.29785	0.88461	0.398541	2.21962	0.0264444	0.413977	STABLE
Prss12	41.0875	-0.362676	0.163414	-2.21938	0.0264612	0.413977	STABLE
Bex4	3.17503	-0.914827	0.412315	-2.21876	0.0265033	0.413977	STABLE
Rpl7a	277.907	-0.164061	0.0739479	-2.2186	0.0265138	0.413977	STABLE
Ric1	23.493	0.384344	0.173291	2.21791	0.0265609	0.413977	STABLE
Actn1	20.2092	0.442032	0.199322	2.21768	0.0265766	0.413977	STABLE
Psma1	133.444	-0.236171	0.106542	-2.21669	0.0266442	0.414461	STABLE
Prkci	16.8921	0.39418	0.177878	2.21601	0.0266911	0.414624	STABLE
Rps26	367.211	-0.285683	0.129019	-2.21427	0.0268104	0.415908	STABLE
Cuta	44.0788	-0.333133	0.15054	-2.21292	0.0269033	0.416781	STABLE
Med30	183.892	-0.292305	0.132213	-2.21087	0.0270447	0.418401	STABLE
Ndufb9	69.451	-0.280891	0.127118	-2.20968	0.0271273	0.418628	STABLE
Elovl1	37.7191	-0.278747	0.126153	-2.2096	0.0271329	0.418628	STABLE
Sertad2	8.43191	0.516931	0.23403	2.20883	0.0271868	0.418821	STABLE
Cachd1	4.81421	-1.16598	0.527983	-2.20836	0.0272191	0.418821	STABLE
Mfap3l	3.58724	0.831581	0.376661	2.20777	0.0272603	0.418887	STABLE
Defa29	20.7856	-0.607799	0.275373	-2.20719	0.0273011	0.418948	STABLE
Tmem208	7.18784	-0.528094	0.239427	-2.20566	0.0274081	0.420023	STABLE
Clec12a	13.8962	0.741423	0.33656	2.20295	0.0275986	0.422373	STABLE
Cnpy4	87.6772	-0.225357	0.102405	-2.20065	0.0277607	0.423303	STABLE
Slc22a3	2.31302	0.937584	0.426134	2.20021	0.0277921	0.423303	STABLE
Anapc16	130.965	-0.163947	0.0745324	-2.19967	0.0278304	0.423303	STABLE
Rps23	72.7324	-0.475275	0.216071	-2.19962	0.0278337	0.423303	STABLE
Nlrp4g	82.2802	-0.189992	0.0864143	-2.19862	0.0279049	0.423303	STABLE
Zfp143	28.0618	0.304625	0.138556	2.19856	0.0279092	0.423303	STABLE
Ncbp2	66.4096	-0.201352	0.0916187	-2.19772	0.0279693	0.423303	STABLE
Psip1	261.758	0.180681	0.082225	2.1974	0.0279922	0.423303	STABLE
Tmem42	22.5786	-0.348961	0.158839	-2.19694	0.0280244	0.423303	STABLE
Tmem169	26.9468	-0.324008	0.147488	-2.19684	0.0280316	0.423303	STABLE
Clec2f	7.68571	0.642699	0.292805	2.19497	0.0281656	0.424152	STABLE
Spry4	319.118	0.182839	0.0833459	2.19374	0.0282544	0.424152	STABLE
Cdk1	111.029	-0.160531	0.0732165	-2.19256	0.0283394	0.424152	STABLE
Adhfe1	13.9549	-0.427544	0.195009	-2.19244	0.0283481	0.424152	STABLE
Tmc5	19.2447	-0.429557	0.195958	-2.19209	0.0283733	0.424152	STABLE
Enpp5	17.7851	0.399393	0.182273	2.19119	0.0284383	0.424152	STABLE
Rpl37rt	776.848	-0.290498	0.132576	-2.19118	0.0284387	0.424152	STABLE
Luc7l3	114.693	0.239682	0.109386	2.19116	0.0284404	0.424152	STABLE
Prdm13	3.17345	1.05961	0.483607	2.19105	0.028448	0.424152	STABLE
Sdc2	2.49183	-0.842945	0.384807	-2.19056	0.0284834	0.424152	STABLE
Tmem161b	52.3596	0.325775	0.148731	2.19036	0.0284981	0.424152	STABLE
Dpp9	5.85398	-0.592856	0.270923	-2.18829	0.0286487	0.425836	STABLE
Iqsec2	6.24678	0.619853	0.283383	2.18733	0.0287183	0.426312	STABLE
Pramel26	245.701	0.255834	0.117016	2.18633	0.0287917	0.426808	STABLE
Fhod3	124.988	0.184017	0.0841858	2.18585	0.0288267	0.426808	STABLE
Pstpip1	12.2793	0.450193	0.206053	2.18484	0.0289003	0.426837	STABLE
Stk31	62.8214	0.199912	0.0915068	2.18467	0.0289134	0.426837	STABLE
Cldn10	3.5931	0.810345	0.370989	2.18429	0.0289413	0.426837	STABLE
Mei4	1.71793	1.14272	0.523535	2.18269	0.0290584	0.42714	STABLE
Spint1	32.0302	-0.327643	0.150142	-2.18223	0.0290929	0.42714	STABLE
Nf1	6.16504	0.66226	0.303501	2.18207	0.0291047	0.42714	STABLE
Farsb	87.7893	-0.161702	0.0741119	-2.18187	0.0291192	0.42714	STABLE
Lcmt1	21.987	-0.276576	0.126785	-2.18146	0.0291497	0.42714	STABLE
Rps13	577.057	-0.261654	0.120076	-2.17906	0.029327	0.429185	STABLE
Ssu72	107.332	-0.21817	0.100154	-2.17833	0.0293813	0.429273	STABLE
Tm9sf3	31.6526	0.284575	0.130661	2.17797	0.0294085	0.429273	STABLE
Cenpe	230.368	0.154845	0.0711157	2.17737	0.0294532	0.429375	STABLE
C130026I21Rik	5.9231	-0.750183	0.344646	-2.17667	0.0295049	0.429577	STABLE
Ogfrl1	5.59944	0.734329	0.337836	2.17363	0.0297332	0.43163	STABLE
Gtf2h1	41.0426	0.256764	0.118163	2.17296	0.0297835	0.43163	STABLE
Isca1	148.202	-0.28438	0.13089	-2.17266	0.0298058	0.43163	STABLE
Grcc10	15.2027	0.378948	0.174424	2.17257	0.0298126	0.43163	STABLE
Rps3a1	97.0244	-0.28068	0.12925	-2.17161	0.0298848	0.43163	STABLE
Vps36	8.23019	0.566462	0.260986	2.17047	0.0299712	0.43163	STABLE
Gabra5	4.71203	0.719672	0.331576	2.17046	0.0299719	0.43163	STABLE
Sdhaf2	36.8668	-0.233888	0.107768	-2.17029	0.0299852	0.43163	STABLE
Gprasp1	3.0766	-0.810212	0.373325	-2.17026	0.0299875	0.43163	STABLE
Smim15	35.0909	-0.448328	0.206736	-2.1686	0.0301131	0.432107	STABLE
Ctxn1	2.04878	1.01129	0.466512	2.16776	0.030177	0.432107	STABLE
Rimkla	70.724	-0.186836	0.086214	-2.16712	0.0302257	0.432107	STABLE
Zfp120	16.8292	0.338422	0.156211	2.16644	0.0302778	0.432107	STABLE
Fam122b	18.8677	0.418329	0.193105	2.16633	0.0302861	0.432107	STABLE
Akr1c19	2.66291	0.793503	0.36636	2.16591	0.0303181	0.432107	STABLE
Antxr2	9.18712	0.462409	0.213512	2.16572	0.0303322	0.432107	STABLE
Ssbp1	46.8888	-0.323042	0.14919	-2.16531	0.0303639	0.432107	STABLE
Ccdc171	26.7924	0.322337	0.148866	2.16529	0.0303657	0.432107	STABLE
Kdm6a	126.695	0.253665	0.117176	2.16483	0.0304006	0.432107	STABLE
Iqgap2	64.1349	0.236445	0.109324	2.16279	0.0305576	0.433796	STABLE
Pabpc1	23.2468	-0.599244	0.277161	-2.16208	0.030612	0.434027	STABLE
Fbxo47	1.93375	0.951045	0.440105	2.16095	0.0306994	0.434724	STABLE
Suclg1	22.3215	-0.374181	0.173235	-2.15996	0.0307758	0.435006	STABLE
Pdlim1	44.8434	-0.277954	0.1287	-2.1597	0.0307959	0.435006	STABLE
Perp	1.31167	1.11164	0.515452	2.15663	0.0310348	0.437519	STABLE
Vsig10l	2.48442	0.850141	0.394237	2.15642	0.0310507	0.437519	STABLE
Rnf19a	21.8349	0.320637	0.148779	2.15513	0.0311519	0.438401	STABLE
Tet3	554.167	0.174437	0.0809783	2.15412	0.0312306	0.438966	STABLE
Nsfl1c	46.1519	-0.287109	0.133365	-2.15281	0.0313337	0.439871	STABLE
BC031181	72.9854	-0.215417	0.100228	-2.14928	0.0316121	0.443232	STABLE
Setd4	610.191	-0.24721	0.115112	-2.14756	0.0317487	0.444261	STABLE
Actr2	49.3151	0.293675	0.136783	2.14702	0.031792	0.444261	STABLE
Coil	6.96985	-0.669381	0.311792	-2.14688	0.0318027	0.444261	STABLE
Mtfr2	125.974	0.665711	0.310256	2.14568	0.0318984	0.4443	STABLE
Gstk1	10.719	-0.582362	0.271444	-2.14543	0.0319188	0.4443	STABLE
Prrx1	0.948835	1.59582	0.743901	2.1452	0.0319367	0.4443	STABLE
Ing1	174.329	0.188074	0.0876859	2.14486	0.0319644	0.4443	STABLE
Rheb	102.275	-0.198382	0.0925212	-2.14417	0.0320189	0.4443	STABLE
Gprc5c	13.4172	-0.424686	0.198089	-2.14391	0.03204	0.4443	STABLE
Mrpl30	61.9814	-0.344115	0.160609	-2.14257	0.032148	0.444818	STABLE
Myo1h	1.41141	1.12903	0.526975	2.14247	0.0321555	0.444818	STABLE
Mtor	21.3248	-0.417325	0.194995	-2.14019	0.0323395	0.44682	STABLE
Zfp846	5.06602	-0.569528	0.26618	-2.13963	0.0323845	0.446898	STABLE
Usp9x	362.14	0.168691	0.0788687	2.13888	0.0324456	0.446922	STABLE
Tgif2	17.6769	0.486959	0.227732	2.1383	0.0324925	0.446922	STABLE
Hoxd9	1.55541	1.21766	0.569492	2.13816	0.0325041	0.446922	STABLE
Psmd9	173.915	-0.15009	0.070222	-2.13736	0.0325687	0.447161	STABLE
Mllt11	22.566	-0.316802	0.148261	-2.13679	0.032615	0.447161	STABLE
Selenoh	27.5242	0.35797	0.167551	2.13649	0.0326395	0.447161	STABLE
Cbr1	21.107	-0.3513	0.164487	-2.13573	0.0327013	0.447469	STABLE
Tbc1d19	38.5907	-0.228797	0.107173	-2.13484	0.0327744	0.447846	STABLE
Gfra1	17.6046	0.43345	0.203095	2.13422	0.0328248	0.447846	STABLE
Snx5	3.98386	0.741467	0.347463	2.13395	0.032847	0.447846	STABLE
Kbtbd3	37.0612	-0.371096	0.173968	-2.13313	0.0329143	0.448226	STABLE
Galnt3	21.8616	0.385177	0.180667	2.13197	0.0330095	0.448984	STABLE
Brk1	57.7606	-0.260821	0.122392	-2.13104	0.0330857	0.449483	STABLE
B3galnt1	8.02053	-0.631461	0.296383	-2.13056	0.0331258	0.449491	STABLE
BC048403	6.98576	0.563781	0.26468	2.13005	0.0331676	0.449521	STABLE
Sec16a	45.8509	0.303766	0.142665	2.12922	0.033236	0.449913	STABLE
Sec14l3	1.35099	1.20901	0.568199	2.12779	0.0333546	0.450981	STABLE
Spdl1	95.94	-0.178265	0.0838783	-2.12528	0.0335632	0.453138	STABLE
Tusc2	6.16066	-0.605576	0.284988	-2.12491	0.0335938	0.453138	STABLE
Aldoa	72.5057	-0.186656	0.0878707	-2.12422	0.0336521	0.453386	STABLE
Efs	0.757642	1.50791	0.710122	2.12346	0.0337157	0.453706	STABLE
Atp11a	26.6424	0.276563	0.130337	2.1219	0.0338459	0.45492	STABLE
Afap1l2	113.538	0.219559	0.103503	2.1213	0.0338969	0.455067	STABLE
Rab2a	80.3328	-0.231732	0.109305	-2.12004	0.0340024	0.455945	STABLE
Rab1a	34.4373	-0.340929	0.160858	-2.11944	0.0340529	0.456084	STABLE
Rnf31	2.65671	0.797467	0.376531	2.11793	0.0341808	0.45663	STABLE
Dido1	10.8313	-0.431097	0.203574	-2.11765	0.0342051	0.45663	STABLE
Robo2	0.731517	1.54968	0.731987	2.11708	0.0342531	0.45663	STABLE
Cltb	143.489	-0.146481	0.0691908	-2.11707	0.0342543	0.45663	STABLE
Tmem108	65.9099	-0.230124	0.108852	-2.1141	0.0345063	0.458547	STABLE
Ces2a	0.842388	1.46035	0.690772	2.11409	0.034508	0.458547	STABLE
Ift27	3.24589	-0.791912	0.374621	-2.1139	0.0345236	0.458547	STABLE
Grb7	5.66135	0.701903	0.332107	2.11348	0.0345594	0.458547	STABLE
Tmem164	24.1261	0.374861	0.17749	2.11201	0.0346852	0.459218	STABLE
Tuba1c	175.341	-0.312089	0.147773	-2.11195	0.0346907	0.459218	STABLE
Cadps	1.05569	1.47929	0.701103	2.10995	0.0348631	0.460541	STABLE
Rgn	44.3365	-0.254852	0.120817	-2.1094	0.0349097	0.460541	STABLE
Ttc5	8.72306	-0.515632	0.244448	-2.10938	0.0349122	0.460541	STABLE
Sec24d	8.1691	0.524803	0.248898	2.1085	0.0349874	0.460721	STABLE
Cox7b	265.537	-0.464698	0.220416	-2.10828	0.0350069	0.460721	STABLE
Gls	6.54529	0.554528	0.263279	2.10623	0.035184	0.461864	STABLE
Zfp472	16.9458	0.347198	0.164861	2.10601	0.0352037	0.461864	STABLE
Col19a1	4.13382	0.608125	0.288776	2.10587	0.0352156	0.461864	STABLE
Pdcd10	21.3844	-0.406529	0.193135	-2.1049	0.0353003	0.462383	STABLE
Timm10b	104.194	-0.260157	0.12362	-2.10448	0.0353364	0.462383	STABLE
Clspn	77.5639	0.219872	0.104534	2.10336	0.0354345	0.463133	STABLE
Mplkip	4.02002	-0.641263	0.305125	-2.10164	0.035585	0.464207	STABLE
Aph1c	57.9887	-0.237896	0.113204	-2.10149	0.0355983	0.464207	STABLE
Spop	29.6396	0.402107	0.191407	2.1008	0.0356587	0.464461	STABLE
Tmem60	212.837	-0.190021	0.0905061	-2.09954	0.0357692	0.46485	STABLE
Gtpbp4	51.9504	-0.234901	0.111883	-2.09953	0.0357702	0.46485	STABLE
Faap20	11.516	-0.5949	0.28352	-2.09826	0.0358821	0.46577	STABLE
Sgo1	45.8008	0.329758	0.157197	2.09774	0.0359278	0.465833	STABLE
Puf60	68.3167	-0.217777	0.10385	-2.09703	0.035991	0.46612	STABLE
Tcl1b5	100.432	-0.321957	0.153592	-2.09619	0.0360657	0.466165	STABLE
Gemin6	25.5728	-0.325756	0.155413	-2.09606	0.0360765	0.466165	STABLE
Lysmd4	36.9181	0.28999	0.13843	2.09485	0.0361844	0.466339	STABLE
Mdm2	71.3599	0.20438	0.0975694	2.09471	0.0361967	0.466339	STABLE
Rps17	317.36	-0.255607	0.122036	-2.09453	0.0362129	0.466339	STABLE
Stxbp3	8.01947	-0.651083	0.310934	-2.09396	0.0362635	0.466456	STABLE
Bet1l	6.46585	-0.548668	0.262085	-2.09347	0.0363068	0.466456	STABLE
Ube2k	329.417	0.12942	0.0618441	2.09267	0.0363783	0.466456	STABLE
Gtsf1	415.902	-0.230251	0.110032	-2.09259	0.0363861	0.466456	STABLE
Ift140	3.13013	0.678951	0.325036	2.08885	0.0367211	0.468172	STABLE
Naa30	205.896	0.178512	0.0854806	2.08833	0.0367678	0.468172	STABLE
Rif1	246.815	0.232268	0.111241	2.08797	0.0368008	0.468172	STABLE
Klhl41	9.0389	0.926486	0.443886	2.08721	0.0368688	0.468172	STABLE
Pbx2	21.142	0.550824	0.264	2.08645	0.0369376	0.468172	STABLE
6720489N17Rik	6.90547	0.608527	0.291771	2.08563	0.0370123	0.468172	STABLE
Myo1c	29.8615	0.296226	0.142045	2.08544	0.0370296	0.468172	STABLE
Itgb6	0.978134	1.33301	0.639268	2.08521	0.0370499	0.468172	STABLE
Coa6	17.8266	-0.411227	0.197263	-2.08466	0.0371	0.468172	STABLE
4930402H24Rik	47.3985	0.304203	0.145997	2.08363	0.0371939	0.468172	STABLE
Kbtbd7	216.824	0.235251	0.112933	2.0831	0.0372418	0.468172	STABLE
Calr3	5.46319	0.769333	0.36939	2.08272	0.0372772	0.468172	STABLE
Dpysl3	63.0647	0.295252	0.141813	2.08198	0.0373439	0.468172	STABLE
Fadd	11.3148	0.451035	0.216649	2.08187	0.0373546	0.468172	STABLE
Iho1	108.96	0.700432	0.336462	2.08176	0.0373647	0.468172	STABLE
Slc7a11	97.9742	0.205026	0.0984895	2.08171	0.0373693	0.468172	STABLE
Slc25a17	65.6451	-0.266008	0.127785	-2.08168	0.0373715	0.468172	STABLE
Nfkbia	49.4966	0.306662	0.147323	2.08156	0.0373829	0.468172	STABLE
Mrtfb	32.085	-0.321075	0.154269	-2.08127	0.0374091	0.468172	STABLE
Rsf1	10.0882	0.535822	0.257456	2.08122	0.0374139	0.468172	STABLE
Spsb3	2.04254	-0.877745	0.421796	-2.08097	0.0374367	0.468172	STABLE
Parl	379.123	0.0966054	0.0464252	2.08088	0.0374446	0.468172	STABLE
Rgs7	2.96588	0.751807	0.361484	2.07978	0.0375457	0.468172	STABLE
Dapk3	3.84345	-0.648206	0.311693	-2.07963	0.0375594	0.468172	STABLE
Slc5a10	1.99913	0.957845	0.460593	2.07959	0.037563	0.468172	STABLE
Rnf10	33.6023	0.326641	0.157148	2.07856	0.0376581	0.468172	STABLE
Cmtm6	23.4385	0.369437	0.177741	2.07851	0.0376625	0.468172	STABLE
Churc1	10.7295	-0.717872	0.345432	-2.07819	0.037692	0.468172	STABLE
Rpl21	534.035	-0.264447	0.127263	-2.07795	0.0377139	0.468172	STABLE
Tbca	141.363	-0.215486	0.103807	-2.07585	0.0379082	0.469674	STABLE
Klhdc2	219.94	-0.167532	0.080711	-2.0757	0.0379215	0.469674	STABLE
Ppp4c	42.146	-0.265358	0.127873	-2.07517	0.0379703	0.469674	STABLE
Trappc3	12.0617	0.380589	0.183508	2.07396	0.0380832	0.469674	STABLE
Grip1	12.9028	0.461282	0.22248	2.07337	0.0381382	0.469674	STABLE
Rab3d	60.9363	0.316361	0.152679	2.07207	0.038259	0.469674	STABLE
Fam126b	72.6739	0.25501	0.123095	2.07165	0.0382984	0.469674	STABLE
Lrig2	22.3377	-0.298057	0.143932	-2.07083	0.0383751	0.469674	STABLE
Dusp22	1.26076	1.14674	0.553862	2.07044	0.0384114	0.469674	STABLE
Wdr33	109.584	-0.187499	0.0905697	-2.07022	0.038432	0.469674	STABLE
Frmd4a	5.22309	0.60013	0.289911	2.07004	0.0384482	0.469674	STABLE
Ccdc86	38.4271	-0.256251	0.123792	-2.07001	0.0384512	0.469674	STABLE
Rpl17	580.85	-0.199909	0.0966086	-2.06927	0.0385211	0.469674	STABLE
Csmd3	14.3227	0.585233	0.282824	2.06924	0.0385232	0.469674	STABLE
Cyp11a1	3.94862	-1.22288	0.590991	-2.06921	0.0385268	0.469674	STABLE
Fam120b	9.81817	0.41212	0.199199	2.06889	0.0385563	0.469674	STABLE
Rcan1	6.42896	0.49442	0.239033	2.06842	0.0386007	0.469674	STABLE
Dcaf12	125.88	0.183728	0.0888307	2.0683	0.0386121	0.469674	STABLE
Acap2	47.0727	0.236861	0.114527	2.06816	0.0386248	0.469674	STABLE
Samd10	29.1687	0.27421	0.132611	2.06778	0.0386611	0.469674	STABLE
Myl12a	150.783	-0.171268	0.0828753	-2.06657	0.0387744	0.470549	STABLE
Txndc9	365.055	-0.224567	0.108736	-2.06525	0.0388991	0.471234	STABLE
Bnip3l	163.132	-0.153589	0.0743738	-2.0651	0.0389138	0.471234	STABLE
Pter	19.6601	-0.341447	0.165417	-2.06416	0.0390027	0.471808	STABLE
Rnf138rt1	0.904897	1.44826	0.701805	2.06363	0.0390531	0.471916	STABLE
Acmsd	8.35184	-0.531453	0.257643	-2.06275	0.0391367	0.472424	STABLE
Eml4	65.6665	-0.217244	0.105365	-2.06184	0.0392234	0.472969	STABLE
Rbm41	0.672883	1.35719	0.658502	2.06102	0.0393009	0.473313	STABLE
Ttll1	6.10999	-0.535029	0.259639	-2.06066	0.0393352	0.473313	STABLE
Rpap2	43.565	-0.223764	0.108719	-2.05819	0.0395719	0.475657	STABLE
Trmt112	49.1769	-0.346018	0.168294	-2.05603	0.0397793	0.477646	STABLE
Dusp11	11.9635	-0.387355	0.188496	-2.05498	0.0398809	0.478361	STABLE
Neil3	137.193	-0.178912	0.0870938	-2.05424	0.0399524	0.478535	STABLE
Chrna1	27.6483	-0.890436	0.433613	-2.05353	0.0400215	0.478535	STABLE
Rbm15	6.15871	0.572223	0.278678	2.05335	0.0400386	0.478535	STABLE
H2aw	1.39568	1.08324	0.527614	2.05309	0.0400638	0.478535	STABLE
Bpnt1	1.20306	-1.09903	0.535719	-2.0515	0.040218	0.479873	STABLE
Rpl37a	232.115	-0.294699	0.143717	-2.05055	0.0403108	0.480404	STABLE
Pif1	1.77413	-0.970371	0.47334	-2.05005	0.0403593	0.480404	STABLE
Nudt21	16.7674	-0.499451	0.243665	-2.04975	0.0403893	0.480404	STABLE
Narf	7.60881	-0.487557	0.238112	-2.0476	0.0405996	0.480963	STABLE
Pes1	63.0666	0.243675	0.119007	2.04757	0.0406018	0.480963	STABLE
Arid5a	3.53134	0.697777	0.340829	2.0473	0.0406291	0.480963	STABLE
Rpl41	942.688	-0.239793	0.117144	-2.04699	0.0406594	0.480963	STABLE
Umodl1	847.174	-0.23024	0.112499	-2.04659	0.040698	0.480963	STABLE
Pkn2	137.704	-0.163364	0.0798238	-2.04655	0.0407019	0.480963	STABLE
Scd3	3.00465	1.52407	0.744859	2.04612	0.040745	0.480963	STABLE
Tpx2	136.797	-0.149123	0.0728916	-2.04581	0.0407747	0.480963	STABLE
Zbtb33	4.32593	0.70139	0.343118	2.04417	0.0409371	0.482379	STABLE
Taf11	28.2323	-0.341254	0.167096	-2.04226	0.0411259	0.483695	STABLE
Smtnl2	0.886748	1.22107	0.597923	2.04218	0.0411338	0.483695	STABLE
Fam76b	12.9497	0.39835	0.195142	2.04133	0.0412177	0.484103	STABLE
Bmp2k	35.9354	0.338147	0.165716	2.04052	0.0412982	0.484103	STABLE
Csmd1	0.727209	1.83712	0.900583	2.03992	0.041358	0.484103	STABLE
Oat	32.3016	-0.332497	0.163023	-2.03957	0.0413936	0.484103	STABLE
Atp5b	131.284	-0.135076	0.0662384	-2.03924	0.0414258	0.484103	STABLE
Trmt10b	55.5448	0.206756	0.101395	2.03912	0.0414382	0.484103	STABLE
Strn	179.958	0.217597	0.106781	2.03779	0.0415709	0.484103	STABLE
Tubb4b	208.699	-0.246686	0.121074	-2.03748	0.0416016	0.484103	STABLE
Prg4	10.1403	-0.497331	0.244145	-2.03703	0.0416472	0.484103	STABLE
Nsf	146.06	0.232563	0.114181	2.03679	0.0416715	0.484103	STABLE
Nsmce1	130.18	0.227331	0.111618	2.03669	0.0416813	0.484103	STABLE
Tgs1	5.91763	-0.731802	0.359429	-2.03601	0.0417493	0.484103	STABLE
Zfp575	3.03051	0.774358	0.380333	2.036	0.0417506	0.484103	STABLE
Srp19	67.6709	-0.23249	0.114197	-2.03586	0.0417646	0.484103	STABLE
Snupn	72.1288	-0.205647	0.101064	-2.03483	0.0418683	0.484811	STABLE
Irf8	12.9386	-0.414867	0.20393	-2.03436	0.0419153	0.484861	STABLE
Surf6	13.9202	-0.497038	0.244376	-2.03391	0.0419607	0.484893	STABLE
Cib3	1.27303	1.37686	0.67753	2.03218	0.0421351	0.486415	STABLE
Sost	2.56401	0.795581	0.391688	2.03116	0.0422388	0.486703	STABLE
Mtmr4	25.5504	0.312466	0.153873	2.03067	0.0422883	0.486703	STABLE
Polr3d	20.6865	-0.408137	0.200986	-2.03067	0.0422885	0.486703	STABLE
Dlg5	19.2768	0.352751	0.1738	2.02964	0.042393	0.487412	STABLE
Zcchc14	12.5444	0.43517	0.214493	2.02883	0.0424754	0.487867	STABLE
Sh3tc2	4.3356	0.821003	0.404942	2.02746	0.0426153	0.488388	STABLE
Pik3cd	177.861	0.254124	0.125351	2.02729	0.0426328	0.488388	STABLE
Ptges	1.14385	1.18335	0.583856	2.02679	0.0426836	0.488388	STABLE
Bmp5	82.4737	-0.175908	0.0867949	-2.0267	0.0426926	0.488388	STABLE
Trim75	38.9789	-0.246589	0.121732	-2.02566	0.0427996	0.48912	STABLE
Kiz	6.62099	-0.487189	0.240716	-2.02392	0.0429789	0.490675	STABLE
Sh2d3c	26.2999	0.431818	0.213418	2.02334	0.0430378	0.490855	STABLE
Eif4a1	204.483	-0.153833	0.0760798	-2.02199	0.0431774	0.49157	STABLE
Spata6	8.92246	0.479467	0.237159	2.02171	0.0432063	0.49157	STABLE
Pramel34	561.921	-0.171253	0.0847167	-2.02148	0.0432302	0.49157	STABLE
Fam83d	9.88543	0.457128	0.226206	2.02085	0.0432956	0.491823	STABLE
Mcf2l	1.29201	1.10342	0.546519	2.01899	0.0434886	0.493104	STABLE
Psmb4	116.103	-0.14725	0.0729351	-2.01892	0.0434951	0.493104	STABLE
Rpap3	86.7086	0.188878	0.0935854	2.01825	0.0435655	0.493409	STABLE
Rsph1	2.13095	-1.22012	0.604777	-2.01747	0.0436462	0.493537	STABLE
Eps8l3	19.7012	-0.337939	0.167544	-2.01702	0.0436935	0.493537	STABLE
Plekha8	62.1406	0.208661	0.103457	2.01689	0.043707	0.493537	STABLE
Rpl18a	443.779	-0.264536	0.131199	-2.01629	0.0437699	0.493628	STABLE
Calm2	320.134	-0.210074	0.104204	-2.01598	0.0438019	0.493628	STABLE
Naa40	64.5273	0.221104	0.109752	2.01458	0.0439486	0.494791	STABLE
L3mbtl2	16.842	-0.552277	0.274538	-2.01166	0.0442555	0.496862	STABLE
Gm38396	27.2122	-0.439535	0.218523	-2.01139	0.0442845	0.496862	STABLE
Cep68	11.2028	-0.393	0.195448	-2.01076	0.0443505	0.496862	STABLE
Herc4	3.14114	-0.848338	0.422024	-2.01017	0.0444135	0.496862	STABLE
Vars2	3.43211	0.721487	0.358957	2.00995	0.0444361	0.496862	STABLE
Prrc1	5.53941	0.562266	0.279782	2.00966	0.0444675	0.496862	STABLE
Uimc1	43.9952	-0.238149	0.118544	-2.00895	0.0445429	0.496862	STABLE
Qtrt2	22.1115	-0.371768	0.185061	-2.00889	0.0445489	0.496862	STABLE
Stat3	57.4426	-0.272336	0.135616	-2.00814	0.0446288	0.496862	STABLE
Tecr	36.984	-0.315434	0.157082	-2.00809	0.0446341	0.496862	STABLE
Phactr3	35.6086	-0.287587	0.143264	-2.00739	0.0447085	0.496862	STABLE
Kif2c	96.8555	-0.198721	0.0990153	-2.00697	0.0447524	0.496862	STABLE
Nedd4l	179.492	-0.204776	0.102043	-2.00676	0.0447751	0.496862	STABLE
Smyd2	7.96661	-0.482172	0.24032	-2.00638	0.0448162	0.496862	STABLE
Slc2a9	3.86785	0.645365	0.321852	2.00516	0.0449459	0.496862	STABLE
Rpl39	761.121	-0.255881	0.127671	-2.00422	0.0450464	0.496862	STABLE
Necab2	29.3922	-0.396525	0.197847	-2.0042	0.0450489	0.496862	STABLE
Insig1	116.508	0.24801	0.123756	2.00402	0.0450681	0.496862	STABLE
Sidt1	6.05957	-0.472592	0.235841	-2.00386	0.045085	0.496862	STABLE
Gltp	17.5326	-0.34713	0.173231	-2.00385	0.0450859	0.496862	STABLE
Klc1	19.4398	-0.313187	0.156315	-2.00356	0.0451172	0.496862	STABLE
Piga	21.6731	0.275767	0.137652	2.00336	0.0451383	0.496862	STABLE
Eef1akmt1	3.91237	-0.724642	0.361735	-2.00324	0.0451517	0.496862	STABLE
Lin7b	6.41785	-0.593552	0.296337	-2.00296	0.0451812	0.496862	STABLE
Lbr	191.792	0.212178	0.105972	2.00221	0.045262	0.496945	STABLE
Zkscan16	22.5905	0.2937	0.146697	2.00208	0.0452761	0.496945	STABLE
Zswim3	91.3627	0.219356	0.109599	2.00145	0.0453439	0.497208	STABLE
A1bg	17.0963	-0.323188	0.161513	-2.001	0.0453927	0.497265	STABLE
Cfl1	295.459	-0.289308	0.144716	-1.99915	0.0455922	0.498614	STABLE
Ccdc15	15.145	0.347591	0.173882	1.99901	0.0456078	0.498614	STABLE
Fkbp3	4.93365	-0.763181	0.381959	-1.99807	0.0457093	0.498614	STABLE
Musk	29.292	-0.358075	0.179298	-1.99709	0.0458156	0.498614	STABLE
Coq8b	6.29828	0.572242	0.286562	1.99692	0.0458339	0.498614	STABLE
Ctdnep1	7.63586	0.518871	0.259911	1.99634	0.0458969	0.498614	STABLE
Gfm2	6.54052	-0.55729	0.27919	-1.9961	0.0459235	0.498614	STABLE
Tsc22d4	93.9677	0.193044	0.0967115	1.99608	0.0459248	0.498614	STABLE
Wbp2	39.1169	-0.267999	0.134278	-1.99585	0.0459499	0.498614	STABLE
Rnmt	69.0045	0.199438	0.0999378	1.99562	0.0459753	0.498614	STABLE
Sec22c	9.75299	0.439055	0.220071	1.99507	0.0460357	0.498614	STABLE
H2bc18	4.73702	0.606205	0.303861	1.99501	0.0460421	0.498614	STABLE
Rasd2	2.7391	-0.914762	0.458919	-1.9933	0.046229	0.500161	STABLE
Galnt6	21.5851	0.375299	0.188426	1.99176	0.0463978	0.500854	STABLE
Zscan18	4.32402	-0.552116	0.277215	-1.99165	0.0464092	0.500854	STABLE
Mapk13	4.57219	-0.67176	0.337322	-1.99145	0.0464315	0.500854	STABLE
Tmem159	4.19336	0.866292	0.435123	1.99091	0.0464905	0.500854	STABLE
Shank2	8.32434	0.541527	0.272028	1.99071	0.0465132	0.500854	STABLE
Ccdc32	1.89373	-1.02065	0.512882	-1.99002	0.0465887	0.501192	STABLE
Arhgef3	15.9419	-0.339346	0.17061	-1.98902	0.0466991	0.501534	STABLE
Usp34	61.6182	0.250369	0.125881	1.98893	0.0467087	0.501534	STABLE
Veph1	1.58625	0.936794	0.471256	1.98786	0.0468267	0.502327	STABLE
Fam204a	176.676	0.190635	0.0959391	1.98704	0.0469176	0.502389	STABLE
Slc14a1	31.4641	0.969864	0.48838	1.98588	0.0470465	0.502389	STABLE
Mthfd1	37.1995	-0.274378	0.138178	-1.98568	0.0470687	0.502389	STABLE
Fbxl12	10.7976	0.506534	0.255103	1.98561	0.0470768	0.502389	STABLE
Nt5dc3	1.79985	1.1988	0.603749	1.98559	0.0470786	0.502389	STABLE
Hace1	10.7964	-0.404602	0.203786	-1.98542	0.0470976	0.502389	STABLE
Casq2	9.13478	-0.441804	0.222762	-1.9833	0.0473338	0.504435	STABLE
Rptor	2.70967	-0.945338	0.476996	-1.98186	0.047495	0.505251	STABLE
Fpgt	20.7952	0.395615	0.199622	1.98182	0.0474992	0.505251	STABLE
Sugct	3.64929	-0.66684	0.336646	-1.98083	0.04761	0.505956	STABLE
Dkc1	139.571	0.192523	0.0972132	1.98042	0.0476565	0.505978	STABLE
Mrps6	17.6575	-0.299388	0.151217	-1.97986	0.0477193	0.506172	STABLE
Zfp532	23.0659	0.380141	0.192093	1.97894	0.0478223	0.506354	STABLE
Fras1	3.47194	1.0991	0.555544	1.97841	0.0478821	0.506354	STABLE
Fmc1	57.2288	0.234054	0.118365	1.9774	0.0479964	0.506354	STABLE
Abhd16a	45.3176	-0.243927	0.123369	-1.97721	0.0480183	0.506354	STABLE
Ano2	3.29184	-0.644879	0.326206	-1.97691	0.0480521	0.506354	STABLE
Efnb2	23.0766	0.339772	0.17189	1.97668	0.0480773	0.506354	STABLE
Pgap3	0.961366	1.14709	0.580494	1.97606	0.048148	0.506354	STABLE
Vhl	1.21536	1.17068	0.592708	1.97513	0.0482533	0.506354	STABLE
Zfp97	3.43236	-0.873533	0.442304	-1.97496	0.0482727	0.506354	STABLE
Mrap	36.9622	-0.428378	0.216929	-1.97474	0.0482981	0.506354	STABLE
Oas1e	751.139	-0.200287	0.101432	-1.9746	0.0483135	0.506354	STABLE
Myg1	7.15738	0.523976	0.265359	1.97459	0.0483146	0.506354	STABLE
Calcoco1	12.8086	-0.389405	0.197209	-1.97458	0.0483154	0.506354	STABLE
Psme3ip1	157.513	0.167774	0.0850228	1.97328	0.0484638	0.50744	STABLE
Pou2f1	47.5108	0.201632	0.102201	1.97289	0.0485082	0.50744	STABLE
Cdk8	55.1033	0.206961	0.105088	1.9694	0.0489071	0.511142	STABLE
B4galt7	3.00793	1.17477	0.59667	1.96887	0.0489679	0.511308	STABLE
Ehmt1	32.5606	-0.274853	0.13966	-1.96802	0.0490661	0.511422	STABLE
Echdc3	48.4549	-0.224052	0.113848	-1.96799	0.0490688	0.511422	STABLE
Cry2	0.776239	1.37073	0.697119	1.96628	0.0492668	0.513015	STABLE
Mesp2	61.7944	0.169016	0.085976	1.96586	0.0493152	0.51305	STABLE
Banf1	221.264	-0.198933	0.101239	-1.96498	0.0494162	0.51363	STABLE
Cfap20	38.1065	-0.272663	0.138836	-1.96392	0.0495389	0.514435	STABLE
Adrm1	123.267	-0.170298	0.0867642	-1.96277	0.0496728	0.515355	STABLE
Phyhipl	19.0756	-0.423814	0.216006	-1.96205	0.0497562	0.515728	STABLE
Erich1	7.39918	-0.585895	0.298711	-1.96141	0.0498312	0.515728	STABLE
Hdhd2	11.2362	0.413354	0.210756	1.96129	0.0498448	0.515728	STABLE
2310022B05Rik	8.14404	0.579882	0.296026	1.95889	0.0501259	0.517856	STABLE
Wnt7a	2.38182	0.878688	0.448666	1.95845	0.0501776	0.517856	STABLE
Prm2	10.7565	0.543995	0.27778	1.95837	0.050187	0.517856	STABLE
Macir	82.4801	0.230064	0.117518	1.95769	0.0502659	0.518199	STABLE
Spag16	2.83113	1.21706	0.621916	1.95695	0.0503535	0.518632	STABLE
Tshz1	74.9649	0.264691	0.135312	1.95616	0.0504468	0.518887	STABLE
Sigmar1	14.4435	0.390657	0.199726	1.95596	0.0504696	0.518887	STABLE
Mtus2	113.812	0.46443	0.237725	1.95364	0.0507438	0.521235	STABLE
Il10rb	11.6638	0.410152	0.209985	1.95324	0.0507912	0.521251	STABLE
Dnajb4	272.831	-0.156365	0.0801871	-1.95001	0.0511752	0.524256	STABLE
Dgkh	9.10553	-0.786197	0.403285	-1.94949	0.0512375	0.524256	STABLE
Plekha3	52.703	0.260116	0.133435	1.94938	0.0512495	0.524256	STABLE
Ccdc60	9.29965	0.540091	0.277155	1.9487	0.0513317	0.524256	STABLE
Dcdc5	0.811309	1.47667	0.757863	1.94847	0.0513591	0.524256	STABLE
Surf1	47.8034	-0.254793	0.130774	-1.94835	0.0513735	0.524256	STABLE
Mrps35	62.3123	-0.272664	0.139984	-1.94783	0.0514353	0.524256	STABLE
Cryl1	61.3141	-0.192291	0.098728	-1.94768	0.0514527	0.524256	STABLE
Pdcd4	16.9026	-0.33395	0.171643	-1.94561	0.0517019	0.526091	STABLE
Pten	19.6938	0.329695	0.169503	1.94507	0.051766	0.526091	STABLE
Xpc	23.4368	-0.399621	0.205458	-1.94503	0.0517717	0.526091	STABLE
Plk4	142.85	0.167972	0.0864009	1.94411	0.0518827	0.526624	STABLE
Gabrq	3.81833	0.664777	0.341994	1.94382	0.0519167	0.526624	STABLE
Plekha4	5.18769	0.608085	0.31298	1.94289	0.0520299	0.527301	STABLE
Mrtfa	13.0447	-0.398651	0.205246	-1.94231	0.0520998	0.527539	STABLE
Rnf38	266.194	0.162778	0.0838366	1.94161	0.0521849	0.527931	STABLE
Sra1	19.0168	0.319098	0.16444	1.94052	0.0523169	0.528796	STABLE
Tmem167	56.9196	-0.279896	0.144292	-1.93978	0.0524059	0.528955	STABLE
Bsn	1.37486	1.10937	0.571952	1.93962	0.0524257	0.528955	STABLE
Unc5c	65.4532	0.255104	0.131549	1.93924	0.0524722	0.528955	STABLE
Mrps7	82.3845	-0.215306	0.111134	-1.93736	0.0527011	0.530792	STABLE
Mylip	8.8663	-0.474267	0.244907	-1.93652	0.0528041	0.531358	STABLE
Tcam1	1.4132	0.929018	0.479847	1.93607	0.0528591	0.531442	STABLE
Siglece	1.19476	-1.14806	0.593382	-1.93477	0.053019	0.532579	STABLE
Rap1a	69.0012	0.215301	0.11144	1.93199	0.0533611	0.534333	STABLE
Meiob	2.05061	0.889897	0.46063	1.93192	0.05337	0.534333	STABLE
Ddhd2	7.92925	-0.444187	0.22993	-1.93184	0.0533797	0.534333	STABLE
Dnajc21	198.488	0.236399	0.122371	1.93182	0.0533816	0.534333	STABLE
Olah	11.4089	0.380067	0.196928	1.92998	0.0536091	0.536094	STABLE
Tpi1	27.5113	0.297976	0.154486	1.92882	0.053753	0.536094	STABLE
Pycrl	56.8972	0.267923	0.138921	1.9286	0.0537799	0.536094	STABLE
Prelid1	9.02615	-0.526892	0.273221	-1.92845	0.0537994	0.536094	STABLE
Nup43	65.0142	-0.241785	0.12538	-1.92842	0.0538034	0.536094	STABLE
Cox6b1	120.57	-0.285909	0.148284	-1.92812	0.0538404	0.536094	STABLE
Sh3bp4	3.77156	0.720727	0.373942	1.92738	0.0539329	0.536545	STABLE
Fxr2	35.0614	0.33468	0.173804	1.92561	0.0541526	0.53826	STABLE
Col22a1	2.58087	-0.728678	0.378623	-1.92455	0.0542862	0.539116	STABLE
Tm2d3	206.593	-0.183514	0.0953855	-1.92392	0.0543648	0.53921	STABLE
Gm5148	2.00927	-0.851471	0.442619	-1.92371	0.0543905	0.53921	STABLE
Reep3	2.67341	0.710937	0.369768	1.92266	0.0545234	0.539801	STABLE
Cd55	181.107	-0.172929	0.0899508	-1.92248	0.054545	0.539801	STABLE
Rrp7a	9.86542	-0.403937	0.210236	-1.92135	0.054688	0.540745	STABLE
Cmpk1	52.8133	-0.263088	0.137128	-1.91855	0.0550416	0.543769	STABLE
Otulin	6.79162	-0.781353	0.407404	-1.91788	0.0551261	0.543992	STABLE
B4galt5	22.64	-0.376816	0.196535	-1.91729	0.0552005	0.543992	STABLE
Arhgap44	7.12639	0.576448	0.300666	1.91724	0.0552077	0.543992	STABLE
Gps1	60.5993	-0.22625	0.118058	-1.91643	0.055311	0.544034	STABLE
Tpp1	4.76199	0.69341	0.362006	1.91547	0.0554332	0.544034	STABLE
Gnpda2	103.844	-0.215509	0.112558	-1.91464	0.0555379	0.544034	STABLE
Ccdc88c	5.90559	-0.667711	0.348753	-1.91457	0.0555476	0.544034	STABLE
Ccdc106	9.76441	-0.400984	0.209613	-1.91297	0.0557516	0.544034	STABLE
Ebf2	5.79741	0.546911	0.285899	1.91295	0.055754	0.544034	STABLE
Rapsn	30.6755	0.328662	0.171811	1.91293	0.0557568	0.544034	STABLE
Edem2	35.7839	0.287158	0.150143	1.91257	0.055803	0.544034	STABLE
Aurka	161.563	-0.188905	0.0987736	-1.9125	0.0558115	0.544034	STABLE
Trmt10c	20.6328	0.414559	0.216795	1.91221	0.0558487	0.544034	STABLE
Tonsl	7.52838	0.431823	0.225835	1.91212	0.0558608	0.544034	STABLE
Acot9	33.0691	0.259271	0.135597	1.91208	0.0558665	0.544034	STABLE
Tomm20	21.4899	-0.419728	0.219596	-1.91136	0.0559578	0.544034	STABLE
Ptbp2	78.4591	-0.233097	0.121987	-1.91083	0.0560269	0.544034	STABLE
Hbq1a	2.13411	-1.07799	0.564428	-1.90988	0.056148	0.544034	STABLE
Marchf8	1.76697	0.948059	0.496408	1.90984	0.0561543	0.544034	STABLE
Rasa1	58.9869	0.222439	0.116475	1.90975	0.0561654	0.544034	STABLE
Cdk2ap2	225.906	-0.183393	0.0960559	-1.90923	0.0562323	0.544034	STABLE
Tph2	3.96233	-0.624471	0.327146	-1.90884	0.0562822	0.544034	STABLE
Scml2	63.2944	0.284295	0.148965	1.90847	0.0563306	0.544034	STABLE
Serac1	10.8023	0.420006	0.220171	1.90763	0.0564384	0.544034	STABLE
Pdcl3	96.5178	0.241	0.126358	1.90728	0.056484	0.544034	STABLE
Ppia	67.721	-0.380072	0.199285	-1.90718	0.0564972	0.544034	STABLE
Stard5	28.3914	0.325536	0.170699	1.90708	0.0565103	0.544034	STABLE
Ufc1	6.50006	-0.572461	0.300181	-1.90706	0.0565132	0.544034	STABLE
Dcun1d1	329.344	0.128564	0.0674175	1.90698	0.0565227	0.544034	STABLE
Slc36a1	4.58613	0.526219	0.275967	1.90682	0.0565439	0.544034	STABLE
Ccl27a	6.34541	0.618695	0.324521	1.90649	0.0565867	0.544034	STABLE
Ttc17	23.3869	-0.283364	0.148656	-1.90617	0.0566284	0.544034	STABLE
Cul2	18.7711	-0.347891	0.182554	-1.90569	0.0566907	0.544034	STABLE
Kank1	1.91462	0.971082	0.509579	1.90565	0.0566951	0.544034	STABLE
Ran	49.5588	-0.454771	0.238975	-1.90301	0.0570392	0.545541	STABLE
Rps24	321.548	-0.201139	0.105706	-1.90282	0.0570639	0.545541	STABLE
Lrch1	23.9396	0.370329	0.194644	1.90259	0.0570937	0.545541	STABLE
Pramel51	281.619	0.614232	0.322878	1.90237	0.0571233	0.545541	STABLE
Nck1	55.9345	-0.230938	0.121434	-1.90175	0.0572034	0.545541	STABLE
Slc18a2	12.2382	0.427497	0.224875	1.90104	0.0572968	0.545541	STABLE
Daglb	57.2374	-0.263769	0.138752	-1.90102	0.0572999	0.545541	STABLE
Nfs1	44.1923	-0.254811	0.134043	-1.90096	0.057307	0.545541	STABLE
Sfpq	83.9118	0.263055	0.1384	1.90069	0.0573421	0.545541	STABLE
Fabp5	187.374	-0.183972	0.0968028	-1.90048	0.05737	0.545541	STABLE
Plk1	146.067	-0.17216	0.090603	-1.90016	0.0574125	0.545541	STABLE
Fxn	22.5418	-0.968246	0.509593	-1.90004	0.0574279	0.545541	STABLE
Eef1b2	103.595	-0.165303	0.0870367	-1.89923	0.0575343	0.545596	STABLE
Clns1a	33.8026	0.2559	0.134739	1.89922	0.057535	0.545596	STABLE
Pus3	20.376	0.295144	0.155429	1.8989	0.0575777	0.545596	STABLE
Mrps11	21.6936	-0.338578	0.178352	-1.89837	0.0576477	0.545602	STABLE
Brd2	60.2991	0.203242	0.107073	1.89817	0.0576743	0.545602	STABLE
Phf13	126.519	0.235007	0.123869	1.89722	0.0577986	0.545893	STABLE
Traf6	2.26144	0.856055	0.451303	1.89685	0.0578479	0.545893	STABLE
Sac3d1	6.26358	-0.515052	0.271557	-1.89666	0.0578729	0.545893	STABLE
Ccdc42	1.2502	1.15668	0.609911	1.89648	0.057897	0.545893	STABLE
Obox5	710.563	-0.190189	0.100316	-1.8959	0.0579726	0.546042	STABLE
Unc80	14.6279	-0.350468	0.184892	-1.89553	0.0580227	0.546042	STABLE
Elob	36.9267	-0.351666	0.185549	-1.89527	0.0580569	0.546042	STABLE
E2f2	31.5647	0.327583	0.172915	1.89447	0.0581621	0.54658	STABLE
Uqcrc2	92.6849	-0.169223	0.0893576	-1.89377	0.0582557	0.546647	STABLE
Sult4a1	6.29811	0.52836	0.27905	1.89342	0.0583017	0.546647	STABLE
Prkce	0.665919	-1.46547	0.774016	-1.89333	0.0583135	0.546647	STABLE
Mtmr6	9.10973	0.435491	0.230067	1.89288	0.0583735	0.546759	STABLE
Ccdc34	81.7264	0.233531	0.123409	1.89234	0.0584463	0.54699	STABLE
Gm14444	24.0725	0.336189	0.177854	1.89025	0.0587245	0.549142	STABLE
Pum3	52.1964	0.258166	0.136629	1.88954	0.0588198	0.549563	STABLE
Cdc37l1	78.8248	0.191211	0.101213	1.88919	0.0588662	0.549563	STABLE
Pdzd11	50.1486	-0.262981	0.139241	-1.88868	0.0589344	0.549748	STABLE
Exd2	4.4261	-0.718904	0.380767	-1.88804	0.0590201	0.550096	STABLE
Tgif1	3.97857	-0.576093	0.305263	-1.8872	0.059133	0.550233	STABLE
Ddx56	34.4924	0.245369	0.130052	1.8867	0.059201	0.550233	STABLE
Kdm6b	98.4828	0.314811	0.166859	1.88669	0.0592026	0.550233	STABLE
Proc	4.06306	-0.598498	0.317254	-1.88649	0.0592283	0.550233	STABLE
Rplp1	325.979	-0.212171	0.112492	-1.88609	0.0592825	0.550287	STABLE
Eci1	3.65043	-0.771462	0.409179	-1.88539	0.059377	0.550354	STABLE
Nfib	2.1551	0.902957	0.479029	1.88498	0.0594331	0.550354	STABLE
Gm11545	185.877	-0.129885	0.068906	-1.88496	0.0594349	0.550354	STABLE
Zfp90	14.6122	0.350701	0.186163	1.88384	0.0595867	0.55131	STABLE
Eif3l	54.2314	-0.224391	0.119171	-1.88293	0.0597094	0.551997	STABLE
Slc24a4	1.51345	0.933054	0.495764	1.88205	0.0598288	0.552452	STABLE
Mtmr9	12.1499	0.348501	0.18519	1.88185	0.0598559	0.552452	STABLE
Fbxo38	25.8157	0.352745	0.187555	1.88075	0.0600057	0.552764	STABLE
Suz12	263.091	0.19093	0.101532	1.88049	0.0600418	0.552764	STABLE
Fam155a	21.3494	0.276488	0.147045	1.8803	0.0600677	0.552764	STABLE
Tuft1	2.88964	-0.832963	0.443024	-1.88018	0.0600841	0.552764	STABLE
Pde3b	30.2747	0.258564	0.137609	1.87898	0.0602471	0.552864	STABLE
Ercc1	3.18752	-0.774204	0.412035	-1.87898	0.0602478	0.552864	STABLE
Ezh2	412.005	0.121926	0.0648932	1.87887	0.060262	0.552864	STABLE
Traf5	4.35076	0.612216	0.325935	1.87834	0.0603352	0.552864	STABLE
Hmcn2	2.09733	0.914664	0.486985	1.87822	0.0603515	0.552864	STABLE
Apex2	10.9504	-0.348876	0.185796	-1.87773	0.060418	0.552864	STABLE
Ttbk1	1.00095	1.10889	0.590716	1.8772	0.060491	0.552864	STABLE
Txndc12	12.4363	-0.407162	0.216946	-1.87678	0.0605476	0.552864	STABLE
Vps9d1	19.6099	0.334143	0.178045	1.87673	0.0605547	0.552864	STABLE
Pcp4l1	5.9608	-1.0635	0.56679	-1.87636	0.0606056	0.552864	STABLE
Dock5	46.1158	0.208582	0.111173	1.87619	0.0606297	0.552864	STABLE
Ifi30	15.1532	0.407198	0.217143	1.87525	0.0607577	0.553155	STABLE
Psen2	36.4312	0.224422	0.119676	1.87525	0.060759	0.553155	STABLE
Nr1h2	29.5016	-0.23337	0.124554	-1.87366	0.060978	0.554705	STABLE
Pcyt1a	56.2374	0.167673	0.0895415	1.87258	0.0611267	0.555319	STABLE
Ppp1r8	1.37174	-0.976045	0.521392	-1.872	0.061207	0.555319	STABLE
Csde1	167.716	0.167887	0.0896985	1.87168	0.0612508	0.555319	STABLE
A430033K04Rik	175.583	0.150632	0.0804838	1.87158	0.0612652	0.555319	STABLE
Cdc27	143.734	0.154929	0.0828236	1.87059	0.061402	0.555319	STABLE
Dock11	3.80224	0.567875	0.303669	1.87004	0.0614777	0.555319	STABLE
Ttc26	1.11118	-1.06378	0.568919	-1.86983	0.0615075	0.555319	STABLE
Fam199x	130.46	0.214198	0.114567	1.86963	0.0615357	0.555319	STABLE
Hpdl	1.61638	0.867447	0.463996	1.86951	0.0615515	0.555319	STABLE
Ctdspl2	48.8989	0.211121	0.112954	1.86909	0.0616103	0.555319	STABLE
Parp8	2.98537	-0.841251	0.450112	-1.86898	0.0616252	0.555319	STABLE
Klhl36	3.09868	0.628977	0.336543	1.86894	0.0616316	0.555319	STABLE
Lsm2	73.519	-0.213907	0.114501	-1.86817	0.0617381	0.555647	STABLE
Cdc42	178.837	-0.113326	0.0606792	-1.86762	0.0618152	0.555647	STABLE
Bod1l	130.194	0.208771	0.111812	1.86716	0.0618793	0.555647	STABLE
Polr3k	98.9067	-0.195347	0.104658	-1.86653	0.0619668	0.555647	STABLE
Oas1f	40.213	-0.270579	0.144989	-1.86621	0.062012	0.555647	STABLE
Lig3	13.6858	0.351788	0.188547	1.86578	0.0620721	0.555647	STABLE
Dmbt1	8.9992	-0.43235	0.231738	-1.86569	0.0620852	0.555647	STABLE
Lpin3	0.863618	1.29606	0.694713	1.86561	0.0620957	0.555647	STABLE
Nelfa	98.2684	-0.170636	0.091468	-1.86553	0.0621077	0.555647	STABLE
Mettl16	16.9147	-0.298116	0.160013	-1.86307	0.0624524	0.557809	STABLE
Nostrin	23.9498	-0.453069	0.243325	-1.86199	0.0626041	0.557809	STABLE
Cox6b2	127.021	-0.295049	0.158472	-1.86183	0.0626264	0.557809	STABLE
Smap1	15.0228	-0.379831	0.204034	-1.86161	0.0626585	0.557809	STABLE
Pam16	307.035	-0.209841	0.11274	-1.86129	0.0627033	0.557809	STABLE
Mb	4.75112	0.560697	0.30134	1.86068	0.0627891	0.557809	STABLE
C2cd5	197.961	0.152915	0.0822026	1.86022	0.0628544	0.557809	STABLE
Inpp4b	2.65377	0.789171	0.42426	1.86011	0.06287	0.557809	STABLE
Uqcrh	276.649	-0.166924	0.0897527	-1.85982	0.0629111	0.557809	STABLE
Rsl24d1	78.8578	-0.222859	0.11983	-1.8598	0.0629138	0.557809	STABLE
Gmnn	86.4056	-0.373321	0.200736	-1.85976	0.0629196	0.557809	STABLE
Slc6a7	12.874	0.474706	0.255269	1.85963	0.062938	0.557809	STABLE
Tenm2	1.5718	1.0342	0.55636	1.85888	0.0630448	0.558136	STABLE
Fam124b	2.12556	0.766576	0.412431	1.85868	0.0630731	0.558136	STABLE
Zcwpw1	6.14843	-0.566636	0.304922	-1.8583	0.0631269	0.558177	STABLE
Tmem242	22.9928	-0.310975	0.167405	-1.85763	0.0632223	0.558586	STABLE
Rfng	7.78474	-0.537434	0.289511	-1.85635	0.0634036	0.559283	STABLE
Cinp	16.9081	0.319259	0.171997	1.85619	0.0634266	0.559283	STABLE
Dpp10	17.9009	-0.33805	0.182165	-1.85574	0.0634913	0.559283	STABLE
Mipep	106.02	0.231432	0.124739	1.85533	0.063549	0.559283	STABLE
Acp2	0.978409	1.06259	0.572731	1.85531	0.0635522	0.559283	STABLE
Mex3a	2.15104	0.837866	0.451721	1.85483	0.0636205	0.559283	STABLE
Pla2g4e	4.84011	0.721107	0.388811	1.85465	0.0636465	0.559283	STABLE
Fbxo25	11.9497	-0.379859	0.204852	-1.85431	0.0636947	0.559283	STABLE
Hpd	4.91419	0.650985	0.351218	1.85351	0.0638098	0.559569	STABLE
Ppfibp1	21.6612	-0.300001	0.161883	-1.8532	0.0638538	0.559569	STABLE
Pfdn1	218.88	-0.237684	0.128266	-1.85305	0.0638749	0.559569	STABLE
Celf2	88.7277	0.237861	0.12852	1.85077	0.0642021	0.562003	STABLE
Ccdc113	3.78785	0.660074	0.356743	1.85028	0.0642737	0.562197	STABLE
Vkorc1l1	13.9503	0.32097	0.173554	1.8494	0.0644003	0.562643	STABLE
Osmr	1.96394	0.784423	0.424187	1.84924	0.0644237	0.562643	STABLE
Serinc5	2.46441	0.803487	0.434653	1.84857	0.0645197	0.56305	STABLE
Cetn4	5.8768	0.474936	0.257007	1.84795	0.0646102	0.56335	STABLE
Trip13	4.7727	-0.530576	0.287163	-1.84765	0.0646532	0.56335	STABLE
Ooep	1962.72	-0.348546	0.188828	-1.84583	0.0649163	0.565068	STABLE
Ddx17	13.2707	-0.347252	0.188174	-1.84538	0.0649827	0.565068	STABLE
Fkbp1a	89.9095	0.159671	0.0865423	1.845	0.0650371	0.565068	STABLE
Mfsd4a	7.58647	0.769822	0.417272	1.84489	0.0650534	0.565068	STABLE
Gmpr	51.2469	0.224722	0.121838	1.84443	0.0651201	0.565068	STABLE
Cep170	11.7489	0.384835	0.208669	1.84424	0.0651486	0.565068	STABLE
Nap1l1	153.705	0.14823	0.0804072	1.84349	0.0652574	0.565581	STABLE
Scai	5.64516	0.50543	0.274242	1.843	0.0653283	0.565764	STABLE
Hgs	65.5333	0.194106	0.105353	1.84242	0.0654135	0.56607	STABLE
Prr23a1	11.3264	0.413212	0.224508	1.84053	0.0656911	0.567277	STABLE
Cdc25a	65.2887	0.247123	0.134307	1.83998	0.0657715	0.567277	STABLE
Pot1b	8.61872	-0.453254	0.24636	-1.8398	0.0657977	0.567277	STABLE
Dip2b	86.9299	0.17397	0.0945776	1.83945	0.0658495	0.567277	STABLE
Hdac9	3.4318	0.637085	0.346402	1.83915	0.0658935	0.567277	STABLE
Jtb	30.2922	0.251205	0.136633	1.83854	0.0659834	0.567277	STABLE
Ncstn	11.586	-0.419071	0.227958	-1.83837	0.0660084	0.567277	STABLE
Skp2	9.38793	0.417437	0.22711	1.83804	0.0660564	0.567277	STABLE
Cisd2	50.3733	-0.276098	0.15023	-1.83783	0.0660877	0.567277	STABLE
Mrps27	40.1424	0.245735	0.133713	1.83778	0.0660947	0.567277	STABLE
Babam1	29.8663	-0.239248	0.130187	-1.83773	0.0661017	0.567277	STABLE
Rps6ka6	31.7717	0.2672	0.145554	1.83574	0.0663959	0.56898	STABLE
Stk24	68.286	0.191144	0.104128	1.83567	0.0664065	0.56898	STABLE
Mrps36	282.158	-0.270121	0.147199	-1.83507	0.0664954	0.56898	STABLE
Srebf2	4.06819	0.717544	0.391075	1.8348	0.0665355	0.56898	STABLE
Tubb5	100.364	-0.174659	0.0952175	-1.83431	0.0666073	0.56898	STABLE
Sh2b2	0.732463	1.34996	0.736084	1.83397	0.0666578	0.56898	STABLE
Foxo1	154.05	0.179921	0.0981212	1.83366	0.066705	0.56898	STABLE
Nr1d1	23.6957	-0.277866	0.151575	-1.83319	0.066774	0.56898	STABLE
Mfsd14a	47.8003	-0.235712	0.128592	-1.83302	0.0667998	0.56898	STABLE
Mif	94.8795	-0.26731	0.145885	-1.83233	0.066902	0.56898	STABLE
Caln1	17.8266	-0.781622	0.426605	-1.83219	0.066923	0.56898	STABLE
Rragc	250.604	0.177318	0.0967847	1.83209	0.0669386	0.56898	STABLE
Vezf1	28.3518	-0.261049	0.142516	-1.83172	0.0669933	0.56898	STABLE
Srrm4	2.3038	1.5122	0.825598	1.83164	0.067005	0.56898	STABLE
Map4k5	103.2	0.147138	0.0803478	1.83126	0.0670619	0.56898	STABLE
Sav1	29.1887	0.365378	0.199551	1.831	0.0671007	0.56898	STABLE
Kif22	125.03	-0.207811	0.113546	-1.83019	0.0672208	0.568981	STABLE
Ina	12.6443	0.411536	0.224865	1.83015	0.0672276	0.568981	STABLE
Tln2	6.9035	-0.426738	0.233211	-1.82983	0.0672749	0.568981	STABLE
Csnk1g3	57.7971	0.255309	0.139544	1.8296	0.0673099	0.568981	STABLE
Whamm	37.001	0.256003	0.139944	1.82932	0.067351	0.568981	STABLE
Brpf1	4.37974	-0.586992	0.321048	-1.82836	0.0674948	0.568993	STABLE
Krt25	4.50157	0.779421	0.426338	1.82818	0.0675232	0.568993	STABLE
Fam160a1	151.165	-0.121708	0.0665774	-1.82807	0.0675398	0.568993	STABLE
Abce1	6.88825	-0.528399	0.289081	-1.82786	0.0675707	0.568993	STABLE
Ccdc112	7.55865	0.493862	0.270217	1.82765	0.0676026	0.568993	STABLE
Hic2	19.6311	0.40463	0.221468	1.82703	0.0676946	0.569346	STABLE
Septin14	3.25161	-0.845756	0.463179	-1.82598	0.067853	0.570256	STABLE
E130308A19Rik	6.43016	0.510878	0.279903	1.82519	0.067972	0.570834	STABLE
Akap17b	102.183	0.207803	0.113926	1.82402	0.0681496	0.571321	STABLE
1700012B07Rik	1.02138	1.39119	0.762861	1.82365	0.0682055	0.571321	STABLE
Kremen1	48.2524	0.286979	0.157374	1.82355	0.0682201	0.571321	STABLE
Hsf1	36.2285	-0.213356	0.117013	-1.82335	0.068251	0.571321	STABLE
Zkscan8	14.0739	0.345549	0.18955	1.823	0.0683034	0.571321	STABLE
Nfu1	65.7444	0.163981	0.0899604	1.82282	0.0683314	0.571321	STABLE
Arntl	56.9791	0.241228	0.132437	1.82146	0.0685373	0.572621	STABLE
Fasn	34.0327	0.739997	0.406627	1.81984	0.0687831	0.574253	STABLE
Tmem74	0.739991	1.24852	0.686242	1.81936	0.068857	0.574448	STABLE
Mid1	6.06148	0.578009	0.31785	1.8185	0.0689885	0.575123	STABLE
Eif4e	220.777	-0.14822	0.0815368	-1.81783	0.0690903	0.575405	STABLE
Cad	2.37169	-0.717315	0.394811	-1.81686	0.0692392	0.575405	STABLE
Amer1	5.95792	0.737308	0.405966	1.81618	0.0693427	0.575405	STABLE
Csnk2a2	30.6426	0.267999	0.147594	1.81579	0.0694027	0.575405	STABLE
Mgat4a	29.3625	-0.407184	0.224276	-1.81555	0.0694395	0.575405	STABLE
Slc35a5	15.7698	0.351216	0.193476	1.81529	0.0694795	0.575405	STABLE
Usb1	2.69649	0.650428	0.358345	1.81509	0.0695104	0.575405	STABLE
Ifitm6	131.006	-0.301055	0.166022	-1.81334	0.0697787	0.575405	STABLE
Tpd52l1	2.69192	0.678573	0.374211	1.81334	0.069779	0.575405	STABLE
Mindy1	59.3699	0.200044	0.110322	1.81327	0.0697897	0.575405	STABLE
Rnf115	15.2487	0.303162	0.167203	1.81314	0.0698108	0.575405	STABLE
Eml6	5.14569	-0.595187	0.328339	-1.81272	0.0698749	0.575405	STABLE
Snrnp35	2.17834	0.773662	0.426837	1.81255	0.0699015	0.575405	STABLE
Snrnp70	130.63	0.214138	0.118155	1.81236	0.0699313	0.575405	STABLE
Il23a	2.79245	-0.726923	0.401135	-1.81217	0.0699605	0.575405	STABLE
Lrp6	38.5719	0.238784	0.131842	1.81114	0.0701192	0.575405	STABLE
Uqcrfs1	45.0477	-0.209	0.115398	-1.81113	0.0701214	0.575405	STABLE
Paqr8	2.54046	0.657392	0.362994	1.81103	0.0701365	0.575405	STABLE
Msh2	18.8244	0.289717	0.159986	1.81089	0.070158	0.575405	STABLE
Carnmt1	46.2837	0.225141	0.124333	1.81079	0.0701728	0.575405	STABLE
Dbndd1	102.342	-0.148081	0.0817786	-1.81075	0.070179	0.575405	STABLE
Cops7b	10.7568	-0.374606	0.206889	-1.81066	0.0701938	0.575405	STABLE
Aldh7a1	44.7731	-0.188095	0.103898	-1.81038	0.0702368	0.575405	STABLE
Gm11487	3.04102	0.787956	0.435284	1.81021	0.0702628	0.575405	STABLE
Gng12	188.803	-0.150501	0.0831523	-1.80994	0.0703053	0.575405	STABLE
Slc35c2	12.1384	-0.434288	0.240003	-1.80951	0.070372	0.575405	STABLE
Alg12	5.41395	0.463395	0.256142	1.80913	0.0704303	0.575405	STABLE
Zbtb20	1.79157	0.775718	0.428808	1.80901	0.0704497	0.575405	STABLE
Shmt2	17.6586	0.289114	0.159846	1.8087	0.0704973	0.575405	STABLE
Ftl1	53.4983	-0.300419	0.16614	-1.80823	0.0705706	0.575405	STABLE
Myo19	3.09967	0.638368	0.353134	1.80772	0.07065	0.575405	STABLE
Inha	4.59729	-0.608762	0.336996	-1.80643	0.0708506	0.575405	STABLE
Tspan33	29.3667	0.396861	0.219725	1.80617	0.0708914	0.575405	STABLE
Manea	1.74258	0.788842	0.436946	1.80536	0.0710191	0.575405	STABLE
Hps4	12.9358	-0.329678	0.182618	-1.80529	0.0710297	0.575405	STABLE
Chmp5	53.7568	-0.207381	0.114904	-1.80482	0.0711022	0.575405	STABLE
Gmps	104.938	0.151077	0.0837282	1.80437	0.0711734	0.575405	STABLE
Gtf2h5	97.8945	-0.207731	0.115131	-1.80431	0.0711835	0.575405	STABLE
Atp2b1	110.283	0.207997	0.115281	1.80426	0.0711904	0.575405	STABLE
Zbtb44	25.9787	0.316515	0.17549	1.8036	0.0712937	0.575405	STABLE
Ro60	5.51609	0.655606	0.363516	1.80352	0.0713072	0.575405	STABLE
Tmem147	28.8534	-0.240118	0.133139	-1.80351	0.0713085	0.575405	STABLE
Arhgef33	3.5692	0.705802	0.391499	1.80282	0.0714164	0.575405	STABLE
Slc35f4	2.88326	0.850705	0.471923	1.80263	0.0714456	0.575405	STABLE
Mtap	25.557	-0.293161	0.162641	-1.80251	0.0714657	0.575405	STABLE
Piwil1	17.3166	0.361573	0.200601	1.80245	0.0714751	0.575405	STABLE
Atp6v0e	122.352	-0.219582	0.121829	-1.80239	0.0714847	0.575405	STABLE
Tceal8	138.48	0.727425	0.403683	1.80197	0.0715501	0.575405	STABLE
Zbtb7c	4.30336	0.761549	0.42268	1.80172	0.0715898	0.575405	STABLE
Ap5m1	15.9116	-0.374961	0.20818	-1.80114	0.0716803	0.575405	STABLE
Kctd18	6.62146	0.420605	0.233535	1.80104	0.0716969	0.575405	STABLE
Bicc1	24.287	-0.362058	0.201037	-1.80095	0.0717102	0.575405	STABLE
Trappc4	40.0532	-0.257243	0.142847	-1.80083	0.0717303	0.575405	STABLE
Samd4	2.49586	0.774873	0.430325	1.80067	0.0717548	0.575405	STABLE
Defb4	0.762539	1.18339	0.657361	1.80022	0.0718266	0.575575	STABLE
Rfk	68.2356	-0.211721	0.117639	-1.79975	0.0719009	0.575764	STABLE
Slc28a3	2.05758	0.881448	0.489986	1.79893	0.0720305	0.576396	STABLE
C130050O18Rik	0.735853	1.14062	0.634541	1.79755	0.0722489	0.577594	STABLE
Smndc1	37.7805	-0.229757	0.127832	-1.79734	0.0722817	0.577594	STABLE
Rbbp7	679.085	-0.204108	0.113609	-1.79658	0.0724019	0.577894	STABLE
Slc22a30	1.96723	-0.816669	0.454598	-1.79646	0.0724209	0.577894	STABLE
Psme3	59.3454	0.257874	0.143691	1.79464	0.0727117	0.579807	STABLE
Lmo7	284.303	0.116011	0.0646657	1.79401	0.0728114	0.580113	STABLE
Otud4	67.7888	0.223235	0.124451	1.79376	0.0728521	0.580113	STABLE
Ptprg	18.638	0.388243	0.21651	1.79319	0.0729427	0.580253	STABLE
Med27	262.328	-0.166588	0.0929278	-1.79266	0.0730266	0.580253	STABLE
Mansc1	63.3243	-0.202793	0.113142	-1.79238	0.0730715	0.580253	STABLE
Fdx2	26.4517	0.253598	0.141488	1.79237	0.0730738	0.580253	STABLE
Etfrf1	1.29776	-1.08362	0.60496	-1.79122	0.073258	0.580783	STABLE
Lama1	2.45919	0.673939	0.376285	1.79103	0.0732878	0.580783	STABLE
Glis3	21.865	-0.298829	0.166878	-1.7907	0.0733415	0.580783	STABLE
Cnbp	213.059	-0.164383	0.0917992	-1.79068	0.0733449	0.580783	STABLE
Slc7a14	140.016	-0.552387	0.308692	-1.78944	0.0735437	0.581129	STABLE
Mapk1ip1	107.028	-0.270555	0.151195	-1.78944	0.0735439	0.581129	STABLE
Rbm6	57.2978	-0.255787	0.142981	-1.78897	0.0736203	0.581129	STABLE
Clec2h	1.94506	0.948483	0.530253	1.78874	0.0736575	0.581129	STABLE
Capn1	1.9521	0.733844	0.410271	1.78868	0.0736662	0.581129	STABLE
Copb2	68.6959	0.169628	0.0948435	1.7885	0.0736952	0.581129	STABLE
Snx10	0.781312	1.16911	0.654735	1.78562	0.0741601	0.583688	STABLE
Isoc1	19.697	0.31707	0.177572	1.78558	0.0741673	0.583688	STABLE
Zfp280d	46.8779	0.198545	0.111204	1.78541	0.0741942	0.583688	STABLE
Por	24.1034	-0.288963	0.161864	-1.78522	0.074225	0.583688	STABLE
Mafg	8.5819	0.541319	0.303325	1.78462	0.0743228	0.584053	STABLE
Rpl35a	327.041	-0.195892	0.109829	-1.78361	0.0744875	0.584465	STABLE
Map1lc3b	59.5685	-0.213836	0.119894	-1.78354	0.0744989	0.584465	STABLE
Fbxl19	22.5813	-0.374548	0.210036	-1.78325	0.0745449	0.584465	STABLE
Mfsd2a	142.347	-0.151425	0.0849255	-1.78303	0.0745808	0.584465	STABLE
Meioc	2.56944	0.842391	0.472845	1.78154	0.0748249	0.585408	STABLE
Tra2a	10.8789	-0.494802	0.277763	-1.78138	0.0748498	0.585408	STABLE
Snap47	53.3514	-0.216722	0.121675	-1.78116	0.0748866	0.585408	STABLE
Mark1	0.858837	1.28571	0.721982	1.7808	0.0749448	0.585408	STABLE
Exosc8	29.4315	-0.298447	0.1676	-1.78072	0.0749586	0.585408	STABLE
Lyplal1	8.5079	0.358611	0.201476	1.77992	0.0750887	0.585687	STABLE
Eri3	8.4149	-0.383084	0.215232	-1.77987	0.0750973	0.585687	STABLE
Lrrfip1	169.574	0.173526	0.0976039	1.77786	0.0754269	0.587042	STABLE
Lratd2	46.0184	0.256485	0.144273	1.77778	0.0754394	0.587042	STABLE
Lrrtm3	8.75313	-0.440883	0.248004	-1.77772	0.0754496	0.587042	STABLE
Leprotl1	8.28886	0.379736	0.21365	1.77738	0.0755062	0.587042	STABLE
Tcerg1l	4.4775	0.573306	0.322675	1.77673	0.0756129	0.587042	STABLE
Impa2	18.4239	0.323015	0.181814	1.77662	0.0756306	0.587042	STABLE
Triqk	15.3235	-0.319025	0.179569	-1.77661	0.0756324	0.587042	STABLE
Tmem107	49.9677	0.290785	0.163807	1.77517	0.0758694	0.588465	STABLE
Nrep	1.40901	0.910237	0.512869	1.77479	0.075932	0.588465	STABLE
Ccdc122	35.5167	-0.264966	0.149315	-1.77454	0.0759741	0.588465	STABLE
Wdr45b	3.0913	-0.845202	0.476373	-1.77424	0.0760228	0.588465	STABLE
Zfp654	48.087	0.220089	0.124082	1.77374	0.0761059	0.588526	STABLE
Stard3nl	37.6029	0.258417	0.145741	1.77312	0.0762085	0.588526	STABLE
Nup35	253.576	-0.145245	0.0819381	-1.77262	0.0762915	0.588526	STABLE
Slc1a1	0.77788	1.57681	0.889698	1.7723	0.0763445	0.588526	STABLE
Zbtb43	3.20177	-0.657602	0.371093	-1.77207	0.0763829	0.588526	STABLE
Nudt1	21.6072	-0.282896	0.159742	-1.77096	0.0765674	0.588526	STABLE
Phc2	104.17	0.256975	0.145122	1.77075	0.0766023	0.588526	STABLE
Ap3m1	67.3947	0.161337	0.0911199	1.7706	0.0766266	0.588526	STABLE
Myo1b	14.003	-0.390955	0.220819	-1.77048	0.0766473	0.588526	STABLE
Tnrc6c	30.986	0.241036	0.136143	1.77046	0.0766503	0.588526	STABLE
Alg10b	23.6128	0.288767	0.163103	1.77046	0.076651	0.588526	STABLE
Slc45a3	721.94	0.296859	0.167683	1.77036	0.076668	0.588526	STABLE
Pigs	21.2114	-0.393247	0.222161	-1.7701	0.0767101	0.588526	STABLE
Tcl1b1	558.756	-0.216869	0.12255	-1.76963	0.0767884	0.588526	STABLE
Rimbp2	6.29419	0.715326	0.404309	1.76926	0.0768509	0.588526	STABLE
Actr8	68.3015	0.164127	0.0927686	1.76921	0.0768588	0.588526	STABLE
Slu7	64.2994	0.170053	0.0961461	1.7687	0.0769442	0.588607	STABLE
Aatf	24.2584	-0.310624	0.175647	-1.76846	0.0769847	0.588607	STABLE
Rgs12	16.49	0.292352	0.165337	1.76822	0.0770246	0.588607	STABLE
Gipc1	1.78002	-0.858884	0.486073	-1.76699	0.0772304	0.589653	STABLE
Lrrc8d	31.4266	0.255025	0.144345	1.76678	0.0772652	0.589653	STABLE
Acy3	14.6944	0.414936	0.234962	1.76597	0.0774006	0.590175	STABLE
Gmcl1	55.3817	0.274968	0.155739	1.76557	0.0774674	0.590175	STABLE
Tbc1d8	56.4937	-0.206408	0.116915	-1.76544	0.0774893	0.590175	STABLE
Atxn2	78.7449	0.175107	0.0992551	1.76421	0.0776973	0.591097	STABLE
Adamts19	3.19325	-0.638312	0.361833	-1.7641	0.0777143	0.591097	STABLE
Thrap3	36.9575	0.252805	0.143376	1.76323	0.0778614	0.59182	STABLE
Prpf31	19.0018	-0.262186	0.148857	-1.76132	0.0781842	0.592841	STABLE
Utp11	55.2519	0.23118	0.131255	1.7613	0.0781871	0.592841	STABLE
Cd47	2.71025	0.748265	0.42484	1.76129	0.0781901	0.592841	STABLE
Phf3	200.269	0.196788	0.111735	1.7612	0.0782043	0.592841	STABLE
Marchf6	175.321	0.161795	0.0918886	1.76078	0.0782763	0.592992	STABLE
Ccdc191	19.8441	-0.309984	0.17612	-1.76007	0.0783958	0.593501	STABLE
Slc25a26	15.5987	-0.324597	0.184465	-1.75967	0.0784645	0.593626	STABLE
Tmem176b	1.63001	0.840707	0.478561	1.75674	0.0789621	0.596455	STABLE
Prpf40a	134.749	0.141694	0.0806605	1.75667	0.0789739	0.596455	STABLE
Pde9a	1.93429	0.956554	0.544566	1.75654	0.0789957	0.596455	STABLE
Unc119b	1.64739	-0.851793	0.485534	-1.75434	0.0793719	0.598897	STABLE
Ero1a	2.14925	-1.11294	0.634511	-1.75401	0.0794293	0.598933	STABLE
Pmp22	0.826688	1.31125	0.748472	1.75191	0.0797894	0.601249	STABLE
Grsf1	36.7429	0.225129	0.128533	1.75153	0.0798554	0.601304	STABLE
Sf3a1	78.1064	0.19622	0.112045	1.75125	0.0799025	0.601304	STABLE
Pdia6	44.9364	-0.262108	0.14973	-1.75054	0.0800257	0.601472	STABLE
Neo1	26.1349	0.254047	0.145137	1.7504	0.0800502	0.601472	STABLE
Mfsd1	24.262	0.239841	0.137036	1.7502	0.0800835	0.601472	STABLE
Gm7072	4.87443	0.580161	0.331667	1.74923	0.0802518	0.601917	STABLE
Rassf8	2.37539	-0.819712	0.46862	-1.7492	0.0802558	0.601917	STABLE
Tpgs1	14.2901	-0.375463	0.21468	-1.74894	0.0803014	0.601917	STABLE
Gtse1	26.1353	-0.278654	0.159499	-1.74706	0.0806276	0.602852	STABLE
Arfgap1	9.42669	0.438079	0.25078	1.74686	0.0806613	0.602852	STABLE
Tpt1	272.82	-0.123436	0.0706732	-1.74657	0.0807119	0.602852	STABLE
Exoc3	33.5898	-0.191254	0.109519	-1.7463	0.0807588	0.602852	STABLE
Mtx3	0.835968	1.34913	0.772684	1.74604	0.0808048	0.602852	STABLE
Wdr83os	9.84987	0.356399	0.204166	1.74563	0.0808745	0.602852	STABLE
Trim31	5.67308	-0.664921	0.380932	-1.74551	0.0808962	0.602852	STABLE
Omd	32.8832	-0.458736	0.262838	-1.74532	0.0809299	0.602852	STABLE
Ephb4	4.44009	0.625796	0.358582	1.74519	0.0809511	0.602852	STABLE
Rps15a	399.43	-0.178419	0.102283	-1.74437	0.0810941	0.602852	STABLE
Lrrc28	176.188	-0.212097	0.12159	-1.74436	0.081096	0.602852	STABLE
Msl1	48.5793	0.302225	0.173261	1.74434	0.0811005	0.602852	STABLE
Abracl	0.742683	1.19174	0.68324	1.74425	0.0811155	0.602852	STABLE
Plekhf2	1.65611	-1.05504	0.605186	-1.74332	0.0812771	0.603659	STABLE
Klb	4.86495	0.644102	0.369636	1.74253	0.0814153	0.604291	STABLE
Trmt1l	29.6734	0.296001	0.169956	1.74163	0.0815728	0.604696	STABLE
Cpvl	6.01003	0.512592	0.29432	1.74161	0.0815763	0.604696	STABLE
Astn1	0.655058	1.1267	0.647231	1.7408	0.0817193	0.604963	STABLE
R3hcc1l	16.4106	-0.336805	0.1935	-1.74059	0.0817546	0.604963	STABLE
Zfp715	4.3139	-0.587136	0.337338	-1.7405	0.0817718	0.604963	STABLE
Gins1	48.2795	-0.213984	0.122976	-1.74005	0.0818507	0.605152	STABLE
Chd5	2.66602	0.734062	0.422087	1.73912	0.0820133	0.60593	STABLE
Ptn	0.717892	1.20723	0.694283	1.73881	0.082068	0.60593	STABLE
Lrrc45	3.91794	0.526339	0.30287	1.73784	0.0822392	0.60593	STABLE
Uspl1	8.72569	-0.623684	0.358906	-1.73774	0.0822573	0.60593	STABLE
Rbx1	280.296	-0.178138	0.102537	-1.7373	0.082334	0.60593	STABLE
Scn8a	5.7048	-0.425286	0.244851	-1.73692	0.0824018	0.60593	STABLE
Bcat1	19.6825	0.290648	0.167352	1.73674	0.0824325	0.60593	STABLE
H1f1	10.8179	-0.584469	0.336532	-1.73674	0.0824333	0.60593	STABLE
Dgcr2	18.8016	0.303251	0.174647	1.73636	0.0824993	0.60593	STABLE
Cfap57	2.92756	-0.684588	0.394385	-1.73584	0.0825928	0.60593	STABLE
Adamts2	2.5677	0.684062	0.394122	1.73566	0.0826243	0.60593	STABLE
Fgd6	19.1008	0.278357	0.160423	1.73514	0.0827152	0.60593	STABLE
Mtfr1	42.441	-0.192508	0.110954	-1.73502	0.0827374	0.60593	STABLE
Usf1	10.0446	0.50311	0.290003	1.73484	0.0827685	0.60593	STABLE
Dnah11	2.94603	0.631824	0.364248	1.7346	0.0828124	0.60593	STABLE
Ctbp2	276.36	0.160622	0.0926115	1.73437	0.0828528	0.60593	STABLE
Rap2a	8.64766	0.393738	0.22703	1.7343	0.0828652	0.60593	STABLE
Blm	42.1468	0.198164	0.11431	1.73356	0.0829955	0.60593	STABLE
Nphp1	34.1951	-0.24567	0.141716	-1.73354	0.082999	0.60593	STABLE
Rab32	14.1917	0.325213	0.187638	1.73319	0.0830611	0.60593	STABLE
Ttc8	5.62122	0.463303	0.267353	1.73292	0.0831094	0.60593	STABLE
Usp3	113.097	0.154278	0.0890331	1.73282	0.0831282	0.60593	STABLE
Snu13	220.53	-0.216799	0.125147	-1.73236	0.0832101	0.606138	STABLE
Srrm3	1.08577	0.891892	0.515356	1.73063	0.0835171	0.607985	STABLE
Rdh12	21.6666	-0.297708	0.1721	-1.72986	0.0836556	0.608335	STABLE
Uxt	43.2479	0.233168	0.134805	1.72967	0.0836891	0.608335	STABLE
Cpeb4	31.8837	0.286983	0.165937	1.72947	0.0837256	0.608335	STABLE
Lcp1	11.1082	-0.621147	0.359339	-1.72858	0.0838837	0.608531	STABLE
Inca1	4.28239	0.508292	0.294059	1.72854	0.083892	0.608531	STABLE
Zfp445	13.4638	0.332134	0.192161	1.72842	0.0839132	0.608531	STABLE
Arpc5l	255.598	-0.138311	0.0800749	-1.72727	0.0841191	0.609315	STABLE
Ikzf2	1.9374	0.806176	0.466917	1.72659	0.0842409	0.609315	STABLE
Taf5	49.8919	0.27552	0.15961	1.72621	0.0843105	0.609315	STABLE
Coa3	5.94968	-0.553535	0.320696	-1.72604	0.0843396	0.609315	STABLE
Trim30d	1.49412	1.08826	0.630498	1.72603	0.0843421	0.609315	STABLE
Fancd2	6.12426	0.542171	0.314163	1.72576	0.0843901	0.609315	STABLE
Arg2	11.3111	-0.457422	0.26506	-1.72573	0.0843964	0.609315	STABLE
Panx1	10.6064	-0.324338	0.187989	-1.72531	0.0844724	0.609427	STABLE
Dennd6a	55.3381	0.218296	0.126558	1.72487	0.0845513	0.609427	STABLE
Lrrc34	3.26278	-0.640757	0.371568	-1.72446	0.0846241	0.609427	STABLE
Wapl	160.109	0.164635	0.0954784	1.72432	0.084651	0.609427	STABLE
Gorab	3.74349	-0.56587	0.328202	-1.72415	0.0846799	0.609427	STABLE
Slc30a5	35.6409	0.214873	0.124698	1.72315	0.0848617	0.610349	STABLE
Lrriq3	12.5563	0.33237	0.193023	1.72192	0.0850846	0.611565	STABLE
Mfap2	94.9647	-0.366634	0.213054	-1.72085	0.0852785	0.612345	STABLE
Tmem65	24.1686	0.319464	0.185681	1.7205	0.085341	0.612345	STABLE
Tgoln1	9.54268	0.449611	0.261337	1.72043	0.0853546	0.612345	STABLE
Six1	0.693	1.14933	0.668193	1.72005	0.0854233	0.612452	STABLE
9930012K11Rik	3.15564	-0.710552	0.413193	-1.71966	0.0854942	0.612545	STABLE
Mrps23	15.3684	0.288482	0.167782	1.71939	0.085544	0.612545	STABLE
Bcl2l1	62.3793	0.211689	0.123142	1.71907	0.0856021	0.612575	STABLE
Gstm1	0.665193	1.65119	0.960791	1.71858	0.0856915	0.612648	STABLE
Cldn9	2.3277	-0.891401	0.518733	-1.71842	0.0857201	0.612648	STABLE
Polr2e	78.9386	-0.159775	0.0930114	-1.7178	0.0858325	0.612903	STABLE
Rplp0	294.877	-0.173985	0.101303	-1.71748	0.0858919	0.612903	STABLE
Zc3h7b	10.522	0.454763	0.264841	1.71712	0.0859573	0.612903	STABLE
Zfp867	0.667644	1.25758	0.732517	1.7168	0.0860163	0.612903	STABLE
Pah	0.712983	1.24504	0.725299	1.71659	0.0860549	0.612903	STABLE
Ptbp3	29.2871	0.28989	0.168941	1.71592	0.0861758	0.612903	STABLE
Copg2	10.2244	-0.387319	0.225761	-1.71562	0.0862323	0.612903	STABLE
Usp29	12.4249	-0.368957	0.215068	-1.71553	0.0862473	0.612903	STABLE
Lsg1	15.4286	-0.413589	0.241142	-1.71513	0.0863212	0.612903	STABLE
Spata24	11.5208	0.392546	0.228874	1.71512	0.0863227	0.612903	STABLE
Capn9	0.856237	1.13887	0.664069	1.71498	0.0863486	0.612903	STABLE
Il18rap	0.953629	1.12262	0.654854	1.71431	0.0864726	0.612917	STABLE
Apoo	137.84	-0.241336	0.140808	-1.71394	0.0865394	0.612917	STABLE
Atxn7l2	5.81339	0.502516	0.293211	1.71384	0.0865579	0.612917	STABLE
Ythdf3	108.87	0.184369	0.10761	1.71331	0.0866557	0.612917	STABLE
Ulk4	4.5112	0.565395	0.33001	1.71327	0.0866635	0.612917	STABLE
Ppp4r2	124.604	0.191705	0.111898	1.71321	0.0866741	0.612917	STABLE
Cnbd2	18.47	-0.311425	0.181814	-1.71288	0.0867348	0.612965	STABLE
Magi3	17.2157	-0.323276	0.188814	-1.71214	0.0868711	0.613374	STABLE
Igf2bp3	63.1283	0.207492	0.121229	1.71157	0.0869756	0.613374	STABLE
Ccl11	1.03251	1.09781	0.641417	1.71154	0.0869824	0.613374	STABLE
Polr3c	1.6242	0.835128	0.487981	1.71139	0.0870084	0.613374	STABLE
Pgrmc1	28.3043	0.245502	0.14352	1.71058	0.087159	0.613811	STABLE
Anln	118.726	0.134113	0.078407	1.71047	0.0871783	0.613811	STABLE
Plk3	1.59498	-0.819347	0.47929	-1.7095	0.0873584	0.614037	STABLE
Ccdc114	4.48549	0.495486	0.289854	1.70943	0.0873707	0.614037	STABLE
Tsen2	8.16367	0.531462	0.310982	1.70898	0.0874544	0.614037	STABLE
Ugt2b38	8.70516	0.379208	0.221894	1.70896	0.0874586	0.614037	STABLE
Rbis	60.617	-0.308528	0.180574	-1.7086	0.0875257	0.614037	STABLE
Tbl1xr1	36.7468	-0.301053	0.176204	-1.70855	0.0875344	0.614037	STABLE
Gamt	2.91748	-0.627767	0.367634	-1.70759	0.0877129	0.614587	STABLE
Nr2c2	2.59131	0.648387	0.379759	1.70736	0.0877542	0.614587	STABLE
Wwc2	249.024	0.158644	0.0929306	1.70713	0.0877983	0.614587	STABLE
Tgfa	15.0964	-0.34817	0.20397	-1.70696	0.087829	0.614587	STABLE
Rnf4	133.359	-0.180513	0.105784	-1.70643	0.0879279	0.614614	STABLE
Klhl15	3.48468	0.549273	0.321897	1.70636	0.087941	0.614614	STABLE
Pip4p1	7.5774	-0.639951	0.37519	-1.70567	0.0880693	0.614657	STABLE
Clvs2	38.2519	-0.225931	0.132474	-1.70548	0.0881055	0.614657	STABLE
Cars2	4.57091	-0.482373	0.282841	-1.70546	0.0881093	0.614657	STABLE
Ccdc12	48.5357	-0.242847	0.142464	-1.70462	0.0882654	0.615369	STABLE
Nme2	7.36186	0.466926	0.27413	1.7033	0.0885111	0.616703	STABLE
Nat2	2.35933	0.733969	0.43131	1.70172	0.0888076	0.618096	STABLE
Il22	11.1809	-0.484903	0.285004	-1.70139	0.0888693	0.618096	STABLE
Adarb2	5.21463	0.54901	0.322722	1.70118	0.0889085	0.618096	STABLE
Dek	114.048	0.17895	0.105198	1.70108	0.0889284	0.618096	STABLE
Mfsd6	13.8303	-0.397094	0.233525	-1.70044	0.0890484	0.618552	STABLE
Vps37b	30.5718	0.288193	0.169575	1.6995	0.0892244	0.618786	STABLE
Gca	0.734763	1.22822	0.722693	1.6995	0.0892248	0.618786	STABLE
Gnat2	8.03941	0.459918	0.270662	1.69923	0.0892755	0.618786	STABLE
Snf8	7.1128	0.433779	0.255322	1.69895	0.0893292	0.618786	STABLE
Ccp110	44.8526	0.235542	0.138664	1.69866	0.0893837	0.618786	STABLE
Osbpl10	41.9434	0.229599	0.135176	1.69853	0.0894087	0.618786	STABLE
Gm14139	11.574	-0.393245	0.231706	-1.69717	0.0896638	0.6198	STABLE
Scpep1	128.526	-0.234627	0.138277	-1.69679	0.0897361	0.6198	STABLE
Ncoa3	85.1402	0.19894	0.117252	1.69668	0.089757	0.6198	STABLE
Rps10	246.114	-0.177559	0.104656	-1.6966	0.0897731	0.6198	STABLE
Rps27a	324.103	-0.194051	0.114421	-1.69595	0.089896	0.620271	STABLE
Naca	532.593	-0.16858	0.0994282	-1.6955	0.0899815	0.620485	STABLE
Tmem102	4.9005	0.524838	0.309692	1.69471	0.0901305	0.620709	STABLE
Rab9	22.4628	-0.274481	0.16199	-1.69444	0.0901824	0.620709	STABLE
Fibp	5.8202	-0.422537	0.249387	-1.6943	0.0902074	0.620709	STABLE
Pld1	170.327	0.152272	0.0899006	1.69379	0.0903059	0.620709	STABLE
Slc20a1	37.7369	0.21342	0.126013	1.69363	0.0903354	0.620709	STABLE
Dcakd	78.438	-0.15178	0.0896199	-1.6936	0.0903416	0.620709	STABLE
Cnih1	141.68	-0.159974	0.0944892	-1.69305	0.0904469	0.621058	STABLE
C1galt1c1	21.3191	-0.277529	0.163993	-1.69232	0.090585	0.621486	STABLE
Tsc22d2	58.1291	0.194479	0.114943	1.69197	0.0906526	0.621486	STABLE
Zfp106	33.8596	0.232693	0.137537	1.69186	0.0906732	0.621486	STABLE
Lrrc46	1.31785	0.981754	0.580577	1.691	0.090837	0.622233	STABLE
Rpl22	121.034	-0.17534	0.103712	-1.69065	0.0909043	0.622319	STABLE
Wbp11	106.345	0.15219	0.0900519	1.69002	0.091024	0.622737	STABLE
Stom	4.21701	0.488698	0.289245	1.68956	0.0911118	0.622737	STABLE
Map3k1	0.833784	1.13192	0.670002	1.68943	0.0911375	0.622737	STABLE
Smim12	9.94214	-0.360642	0.213529	-1.68897	0.0912259	0.622737	STABLE
Ces1d	2.67861	0.788729	0.467011	1.68889	0.0912412	0.622737	STABLE
Nkd1	186.122	-0.14741	0.0872965	-1.68861	0.0912938	0.622737	STABLE
Slf1	15.0778	0.302521	0.179271	1.68751	0.091506	0.623541	STABLE
Ppp2r5e	20.1475	0.274761	0.162828	1.68743	0.0915215	0.623541	STABLE
Chchd3	39.6913	-0.193515	0.114728	-1.68672	0.0916562	0.624017	STABLE
Zdhhc8	38.8231	0.245753	0.145734	1.68632	0.0917346	0.624017	STABLE
Tuba1a	0.754064	1.09807	0.651209	1.68621	0.0917559	0.624017	STABLE
Dhrs1	36.0176	-0.183799	0.109031	-1.68576	0.0918424	0.624151	STABLE
Usf2	37.4644	0.300328	0.178213	1.68522	0.0919458	0.624151	STABLE
Mtdh	90.7937	0.149845	0.0889389	1.68481	0.0920257	0.624151	STABLE
Slc26a1	0.675836	1.24889	0.74134	1.68464	0.0920578	0.624151	STABLE
Gins3	11.4464	-0.330416	0.196158	-1.68443	0.0920983	0.624151	STABLE
Bco2	1.85734	0.942408	0.559517	1.68433	0.0921187	0.624151	STABLE
Tle6	633.701	-0.152625	0.0906294	-1.68405	0.0921713	0.624151	STABLE
Sdf4	14.4192	-0.31118	0.184829	-1.68361	0.0922575	0.624151	STABLE
Sdcbp2	5.88813	-0.766964	0.455585	-1.68347	0.0922843	0.624151	STABLE
Rgmb	25.4321	0.28735	0.17071	1.68326	0.0923245	0.624151	STABLE
Btla	11.1283	0.506812	0.301363	1.68173	0.0926209	0.625783	STABLE
Tk1	55.7866	-0.157901	0.0939265	-1.68111	0.0927406	0.626219	STABLE
Prpf19	14.2348	0.386597	0.230008	1.6808	0.0928019	0.626261	STABLE
Tmem87b	41.3089	0.210368	0.125187	1.68043	0.0928736	0.626374	STABLE
Prkcb	3.41234	1.23884	0.737424	1.67995	0.0929667	0.62663	STABLE
A530032D15Rik	14.7787	-0.33183	0.19756	-1.67964	0.0930269	0.626655	STABLE
Prr27	0.863976	1.11862	0.666281	1.6789	0.0931712	0.626655	STABLE
Ttc38	2.19476	0.77705	0.462868	1.67877	0.0931967	0.626655	STABLE
Dnttip2	157.532	0.117459	0.0699676	1.67877	0.0931976	0.626655	STABLE
Hsp90ab1	304.403	-0.149816	0.0892549	-1.67852	0.093246	0.626655	STABLE
Clasp2	22.8506	0.229441	0.136747	1.67785	0.0933761	0.626847	STABLE
Nobox	233.637	-0.211622	0.12613	-1.67781	0.0933848	0.626847	STABLE
Npc1	37.848	0.259845	0.154962	1.67684	0.0935745	0.627486	STABLE
Gja1	2.26702	0.879212	0.524353	1.67676	0.0935903	0.627486	STABLE
Esrp2	0.665188	1.15579	0.689876	1.67536	0.0938639	0.628949	STABLE
Card6	6.70748	0.421253	0.251492	1.67502	0.0939311	0.629028	STABLE
Trp53inp1	37.4635	0.236031	0.140943	1.67465	0.0940026	0.629137	STABLE
Papss2	0.848519	1.1371	0.679269	1.67401	0.0941295	0.62953	STABLE
Arsb	10.4095	0.419858	0.250843	1.67379	0.0941721	0.62953	STABLE
Tram1	126.362	0.149997	0.089714	1.67194	0.0945358	0.629855	STABLE
Tulp2	0.73016	1.06482	0.636999	1.67162	0.0945993	0.629855	STABLE
Epha4	88.7423	-0.225488	0.134897	-1.67155	0.0946122	0.629855	STABLE
Cstf2	5.96489	-0.637006	0.381142	-1.67131	0.0946606	0.629855	STABLE
Tmem69	124.973	-0.534596	0.319873	-1.67128	0.0946665	0.629855	STABLE
Upf3a	13.206	0.31182	0.186586	1.67118	0.0946852	0.629855	STABLE
Hs6st1	19.6618	0.357327	0.213837	1.67102	0.0947172	0.629855	STABLE
Ndufa6	67.1006	-0.266344	0.159419	-1.67071	0.0947787	0.629855	STABLE
Tfdp2	38.7265	0.213748	0.127953	1.67052	0.0948162	0.629855	STABLE
Rpf2	44.4957	-0.317159	0.189863	-1.67046	0.0948274	0.629855	STABLE
Fyttd1	12.7798	-0.370435	0.22177	-1.67035	0.0948494	0.629855	STABLE
Zbtb8os	24.3262	-0.398647	0.238751	-1.66972	0.0949748	0.629855	STABLE
Rps29	818.309	-0.221871	0.13288	-1.66971	0.0949764	0.629855	STABLE
E2f1	33.5398	0.328611	0.196838	1.66945	0.0950276	0.629855	STABLE
Fam126a	12.9958	-0.461302	0.276339	-1.66933	0.0950515	0.629855	STABLE
Cep85l	27.118	0.26563	0.159155	1.669	0.0951182	0.62993	STABLE
H3f3a	541.594	-0.149658	0.0897744	-1.66705	0.0955045	0.630727	STABLE
Rpl35	582.833	-0.201517	0.120899	-1.66682	0.0955497	0.630727	STABLE
Cdt1	93.8956	0.184797	0.110896	1.6664	0.0956338	0.630727	STABLE
Noto	45.9577	-0.272676	0.163637	-1.66635	0.0956444	0.630727	STABLE
Atg9a	17.8017	0.27727	0.166396	1.66633	0.0956474	0.630727	STABLE
Ipmk	53.9101	0.181628	0.109014	1.6661	0.0956931	0.630727	STABLE
Cfap410	19.5482	0.285521	0.171383	1.66598	0.0957165	0.630727	STABLE
Defa39	0.94418	-1.01299	0.608069	-1.66591	0.0957306	0.630727	STABLE
Scg2	1.78443	-0.923434	0.554323	-1.66588	0.0957379	0.630727	STABLE
Ggnbp1	1.16161	0.925662	0.555787	1.6655	0.0958134	0.630782	STABLE
Fam81b	10.7867	-0.331223	0.198925	-1.66506	0.0959	0.630782	STABLE
Stx17	49.487	-0.205458	0.123426	-1.66462	0.0959889	0.630782	STABLE
Btbd19	1.34802	0.855466	0.513985	1.66438	0.0960365	0.630782	STABLE
Msh4	20.142	0.342733	0.205929	1.66433	0.0960474	0.630782	STABLE
Synj2bp	11.9269	-0.324578	0.195053	-1.66405	0.096103	0.630782	STABLE
Mpped1	18.5065	0.355123	0.21343	1.66389	0.0961345	0.630782	STABLE
Tmem234	2.79406	0.70706	0.4251	1.66328	0.0962562	0.631143	STABLE
Fars2	59.5425	-0.182103	0.109528	-1.66262	0.0963894	0.631143	STABLE
Rpl28	192.014	-0.187627	0.112868	-1.66236	0.0964404	0.631143	STABLE
Myh2	21.2764	0.318369	0.191578	1.66182	0.096549	0.631143	STABLE
Stt3b	154.177	0.180619	0.108688	1.66181	0.0965504	0.631143	STABLE
Gapt	1.32905	1.11431	0.670618	1.66162	0.0965894	0.631143	STABLE
Scamp5	15.3147	0.537883	0.323718	1.66158	0.0965973	0.631143	STABLE
Rfesd	21.9877	-0.32527	0.195785	-1.66136	0.0966403	0.631143	STABLE
Rab11b	14.4782	-0.458421	0.275997	-1.66096	0.0967208	0.631143	STABLE
Cisd3	4.11043	0.553259	0.333119	1.66085	0.0967445	0.631143	STABLE
Slc4a3	2.94882	0.806628	0.485891	1.6601	0.0968939	0.631755	STABLE
Psmd13	2.37755	-0.875434	0.527532	-1.65949	0.0970172	0.631863	STABLE
Lrrc40	50.511	0.182794	0.110152	1.65947	0.0970217	0.631863	STABLE
Cldn12	4.06444	0.566379	0.341438	1.6588	0.0971554	0.632372	STABLE
Cox7a2	293.271	-0.218923	0.132012	-1.65836	0.0972443	0.632535	STABLE
Plcb4	11.1275	0.474003	0.285866	1.65813	0.0972917	0.632535	STABLE
Slc4a8	167.933	-0.165913	0.100088	-1.65767	0.097384	0.632774	STABLE
Lonrf3	42.9784	-0.301393	0.181859	-1.65729	0.0974616	0.632916	STABLE
Edn1	7.44994	-0.489655	0.295562	-1.65669	0.0975815	0.633333	STABLE
Zup1	61.938	-0.161019	0.0972479	-1.65576	0.0977708	0.633713	STABLE
Klhl1	11.3811	-0.302987	0.183017	-1.65551	0.0978206	0.633713	STABLE
Trpm7	20.1349	-0.468432	0.283046	-1.65497	0.0979308	0.633713	STABLE
Tuba3b	38.4018	0.439255	0.26542	1.65494	0.0979364	0.633713	STABLE
Cct2	101.018	-0.118539	0.0716417	-1.65461	0.0980035	0.633713	STABLE
Nin	195.139	0.152619	0.0922607	1.65421	0.0980846	0.633713	STABLE
Pcdh9	20.4247	-0.320589	0.193812	-1.65413	0.0981018	0.633713	STABLE
Ube4a	10.5527	0.330161	0.199639	1.65379	0.0981706	0.633713	STABLE
Rnf40	36.1842	0.223251	0.135026	1.65339	0.0982525	0.633713	STABLE
Slmap	59.3886	0.192633	0.11651	1.65336	0.0982581	0.633713	STABLE
Pcsk1n	2.06202	0.772319	0.467128	1.65333	0.0982628	0.633713	STABLE
Kcnmb2	2.46683	-0.703821	0.425756	-1.65311	0.0983088	0.633713	STABLE
Plrg1	115.081	0.147881	0.0894824	1.65262	0.0984074	0.633768	STABLE
Rab21	124.888	0.216556	0.131046	1.65252	0.0984288	0.633768	STABLE
Fbxw21	489.759	-0.130027	0.0786974	-1.65223	0.0984868	0.633782	STABLE
Slc4a1ap	78.5416	-0.172087	0.10418	-1.65181	0.0985723	0.633974	STABLE
Tut7	18.9452	-0.291028	0.176268	-1.65105	0.0987283	0.634519	STABLE
Hspb1	28.5555	-0.572543	0.346898	-1.65047	0.0988475	0.634519	STABLE
Kdm8	1.69048	0.725657	0.439729	1.65024	0.0988941	0.634519	STABLE
Sephs1	3.23337	-0.563545	0.341534	-1.65004	0.0989343	0.634519	STABLE
Zfp951	49.7111	-0.283716	0.171945	-1.65003	0.0989361	0.634519	STABLE
Mfsd9	8.999	0.394023	0.238927	1.64913	0.0991204	0.635342	STABLE
Bscl2	132.963	-0.155091	0.0940762	-1.64857	0.0992353	0.635393	STABLE
Sema4d	18.8665	-0.403652	0.244853	-1.64855	0.0992401	0.635393	STABLE
Ankfy1	46.2787	-0.533978	0.324081	-1.64767	0.09942	0.636188	STABLE
Nr1i2	8.02277	0.521662	0.316769	1.64682	0.0995953	0.63648	STABLE
Msl3	103.817	0.190949	0.115999	1.64613	0.0997379	0.63648	STABLE
Pacrgl	142.015	0.139767	0.0849121	1.64602	0.099759	0.63648	STABLE
Mrpl14	142.969	0.219556	0.13339	1.64596	0.0997713	0.63648	STABLE
Lgr6	7.13832	0.55002	0.334182	1.64587	0.0997906	0.63648	STABLE
Eral1	5.15075	-0.431733	0.262326	-1.64579	0.0998079	0.63648	STABLE
Pan2	44.519	0.200711	0.121978	1.64547	0.0998725	0.63648	STABLE
Psmd8	149.949	-0.135798	0.0825487	-1.64507	0.0999561	0.63648	STABLE
Bmi1	211.733	0.15976	0.0971182	1.645	0.0999695	0.63648	STABLE
Aunip	14.1071	-0.298408	0.181479	-1.64431	0.100112	0.637032	STABLE
Ankrd17	258.702	0.148275	0.0902251	1.64339	0.100303	0.63773	STABLE
Pak2	12.2465	-0.445321	0.271002	-1.64324	0.100334	0.63773	STABLE
Arpc1a	17.931	-0.407575	0.248366	-1.64103	0.100792	0.639699	STABLE
Fignl1	31.3617	-0.208905	0.127308	-1.64094	0.100809	0.639699	STABLE
Cd59a	8.00477	0.394933	0.240677	1.64093	0.100813	0.639699	STABLE
Nek10	2.51258	-0.681681	0.415647	-1.64005	0.100996	0.640344	STABLE
Vdac3	161.804	-0.174593	0.106489	-1.63953	0.101102	0.640344	STABLE
Dnajc24	4.42371	-0.476446	0.290615	-1.63944	0.101121	0.640344	STABLE
Atp5l	317.392	-0.147563	0.090013	-1.63935	0.10114	0.640344	STABLE
Slain2	94.242	0.198239	0.120972	1.63871	0.101273	0.640831	STABLE
Ccdc28a	52.1654	-0.225716	0.137774	-1.63831	0.101357	0.641004	STABLE
Trak2	7.39227	-0.58901	0.359671	-1.63763	0.101498	0.641543	STABLE
Gm4779	12.7733	-0.404669	0.247236	-1.63677	0.101678	0.641636	STABLE
Cdh15	1.55558	0.821429	0.501875	1.63672	0.101689	0.641636	STABLE
Krtcap2	48.7618	-0.315191	0.19265	-1.63608	0.101823	0.641636	STABLE
Ddx4	40.7119	-0.313561	0.191697	-1.63572	0.101899	0.641636	STABLE
Lhx2	5.79043	0.405071	0.24765	1.63566	0.10191	0.641636	STABLE
Gli2	2.32033	0.919576	0.562575	1.63458	0.102136	0.641636	STABLE
Tomm34	55.9739	-0.176295	0.107904	-1.63381	0.102298	0.641636	STABLE
Mindy4	54.638	0.252601	0.154691	1.63294	0.102482	0.641636	STABLE
Col6a3	15.3099	0.344009	0.210737	1.63241	0.102592	0.641636	STABLE
Kcnj13	2.20228	-0.817272	0.500725	-1.63218	0.102642	0.641636	STABLE
Tcp1	16.5515	-0.298477	0.182875	-1.63213	0.102651	0.641636	STABLE
Ddx23	2.1442	-0.777065	0.476105	-1.63213	0.102652	0.641636	STABLE
Nav3	43.6323	0.230688	0.141345	1.63209	0.10266	0.641636	STABLE
Dnajc19	84.648	-0.258369	0.158341	-1.63172	0.102738	0.641636	STABLE
Hbp1	44.0913	-0.350846	0.215023	-1.63167	0.102749	0.641636	STABLE
Mroh2b	13.3699	0.424502	0.260217	1.63134	0.102819	0.641636	STABLE
Msantd4	24.0458	0.242562	0.148709	1.63112	0.102865	0.641636	STABLE
Wdr53	39.5182	-0.20474	0.125569	-1.6305	0.102997	0.641636	STABLE
Tspan9	35.2806	0.195426	0.119902	1.62988	0.103128	0.641636	STABLE
Ankrd66	2.23826	0.695759	0.426905	1.62977	0.103149	0.641636	STABLE
Tmem216	10.3335	-0.455722	0.279634	-1.62971	0.103163	0.641636	STABLE
Ftsj1	14.0919	-0.270547	0.166031	-1.6295	0.103207	0.641636	STABLE
Slc26a9	4.38488	-0.489776	0.300606	-1.6293	0.10325	0.641636	STABLE
Kif2a	57.368	0.221235	0.135793	1.62921	0.103269	0.641636	STABLE
Cd81	1.81813	0.760443	0.466812	1.62901	0.10331	0.641636	STABLE
Krba1	3.73986	-0.525892	0.322845	-1.62893	0.103328	0.641636	STABLE
Pebp1	100.421	-0.16047	0.0985192	-1.62882	0.103352	0.641636	STABLE
Kdf1	3.09914	-0.607543	0.373036	-1.62865	0.103388	0.641636	STABLE
Lsm8	14.347	-0.380709	0.233788	-1.62844	0.103432	0.641636	STABLE
Phb	112.336	-0.195626	0.120145	-1.62825	0.103473	0.641636	STABLE
Gimap3	1.30038	0.795896	0.488814	1.62822	0.103479	0.641636	STABLE
Cebpzos	13.6063	-0.424195	0.260531	-1.6282	0.103484	0.641636	STABLE
Thg1l	9.48179	0.479978	0.294831	1.62798	0.103529	0.641636	STABLE
Ttc21b	1.09964	0.973575	0.598095	1.62779	0.103569	0.641636	STABLE
Cacybp	5.35848	-0.533141	0.327525	-1.62779	0.10357	0.641636	STABLE
Hras	21.0962	0.274116	0.168401	1.62776	0.103576	0.641636	STABLE
Mapk6	63.8409	0.171261	0.10522	1.62764	0.103601	0.641636	STABLE
Pibf1	22.1047	-0.290824	0.178746	-1.62702	0.103733	0.641885	STABLE
Lrrc36	99.215	-0.222215	0.136586	-1.62692	0.103754	0.641885	STABLE
Tmem143	3.84186	-0.534084	0.328456	-1.62604	0.10394	0.642427	STABLE
Eif4a2	78.432	-0.150597	0.0926407	-1.62561	0.104033	0.642427	STABLE
Map1b	82.342	0.196289	0.120749	1.62559	0.104036	0.642427	STABLE
Rad52	13.9339	-0.271264	0.166886	-1.62545	0.104067	0.642427	STABLE
Gdap1	173.015	0.14162	0.0871551	1.62492	0.104179	0.642595	STABLE
Kntc1	18.3706	-0.284255	0.175007	-1.62425	0.104323	0.642595	STABLE
Rpl37	539.303	-0.206299	0.127015	-1.62421	0.104331	0.642595	STABLE
Nrm	0.853516	0.985187	0.606577	1.62418	0.104338	0.642595	STABLE
Fam83g	31.1671	-0.423612	0.260846	-1.62399	0.104377	0.642595	STABLE
1700019D03Rik	8.29374	0.449759	0.277045	1.62342	0.1045	0.643006	STABLE
Slc24a3	17.8421	0.313474	0.193136	1.62307	0.104574	0.643109	STABLE
Smarcd2	76.495	0.207615	0.127998	1.62202	0.1048	0.643601	STABLE
Pmf1	47.3546	-0.196919	0.121411	-1.62191	0.104822	0.643601	STABLE
Rpl10	377.994	-0.17999	0.111003	-1.62149	0.104913	0.643601	STABLE
Snrpc	85.8359	-0.166753	0.102848	-1.62135	0.104942	0.643601	STABLE
Aip	35.4858	-0.202829	0.125128	-1.62096	0.105025	0.643601	STABLE
Rad51ap1	9.71647	-0.438941	0.270815	-1.62082	0.105057	0.643601	STABLE
Cfap36	42.0013	0.268797	0.165956	1.61969	0.105298	0.643601	STABLE
Unc13b	24.5216	-0.285701	0.176448	-1.61918	0.105409	0.643601	STABLE
Ccdc71l	5.73592	0.483889	0.298995	1.61838	0.10558	0.643601	STABLE
Car9	59.4891	-0.182132	0.112549	-1.61825	0.105609	0.643601	STABLE
Cnst	111.581	0.161188	0.0996133	1.61814	0.105633	0.643601	STABLE
Strap	37.7015	-0.311168	0.192314	-1.61802	0.105659	0.643601	STABLE
Slc16a13	15.149	-0.34455	0.21297	-1.61783	0.1057	0.643601	STABLE
Micall2	7.06615	0.478692	0.296024	1.61707	0.105863	0.643601	STABLE
Bet1	80.8479	0.168405	0.104144	1.61705	0.105868	0.643601	STABLE
Chid1	12.116	-0.328452	0.203163	-1.61669	0.105944	0.643601	STABLE
Amfr	149.606	0.196569	0.12161	1.61639	0.106011	0.643601	STABLE
Nedd1	65.7931	0.177908	0.110068	1.61634	0.106021	0.643601	STABLE
Arhgap21	70.999	0.182581	0.11297	1.61618	0.106055	0.643601	STABLE
Myoz3	8.41323	0.375579	0.232498	1.61541	0.106222	0.643601	STABLE
Cabs1	5.30372	0.435736	0.269755	1.6153	0.106245	0.643601	STABLE
Il17rd	31.0561	0.322445	0.19964	1.61513	0.106283	0.643601	STABLE
Aurkb	13.5256	0.289145	0.179128	1.61418	0.106488	0.643601	STABLE
Cep41	106.607	-0.215134	0.13332	-1.61367	0.106599	0.643601	STABLE
Acyp1	16.4223	-0.317709	0.196891	-1.61363	0.106608	0.643601	STABLE
Zcchc10	463.289	-0.144008	0.0892844	-1.61292	0.106762	0.643601	STABLE
Nudt16l1	30.068	-0.222418	0.137899	-1.61291	0.106765	0.643601	STABLE
Psmb7	264.2	-0.155099	0.0961769	-1.61264	0.106822	0.643601	STABLE
Shld3	3.22059	-0.657089	0.407565	-1.61223	0.106912	0.643601	STABLE
Nr2e3	5.73926	0.40687	0.252367	1.61222	0.106914	0.643601	STABLE
Il1f9	1.49184	0.825469	0.51201	1.61221	0.106916	0.643601	STABLE
Usp4	61.2294	0.199543	0.123806	1.61174	0.107019	0.643601	STABLE
Sod2	36.5731	0.203412	0.126208	1.61172	0.107023	0.643601	STABLE
Myocd	3.29571	-0.580519	0.36019	-1.6117	0.107026	0.643601	STABLE
Kdm2a	9.51055	0.48646	0.301848	1.61161	0.107047	0.643601	STABLE
Prelid2	0.89844	1.17971	0.732387	1.61078	0.107229	0.643601	STABLE
Osbpl6	1.72713	-0.710178	0.440913	-1.6107	0.107245	0.643601	STABLE
Zbtb10	47.5964	0.214686	0.133292	1.61065	0.107256	0.643601	STABLE
Rchy1	115.433	0.16158	0.100328	1.61053	0.107283	0.643601	STABLE
Rpl14	240.709	-0.219262	0.136149	-1.61045	0.107299	0.643601	STABLE
Aff3	13.0087	-0.316566	0.196587	-1.61031	0.10733	0.643601	STABLE
Gm2042	492.819	-0.189962	0.117976	-1.61017	0.10736	0.643601	STABLE
Dna2	13.1121	0.31502	0.195648	1.61014	0.107368	0.643601	STABLE
Arl1	4.66937	-0.467889	0.2906	-1.61008	0.107381	0.643601	STABLE
Dtx3l	5.01702	0.551569	0.342578	1.61005	0.107387	0.643601	STABLE
Washc2	31.6511	0.200103	0.124284	1.61004	0.107389	0.643601	STABLE
Tpm3	34.268	0.216672	0.134582	1.60996	0.107407	0.643601	STABLE
Slc15a2	6.73358	-0.580132	0.360361	-1.60986	0.107428	0.643601	STABLE
Mt4	3.46656	0.848565	0.527175	1.60964	0.107476	0.643601	STABLE
Lipt1	67.1319	-0.157751	0.0980061	-1.60961	0.107484	0.643601	STABLE
Nfyb	23.9627	-0.24598	0.152858	-1.6092	0.107572	0.643788	STABLE
Knstrn	143.784	0.119782	0.0744633	1.6086	0.107704	0.644242	STABLE
Tada1	27.6375	-0.241179	0.149974	-1.60814	0.107805	0.64435	STABLE
Sec61g	644.227	-0.196074	0.121946	-1.60788	0.107863	0.64435	STABLE
Grik5	0.765862	1.05605	0.656853	1.60774	0.107892	0.64435	STABLE
Rnf121	10.5776	-0.361176	0.224694	-1.60742	0.107963	0.6444	STABLE
2610507B11Rik	14.9491	-0.339054	0.21098	-1.60704	0.108045	0.6444	STABLE
Pds5a	8.59141	-0.433449	0.269907	-1.60592	0.108291	0.6444	STABLE
Cep250	5.10842	-0.592404	0.368895	-1.60589	0.108299	0.6444	STABLE
Ptp4a1	129.97	0.146771	0.091396	1.60588	0.1083	0.6444	STABLE
H2bu2	4.48965	0.576205	0.358829	1.60579	0.108319	0.6444	STABLE
Usp31	19.0169	0.276146	0.171974	1.60574	0.10833	0.6444	STABLE
Rtn4r	8.31256	0.412061	0.256642	1.60559	0.108365	0.6444	STABLE
Tcn2	12.8147	0.368548	0.229571	1.60538	0.108411	0.6444	STABLE
Gabpb1	43.7488	-0.153726	0.0957863	-1.60488	0.10852	0.644517	STABLE
Cdkn1c	6.47511	0.428464	0.267022	1.6046	0.108581	0.644517	STABLE
Fhit	7.36417	-0.496094	0.309186	-1.60452	0.1086	0.644517	STABLE
Pias4	40.0793	-0.235302	0.146692	-1.60406	0.108702	0.644782	STABLE
Rnf20	63.8107	0.167475	0.104455	1.60332	0.108864	0.645408	STABLE
Mpp3	0.803334	1.27069	0.792687	1.60301	0.108932	0.645472	STABLE
Ino80c	6.39416	-0.383254	0.239135	-1.60266	0.109009	0.645567	STABLE
Cnksr2	0.703652	1.22529	0.764648	1.60243	0.109061	0.645567	STABLE
Rtraf	147.898	-0.213559	0.133473	-1.60001	0.109597	0.647369	STABLE
Ncapg	119.116	0.177125	0.110723	1.59971	0.109663	0.647369	STABLE
Arcn1	126.25	0.122413	0.0765258	1.59963	0.109682	0.647369	STABLE
Tcf7	30.6037	0.307388	0.192174	1.59953	0.109702	0.647369	STABLE
Birc2	2.63873	-0.666194	0.416505	-1.59949	0.109712	0.647369	STABLE
Nr2c1	6.46842	0.548261	0.342788	1.59942	0.109728	0.647369	STABLE
Rrp1b	47.9451	0.201377	0.125919	1.59925	0.109764	0.647369	STABLE
Slc29a3	4.55718	0.46499	0.290818	1.5989	0.109842	0.647495	STABLE
Grm1	3.17375	0.609304	0.381173	1.5985	0.109933	0.647681	STABLE
Psmc6	82.5452	-0.149449	0.0935079	-1.59825	0.109988	0.647681	STABLE
Ttc39d	1.11397	1.0511	0.657768	1.59798	0.110048	0.647698	STABLE
Cd2ap	98.4593	0.180234	0.112827	1.59743	0.110169	0.647989	STABLE
Cers6	131.662	0.11977	0.0749852	1.59725	0.110211	0.647989	STABLE
Rab30	0.786694	1.10642	0.693059	1.59643	0.110394	0.648568	STABLE
Rad54b	29.0948	-0.21911	0.137262	-1.59629	0.110424	0.648568	STABLE
Lsm12	25.7679	-0.275612	0.172688	-1.59601	0.110486	0.648602	STABLE
Snx18	72.5569	0.200142	0.125444	1.59546	0.110609	0.648983	STABLE
Hdgf	50.5254	0.275591	0.172806	1.5948	0.110758	0.649325	STABLE
Bola3	38.0333	-0.262864	0.164841	-1.59465	0.110789	0.649325	STABLE
Arsk	6.04474	0.43526	0.272987	1.59444	0.110838	0.649325	STABLE
Map3k10	5.24225	0.529406	0.332149	1.59388	0.110963	0.649405	STABLE
Ctnnbip1	40.7161	0.174431	0.109446	1.59375	0.110991	0.649405	STABLE
Myom2	12.0015	-0.368076	0.230975	-1.59357	0.111031	0.649405	STABLE
Kdm1a	40.0381	0.241622	0.151644	1.59336	0.11108	0.649405	STABLE
Xpnpep3	6.25867	0.457821	0.28739	1.59303	0.111154	0.649501	STABLE
Cep78	46.2402	0.265073	0.166465	1.59237	0.111302	0.650032	STABLE
Pgam1	9.19543	-0.402199	0.252643	-1.59197	0.111392	0.650224	STABLE
Abcg1	38.0768	0.202642	0.127371	1.59095	0.11162	0.650798	STABLE
Btbd10	176.547	0.12464	0.0783437	1.59094	0.111622	0.650798	STABLE
Dclre1c	10.4609	-0.397125	0.249704	-1.59038	0.111749	0.650798	STABLE
Urb1	14.1992	0.313239	0.197006	1.59	0.111835	0.650798	STABLE
Ccdc91	19.4564	-0.255014	0.160392	-1.58994	0.111848	0.650798	STABLE
Cenpi	5.59283	0.515006	0.323994	1.58956	0.111935	0.650798	STABLE
Rwdd1	120.081	-0.129706	0.0815997	-1.58954	0.111939	0.650798	STABLE
Cisd1	229.254	-0.161774	0.101777	-1.5895	0.111948	0.650798	STABLE
Fam114a2	18.9071	0.308428	0.194094	1.58906	0.112046	0.651035	STABLE
Dennd4a	14.229	0.31341	0.197282	1.58864	0.112141	0.651194	STABLE
Atr	12.2739	0.291708	0.183697	1.58798	0.11229	0.651194	STABLE
Appl2	0.73035	1.05281	0.662991	1.58797	0.112293	0.651194	STABLE
Mta3	72.2463	-0.170067	0.1071	-1.58793	0.112302	0.651194	STABLE
Srp9	87.0771	-0.140799	0.0886828	-1.58767	0.11236	0.651195	STABLE
Tbc1d22a	1.26782	0.892379	0.562174	1.58737	0.112429	0.651261	STABLE
Srrm1	135.466	0.147108	0.0927181	1.58662	0.112599	0.651919	STABLE
Elobl	2575.48	-0.330501	0.208349	-1.58629	0.112674	0.652016	STABLE
Nkrf	27.4791	0.287746	0.181462	1.58571	0.112806	0.65227	STABLE
Phf23	38.8326	0.258394	0.162964	1.58559	0.112832	0.65227	STABLE
Nans	16.1851	0.264653	0.167051	1.58426	0.113134	0.65368	STABLE
Csnk1g1	31.513	-0.235652	0.148888	-1.58275	0.113479	0.654791	STABLE
Nap1l4	184.197	-0.171224	0.108182	-1.58274	0.113482	0.654791	STABLE
Mzt2	25.6226	0.256365	0.161983	1.58266	0.113499	0.654791	STABLE
Necap1	4.57859	-0.526566	0.332771	-1.58237	0.113565	0.654843	STABLE
Cntnap1	24.7605	0.282974	0.178858	1.58211	0.113624	0.654848	STABLE
Txn2	107.092	-0.120811	0.0763891	-1.58152	0.113759	0.65528	STABLE
Utp3	33.3791	0.194123	0.122792	1.5809	0.1139	0.65528	STABLE
Fam47e	10.1633	-0.333739	0.211145	-1.58061	0.113967	0.65528	STABLE
1110059G10Rik	159.094	-0.159897	0.101184	-1.58026	0.114047	0.65528	STABLE
Hikeshi	66.6491	-0.207018	0.131007	-1.58021	0.114059	0.65528	STABLE
Cenpk	52.3299	-0.235762	0.149206	-1.58011	0.114082	0.65528	STABLE
Fam90a1a	53.0492	0.192409	0.121787	1.57988	0.114134	0.65528	STABLE
Chpt1	1.11839	0.954509	0.604256	1.57965	0.114188	0.65528	STABLE
Rpl22l1	86.8358	-0.185834	0.117652	-1.57952	0.114217	0.65528	STABLE
Zfp932	65.017	-0.177127	0.112168	-1.57912	0.114309	0.655429	STABLE
Ahsa2	2.57544	0.68347	0.432893	1.57884	0.114372	0.655429	STABLE
Kyat3	7.38073	0.401227	0.254213	1.57831	0.114494	0.655429	STABLE
Wnk1	175.937	0.166742	0.105692	1.57762	0.114653	0.655429	STABLE
Cdc5l	129.4	0.470803	0.298454	1.57747	0.114688	0.655429	STABLE
Pthlh	3.15256	0.772868	0.490008	1.57726	0.114737	0.655429	STABLE
Ccdc92	98.6154	-0.141335	0.0896336	-1.57681	0.11484	0.655429	STABLE
Mfsd13b	6.39418	0.393699	0.24969	1.57675	0.114853	0.655429	STABLE
Mon1a	35.1567	-0.259835	0.164808	-1.57659	0.114889	0.655429	STABLE
Csrp1	3.0235	-0.616316	0.39113	-1.57573	0.115088	0.655429	STABLE
Gm14410	1.67049	0.761036	0.482974	1.57573	0.115088	0.655429	STABLE
Cndp1	34.6637	0.289681	0.183884	1.57535	0.115176	0.655429	STABLE
Slc44a2	69.6047	0.240132	0.152436	1.5753	0.115187	0.655429	STABLE
Barhl1	0.781089	0.95309	0.605068	1.57518	0.115215	0.655429	STABLE
AI597479	15.575	0.322218	0.204572	1.57508	0.115238	0.655429	STABLE
Ago4	1.9284	-0.688139	0.436935	-1.57492	0.115275	0.655429	STABLE
[truncated: 9,373 more rows]

## Sheet: Sheet2
DEGs in aged and young mice at MI stage
Gene	baseMean	log2FoldChange	lfcSE	stat	pvalue	padj	change
Il20ra	2.28347	4.27577	0.782151	5.46669	4.58524e-08	0.000341766	UP
7420426K07Rik	89.4954	0.933239	0.172809	5.4004	6.64915e-08	0.000341766	STABLE
Pramel26	195.672	-1.1797	0.225145	-5.23973	1.60814e-07	0.000409811	DOWN
Zfp935	8.49295	3.54683	0.679922	5.21653	1.82311e-07	0.000409811	UP
Prl8a2	5.06681	-2.77644	0.533935	-5.19997	1.99324e-07	0.000409811	DOWN
H2-T22	4.76612	2.80021	0.566181	4.94578	7.58398e-07	0.00129939	UP
H2-T10	15.2868	1.85265	0.377567	4.9068	9.2575e-07	0.00135953	UP
Tubg2	38.7673	-0.696576	0.143679	-4.84815	1.24619e-06	0.00160135	STABLE
Slc4a8	52.9449	-0.821546	0.171782	-4.78248	1.73147e-06	0.00197773	STABLE
Pramel12	6.07065	-1.14896	0.241581	-4.75601	1.97458e-06	0.00202987	DOWN
Oog4	217.628	-0.613774	0.132207	-4.64254	3.44153e-06	0.0029555	STABLE
1700021F07Rik	5.94159	-2.21642	0.477468	-4.64203	3.45e-06	0.0029555	DOWN
Krr1	31.2769	-0.718183	0.157397	-4.56288	5.04564e-06	0.00398994	STABLE
Sap30	85.5284	0.665186	0.147433	4.51177	6.42881e-06	0.00472058	STABLE
Rchy1	65.5097	0.508622	0.115233	4.41385	1.01551e-05	0.0069596	STABLE
Bcl7c	50.5667	0.584554	0.132908	4.3982	1.09151e-05	0.00701295	STABLE
Chrna1	19.0908	1.52884	0.349587	4.37329	1.22389e-05	0.00740095	UP
Marchf11	4.55442	-3.15621	0.72899	-4.32957	1.49403e-05	0.00853259	DOWN
Rassf4	1.55905	-2.92803	0.683605	-4.28322	1.84204e-05	0.00943049	DOWN
Myo10	18.1501	-1.23106	0.287479	-4.28228	1.84988e-05	0.00943049	DOWN
Rac1	106.833	0.465688	0.108978	4.27325	1.92646e-05	0.00943049	STABLE
Atp8a2	9.56275	-1.81405	0.428245	-4.23601	2.27528e-05	0.0106318	DOWN
Nxnl2	2.60089	-2.13198	0.507971	-4.19705	2.70411e-05	0.0120009	DOWN
Fbxw18	313.82	-0.429722	0.102583	-4.18901	2.80177e-05	0.0120009	STABLE
Cast	1.68877	2.15629	0.524099	4.11429	3.88374e-05	0.0155543	UP
Med20	19.2267	0.799825	0.194927	4.1032	4.07477e-05	0.0155543	STABLE
Riok2	16.1242	-0.748959	0.182557	-4.1026	4.08527e-05	0.0155543	STABLE
Ddx4	33.5283	-1.2143	0.296628	-4.09367	4.24595e-05	0.0155887	DOWN
Mtfr2	56.4172	1.39747	0.34638	4.03449	5.4721e-05	0.0191052	UP
Pramel23	7.65423	-2.89753	0.719544	-4.0269	5.6518e-05	0.0191052	DOWN
Pramel27	39.4079	-2.98992	0.743321	-4.02238	5.76129e-05	0.0191052	DOWN
Commd10	6.56093	-1.11237	0.277998	-4.00137	6.2978e-05	0.0197859	DOWN
Casq2	4.64721	-1.14275	0.285771	-3.99885	6.36518e-05	0.0197859	DOWN
Slc4a10	3.611	1.64689	0.412519	3.99228	6.54398e-05	0.0197859	UP
Nsmce3	49.8935	0.529915	0.132967	3.9853	6.73959e-05	0.0197951	STABLE
Fbxo28	75.1937	0.512088	0.129303	3.96037	7.48353e-05	0.0213696	STABLE
Yy2	6.45572	1.18005	0.305317	3.86499	0.000111093	0.0308658	UP
Lcmt2	83.0617	1.53418	0.400863	3.82719	0.000129613	0.0349417	UP
Qrfprl	24.0434	-0.727791	0.190439	-3.82165	0.000132561	0.0349417	STABLE
Nat9	7.60923	-1.18226	0.310996	-3.80153	0.000143804	0.0355634	DOWN
Fstl5	2.47042	1.71477	0.451343	3.79927	0.000145124	0.0355634	UP
Fbxw16	152.715	-0.597562	0.157296	-3.79897	0.000145298	0.0355634	STABLE
Mnd1	16.5093	-0.958589	0.252727	-3.79299	0.000148847	0.0355847	STABLE
Cdca3	28.3081	0.541078	0.144263	3.75063	0.000176387	0.0412105	STABLE
Galm	29.3153	-0.572505	0.153149	-3.73822	0.00018533	0.0423377	STABLE
Med21	81.0296	0.475834	0.127754	3.72461	0.000195619	0.0437167	STABLE
Kcnh8	0.800106	-2.62772	0.711244	-3.69455	0.000220279	0.0481802	DOWN
Pacrgl	64.9358	0.433113	0.118872	3.64351	0.000268941	0.057255	STABLE
Tnfsf10	5.88966	-1.51257	0.415571	-3.63974	0.000272908	0.057255	STABLE
Cops2	48.9608	-0.564068	0.155728	-3.62213	0.000292192	0.0600746	STABLE
Pdpn	37.385	0.785598	0.218498	3.59545	0.000323836	0.0652751	STABLE
Thsd7a	17.3961	-0.676049	0.190487	-3.54906	0.000386605	0.0735273	STABLE
Gnai1	17.4209	0.611285	0.172392	3.5459	0.000391281	0.0735273	STABLE
Tacc3	219.163	-0.462139	0.130445	-3.54278	0.00039593	0.0735273	STABLE
Htatsf1	10.8158	-0.686093	0.193659	-3.54278	0.000395933	0.0735273	STABLE
Zfp952	21.6143	-0.753831	0.212963	-3.53973	0.000400538	0.0735273	STABLE
Lrr1	138.276	0.445929	0.126408	3.52769	0.000419205	0.075604	STABLE
Tuba1c	94.9371	-0.433936	0.124171	-3.49467	0.000474656	0.0841287	STABLE
Taf10	17.2182	0.751081	0.215663	3.48266	0.000496461	0.0864584	STABLE
Tcea3	48.9943	-0.499391	0.143574	-3.47829	0.000504621	0.0864584	STABLE
Klk15	1.34971	-2.46035	0.708279	-3.4737	0.000513331	0.0865089	STABLE
Dhx40	14.3321	-0.597848	0.1725	-3.46578	0.000528703	0.0876623	STABLE
Cmtm7	1.56788	2.2631	0.657893	3.43992	0.000581892	0.0949499	STABLE
Sarnp	26.8431	0.434286	0.126698	3.42773	0.000608656	0.0972743	STABLE
Hmgcr	28.9341	-0.493953	0.144313	-3.42279	0.000619819	0.0972743	STABLE
Lamc1	20.3309	0.689074	0.201705	3.41625	0.000634907	0.0972743	STABLE
2810004N23Rik	6.7793	-1.09443	0.320728	-3.41234	0.000644087	0.0972743	STABLE
Cd226	2.93256	-1.24933	0.366373	-3.40999	0.000649642	0.0972743	STABLE
Acbd3	125.911	0.424181	0.124444	3.40863	0.000652911	0.0972743	STABLE
Rapgef6	13.8391	-0.697401	0.205	-3.40196	0.00066905	0.0982548	STABLE
Arx	4.34236	0.995978	0.293443	3.39411	0.000688527	0.099691	STABLE
Pcmt1	16.9308	-0.687007	0.20267	-3.38978	0.000699476	0.0998696	STABLE
Wdr18	7.83992	-1.32589	0.392605	-3.37716	0.000732381	0.102078	STABLE
Fcsk	6.41084	-1.13865	0.337252	-3.37625	0.000734806	0.102078	STABLE
Gm21818	3.16778	-1.43407	0.426355	-3.36355	0.00076946	0.105467	STABLE
Tmem201	55.0728	0.479482	0.142805	3.3576	0.000786225	0.106347	STABLE
Calb1	10.8335	-1.0164	0.305592	-3.32601	0.000880987	0.117618	STABLE
Oog3	416.448	0.920463	0.279345	3.29507	0.000983955	0.12968	STABLE
Lsm4	18.2873	0.604777	0.184374	3.28016	0.00103749	0.134958	STABLE
Golgb1	39.3447	-0.47918	0.146238	-3.27671	0.00105025	0.134958	STABLE
Mgat4a	15.0098	-0.715006	0.218888	-3.26654	0.0010887	0.138171	STABLE
Zfp28	7.70813	-1.02114	0.313687	-3.25529	0.00113277	0.142011	STABLE
Mettl7a2	18.7192	-0.707577	0.217715	-3.25001	0.00115402	0.142931	STABLE
Anp32b	104.398	0.459035	0.141508	3.24387	0.00117918	0.144309	STABLE
Dppa5a	258.425	-0.435146	0.134308	-3.23991	0.00119566	0.144605	STABLE
Slc6a7	5.0538	0.971929	0.301138	3.22752	0.0012487	0.148949	STABLE
Tigar	7.76537	-0.721437	0.223921	-3.22184	0.0012737	0.148949	STABLE
Gtf2b	183.358	0.348385	0.108142	3.22154	0.00127505	0.148949	STABLE
Erdr1	19.662	-1.09098	0.340784	-3.20139	0.00136768	0.157178	STABLE
Idi1	20.2537	0.566143	0.176941	3.19962	0.00137607	0.157178	STABLE
Dzip3	16.0417	-0.642966	0.203678	-3.15677	0.00159526	0.180212	STABLE
Tc2n	4.19601	-2.66479	0.848652	-3.14002	0.00168934	0.182579	STABLE
Got1l1	1.12606	-1.8371	0.585274	-3.13888	0.00169595	0.182579	STABLE
Med15	34.039	0.389007	0.123949	3.13844	0.0016985	0.182579	STABLE
Polr3k	39.255	-0.522689	0.166615	-3.1371	0.00170629	0.182579	STABLE
Kif17	56.4279	-0.696721	0.222275	-3.1345	0.00172145	0.182579	STABLE
Rad51d	8.05927	-0.811793	0.259005	-3.13428	0.00172278	0.182579	STABLE
Ypel2	40.0211	-0.379814	0.121398	-3.12867	0.001756	0.18315	STABLE
Csnk1g1	15.7958	-0.557111	0.178154	-3.12713	0.0017652	0.18315	STABLE
Nlrp5	259.402	-0.478764	0.153233	-3.12441	0.00178161	0.18315	STABLE
Crebrf	5.81199	-0.758316	0.243166	-3.11851	0.00181769	0.183755	STABLE
Adss	150.362	-0.249729	0.0801027	-3.11761	0.00182325	0.183755	STABLE
Nedd4	16.5392	-0.65361	0.210254	-3.10867	0.0018793	0.184894	STABLE
Gabpb2	5.1797	-1.04243	0.335388	-3.10812	0.0018828	0.184894	STABLE
Prkab1	31.4472	0.414084	0.133471	3.10242	0.00191946	0.184894	STABLE
Mospd2	9.57435	-0.727688	0.234609	-3.10171	0.00192409	0.184894	STABLE
Scap	54.5928	0.42564	0.13723	3.10165	0.00192448	0.184894	STABLE
Vamp8	15.3731	-1.05553	0.340709	-3.09805	0.001948	0.185421	STABLE
Elovl7	26.5627	-0.559869	0.180944	-3.09415	0.00197378	0.185864	STABLE
Dennd4c	19.2239	0.560883	0.181404	3.0919	0.00198882	0.185864	STABLE
Tubd1	6.12824	-0.88514	0.286684	-3.08751	0.00201842	0.186931	STABLE
Adarb2	1.50971	1.62098	0.526629	3.07804	0.00208368	0.187518	STABLE
Stom	7.08893	-1.96075	0.637804	-3.07421	0.00211059	0.187518	STABLE
Cdk2ap2	131.125	0.333323	0.108431	3.07404	0.00211178	0.187518	STABLE
Rbm34	4.8583	-1.1059	0.359952	-3.07235	0.00212377	0.187518	STABLE
Tmem164	17.8783	0.559905	0.182273	3.07179	0.00212778	0.187518	STABLE
Pigp	99.079	-0.424332	0.138179	-3.07089	0.00213421	0.187518	STABLE
Dst	20.6096	-0.479934	0.157043	-3.05606	0.00224264	0.195376	STABLE
Oosp2	185.699	-0.505871	0.165747	-3.05207	0.00227269	0.19633	STABLE
Llgl1	16.2289	0.698064	0.229138	3.04648	0.0023154	0.198353	STABLE
Zp2	404.921	-0.457792	0.150815	-3.03545	0.00240176	0.20405	STABLE
Gpbp1	175.819	-0.271228	0.0895206	-3.02978	0.00244734	0.206219	STABLE
Alg13	58.0532	-0.763743	0.252371	-3.02627	0.00247594	0.206932	STABLE
Padi6	369.981	-0.321586	0.10675	-3.01253	0.00259082	0.214788	STABLE
Slc12a8	3.92994	-1.50534	0.502989	-2.99278	0.00276451	0.224822	STABLE
Osbp	15.4151	0.709543	0.237184	2.99154	0.00277578	0.224822	STABLE
Ifrd1	49.3384	0.397315	0.132895	2.98968	0.0027927	0.224822	STABLE
Tmem150a	7.42781	0.766064	0.256298	2.98895	0.00279934	0.224822	STABLE
Ppm1d	11.3929	0.667506	0.223901	2.98125	0.00287074	0.228769	STABLE
Fbxw28	209.867	-0.303398	0.101919	-2.97684	0.00291231	0.229883	STABLE
Cep85l	13.5207	0.533303	0.179408	2.97257	0.00295319	0.229883	STABLE
Golph3l	14.1957	0.523955	0.176534	2.96801	0.00299731	0.229883	STABLE
Lrrc31	12.1364	-1.07458	0.362077	-2.96783	0.00299908	0.229883	STABLE
Actn4	11.5633	-0.725355	0.244417	-2.96769	0.00300048	0.229883	STABLE
Idua	44.7147	0.391229	0.131913	2.96581	0.00301889	0.229883	STABLE
Gmps	46.3245	-0.53329	0.180217	-2.95915	0.00308491	0.232263	STABLE
Cox8a	138.728	0.391865	0.132551	2.95635	0.00311306	0.232263	STABLE
Lypd3	2.04448	-1.64389	0.556145	-2.95587	0.00311793	0.232263	STABLE
Lsr	11.1103	0.564819	0.192087	2.94044	0.00327746	0.241761	STABLE
Map3k21	4.0347	1.34991	0.459305	2.93902	0.00329247	0.241761	STABLE
Tpr	51.3566	-0.408806	0.139655	-2.92727	0.00341953	0.247885	STABLE
Nlrp4f	250.413	-0.256361	0.0876101	-2.92615	0.00343183	0.247885	STABLE
Sec61b	120.098	0.337491	0.115394	2.92467	0.0034482	0.247885	STABLE
Ttc5	3.43778	-1.15836	0.396619	-2.9206	0.00349363	0.249406	STABLE
Nfya	42.6995	-0.503238	0.172567	-2.9162	0.00354328	0.250533	STABLE
Trim30a	2.69379	-1.24732	0.427915	-2.91489	0.00355816	0.250533	STABLE
Hsph1	28.5811	-0.816879	0.280582	-2.91138	0.00359841	0.251644	STABLE
Ppme1	24.9894	0.370508	0.127737	2.90056	0.00372496	0.25796	STABLE
Scg3	38.1638	-0.396255	0.136669	-2.89939	0.00373892	0.25796	STABLE
Ddit4	25.9767	0.752416	0.260124	2.89253	0.00382156	0.261904	STABLE
Fbxo38	13.4286	-0.679487	0.23543	-2.88616	0.00389979	0.264701	STABLE
Stim2	24.6648	-0.499503	0.173137	-2.88502	0.00391387	0.264701	STABLE
Slc22a30	1.20453	-1.53437	0.534084	-2.8729	0.00406719	0.272845	STABLE
Rrp1b	28.118	-0.534507	0.18616	-2.87122	0.00408889	0.272845	STABLE
Pdzph1	12.3325	-0.834851	0.2911	-2.86791	0.00413187	0.272845	STABLE
Yeats4	34.8425	0.385045	0.13429	2.86726	0.00414045	0.272845	STABLE
Upp1	19.301	-0.834771	0.292085	-2.85798	0.00426353	0.279166	STABLE
Ube2v1	11.0598	-0.606955	0.212707	-2.85348	0.00432435	0.279805	STABLE
Rnf170	27.9157	-0.303952	0.106545	-2.8528	0.00433362	0.279805	STABLE
Nelfa	51.6643	0.335523	0.117676	2.85124	0.00435494	0.279805	STABLE
Sec31a	46.7658	0.327577	0.115372	2.83932	0.00452104	0.288672	STABLE
Sgf29	42.6034	-0.760292	0.268162	-2.8352	0.00457976	0.290617	STABLE
Tex11	13.4562	0.639848	0.226141	2.82942	0.00466323	0.294098	STABLE
Abcf2	21.5956	-0.492403	0.174333	-2.8245	0.00473548	0.296834	STABLE
Zfp820	5.46451	-0.791361	0.280895	-2.81729	0.00484315	0.299393	STABLE
Mgat4c	7.94879	-0.953514	0.338465	-2.81717	0.00484492	0.299393	STABLE
Ccnh	20.8374	-0.629531	0.223561	-2.81593	0.00486367	0.299393	STABLE
Ybx1	78.3261	0.415838	0.147814	2.81326	0.00490426	0.300094	STABLE
Mb21d2	6.41927	0.895504	0.319045	2.80683	0.00500318	0.303593	STABLE
Ypel3	13.1822	0.557724	0.198782	2.80572	0.0050205	0.303593	STABLE
Cdc14b	10.3447	-0.742173	0.264838	-2.80236	0.00507295	0.304459	STABLE
Zfp516	2.45508	-0.996268	0.355693	-2.80092	0.00509573	0.304459	STABLE
Zcwpw1	4.65184	-0.8814	0.315029	-2.79784	0.00514464	0.304459	STABLE
Asf1b	57.4456	0.412363	0.147415	2.79729	0.00515329	0.304459	STABLE
Tnni3	8.75893	-0.975128	0.350242	-2.78415	0.00536677	0.313121	STABLE
Enpp5	12.2915	-0.578842	0.20802	-2.78263	0.00539196	0.313121	STABLE
Zfp316	12.8153	-0.808627	0.2906	-2.78261	0.00539236	0.313121	STABLE
Haus1	73.91	0.541119	0.19461	2.78053	0.00542706	0.313121	STABLE
Rgmb	14.276	0.608849	0.219087	2.77903	0.00545221	0.313121	STABLE
Asf1a	107.141	0.243892	0.0878605	2.7759	0.00550491	0.313647	STABLE
Mfsd4a	3.35887	-1.19746	0.431536	-2.77487	0.00552238	0.313647	STABLE
Pacs1	9.28142	0.496116	0.179118	2.76978	0.00560945	0.313769	STABLE
Pdia3	25.1152	-0.517497	0.186859	-2.76945	0.00561506	0.313769	STABLE
Ubqln2	31.3554	0.622783	0.224881	2.76939	0.0056161	0.313769	STABLE
St3gal5	18.1118	0.61864	0.224015	2.7616	0.00575185	0.31885	STABLE
Pfdn4	380.372	0.3607	0.130659	2.76063	0.00576907	0.31885	STABLE
Tmem230	28.8388	0.500643	0.181475	2.75874	0.00580255	0.318985	STABLE
Fpgs	24.9017	0.457032	0.166399	2.74661	0.00602155	0.327824	STABLE
Gpr35	10.8622	-0.533758	0.194721	-2.74114	0.00612257	0.327824	STABLE
Troap	19.5436	0.514724	0.187894	2.73944	0.00615439	0.327824	STABLE
Slco1a5	6.94462	1.13051	0.413118	2.73652	0.00620927	0.327824	STABLE
Ninj1	91.4709	0.256948	0.0939147	2.73597	0.00621961	0.327824	STABLE
Zfp982	42.4937	-0.476671	0.174226	-2.73594	0.00622023	0.327824	STABLE
Magoh	123.311	0.312071	0.114067	2.73587	0.00622165	0.327824	STABLE
Itga9	75.3145	0.309636	0.113211	2.73502	0.00623763	0.327824	STABLE
Tspan31	5.38132	-0.722285	0.264501	-2.73074	0.00631918	0.327824	STABLE
Pex26	7.4935	0.765753	0.280428	2.73066	0.00632078	0.327824	STABLE
Appl1	94.0804	-0.356913	0.130807	-2.72856	0.00636122	0.327824	STABLE
Serpinc1	34.7859	-0.591055	0.217043	-2.72321	0.00646508	0.327824	STABLE
Yes1	17.122	-0.440128	0.161757	-2.72093	0.00650984	0.327824	STABLE
Map7	16.086	-0.461369	0.169737	-2.71814	0.00656492	0.327824	STABLE
Dpysl3	25.9136	-0.474195	0.174484	-2.7177	0.00657365	0.327824	STABLE
Zp3	640.422	-0.494539	0.182008	-2.71714	0.00658497	0.327824	STABLE
Myh11	26.5184	-0.466997	0.171872	-2.71712	0.00658523	0.327824	STABLE
Xrcc5	32.2232	-0.611032	0.225067	-2.71489	0.00662981	0.327824	STABLE
Vps4b	13.1922	-0.594469	0.21923	-2.71163	0.00669542	0.327824	STABLE
Stt3b	90.3899	-0.346819	0.127917	-2.71129	0.00670214	0.327824	STABLE
Trim59	31.5407	0.328444	0.121185	2.71028	0.00672271	0.327824	STABLE
Cebpd	1.95132	1.17188	0.432499	2.70956	0.00673727	0.327824	STABLE
Adora2b	3.12799	-1.11728	0.412815	-2.7065	0.00679969	0.327824	STABLE
Ppp1r35	5.57014	0.745544	0.275505	2.7061	0.00680794	0.327824	STABLE
Pyurf	8.75594	-0.910917	0.336849	-2.70423	0.00684639	0.327824	STABLE
Hif1a	105.694	0.267261	0.0988319	2.7042	0.00684697	0.327824	STABLE
Camk1d	10.6471	-0.489822	0.181193	-2.70332	0.00686514	0.327824	STABLE
Mettl9	34.7671	0.414106	0.153226	2.70258	0.00688032	0.327824	STABLE
Usp46	173.523	-0.411584	0.152314	-2.7022	0.00688814	0.327824	STABLE
Cox5b	50.5097	-0.562053	0.209035	-2.6888	0.00717093	0.33971	STABLE
Fam118b	18.726	-0.745416	0.277445	-2.68671	0.00721588	0.340272	STABLE
Fbxw27	118.915	-0.369258	0.137775	-2.68016	0.00735877	0.342712	STABLE
Smc2	19.387	-0.488294	0.182338	-2.67795	0.00740734	0.342712	STABLE
Apoo	41.254	-0.726762	0.27145	-2.67734	0.00742102	0.342712	STABLE
Haus8	12.1516	-0.79803	0.298474	-2.6737	0.00750202	0.342712	STABLE
Rilpl1	2.07746	-1.12418	0.420912	-2.67083	0.00756641	0.342712	STABLE
Ftdc1	616.803	-0.530004	0.198503	-2.67001	0.00758487	0.342712	STABLE
Pola2	48.1134	1.44851	0.542586	2.66964	0.00759328	0.342712	STABLE
Mxra8	2.73975	-1.0659	0.399427	-2.66857	0.00761756	0.342712	STABLE
Med31	60.4011	0.46789	0.175334	2.66857	0.0076176	0.342712	STABLE
Nckap5	25.281	0.627435	0.235293	2.66661	0.0076621	0.342712	STABLE
Ncald	48.0601	-0.32532	0.122161	-2.66304	0.00774388	0.342712	STABLE
Srgn	32.2849	0.50579	0.18996	2.66261	0.00775362	0.342712	STABLE
Pak7	19.331	-0.585903	0.220225	-2.66048	0.007803	0.342712	STABLE
Sytl4	55.4106	0.314163	0.118127	2.65955	0.00782457	0.342712	STABLE
Zkscan6	19.7596	-0.516788	0.194429	-2.65798	0.00786101	0.342712	STABLE
Synj2	1.53656	-1.47918	0.55668	-2.65714	0.00788068	0.342712	STABLE
Elob	20.4905	-0.553606	0.208399	-2.65647	0.00789627	0.342712	STABLE
Pif1	1.06401	-1.41834	0.533942	-2.65635	0.00789919	0.342712	STABLE
Fh1	22.9259	-0.598645	0.225395	-2.65598	0.00790784	0.342712	STABLE
Tdrd9	5.36083	-1.07526	0.405016	-2.65485	0.00793438	0.342712	STABLE
Fbxw26	127.405	-0.320091	0.120644	-2.65319	0.00797352	0.342961	STABLE
Slc30a5	21.6813	0.418097	0.157764	2.65014	0.00804574	0.344626	STABLE
Ttc39c	10.5535	0.426947	0.161226	2.64813	0.00809395	0.344647	STABLE
Epha4	40.4104	0.509437	0.192611	2.6449	0.00817153	0.344647	STABLE
Pter	9.88627	-0.725538	0.274535	-2.64279	0.00822264	0.344647	STABLE
Rpl5	188.74	-0.460233	0.174167	-2.64248	0.00823015	0.344647	STABLE
Ubxn4	117.747	0.236451	0.0894992	2.64194	0.00824337	0.344647	STABLE
Fam104a	114.932	0.374688	0.141832	2.64177	0.00824739	0.344647	STABLE
Ythdc2	7.95478	-0.646843	0.245073	-2.63939	0.00830555	0.345672	STABLE
Hspa8	90.0755	-0.587482	0.222879	-2.63588	0.00839205	0.347236	STABLE
Optn	19.8333	-0.586129	0.222703	-2.63189	0.00849117	0.347236	STABLE
Clasp2	13.3866	0.420142	0.159647	2.6317	0.00849593	0.347236	STABLE
Fam184a	19.3497	0.424954	0.161489	2.63147	0.00850164	0.347236	STABLE
Il17b	11.465	-1.05164	0.39976	-2.63069	0.00852108	0.347236	STABLE
Tmem107	22.808	0.561357	0.213467	2.62971	0.00854579	0.347236	STABLE
Terf1	33.8044	-0.47717	0.181631	-2.62713	0.00861076	0.348498	STABLE
Ppp1r10	160.972	0.254669	0.0970316	2.6246	0.00867511	0.349726	STABLE
Rps27l	136.726	0.364854	0.139116	2.62266	0.00872456	0.350346	STABLE
Gzf1	35.6255	-0.339632	0.13	-2.61256	0.0089866	0.359464	STABLE
Mapk1ip1	32.8102	-0.653373	0.250438	-2.60892	0.00908289	0.361551	STABLE
Bdp1	9.61127	-0.704019	0.269984	-2.60764	0.00911699	0.361551	STABLE
Fam122a	17.3079	0.430271	0.165069	2.60661	0.00914429	0.361551	STABLE
Rmnd1	2.03322	-1.12798	0.433921	-2.5995	0.00933592	0.366097	STABLE
Pcgf6	133.162	0.26165	0.100686	2.59868	0.00935823	0.366097	STABLE
Slc4a3	1.65582	2.03724	0.78419	2.59789	0.0093798	0.366097	STABLE
Ddx6	10.4937	-0.675603	0.260138	-2.59709	0.0094017	0.366097	STABLE
Knl1	28.8681	-0.405399	0.15635	-2.59289	0.00951724	0.368395	STABLE
Prorp	7.56411	-0.917773	0.354163	-2.59138	0.00955906	0.368395	STABLE
Hacd3	9.26287	-0.791079	0.305312	-2.59105	0.00956823	0.368395	STABLE
Ciapin1	26.0216	0.397235	0.153498	2.58787	0.00965701	0.370426	STABLE
Rars	54.2637	-0.433682	0.167763	-2.58509	0.00973549	0.372048	STABLE
Dicer1	174.691	-0.206961	0.0801511	-2.58214	0.00981911	0.373854	STABLE
Zrsr1	2.59723	1.39951	0.542656	2.57901	0.00990845	0.375863	STABLE
Mapre1	85.669	0.273212	0.106012	2.57717	0.00996132	0.376479	STABLE
Lrriq1	5.19429	0.803026	0.3118	2.57545	0.010011	0.37697	STABLE
Mt4	1.36829	-1.2607	0.490829	-2.56852	0.0102135	0.383193	STABLE
Ptbp1	25.7681	0.373298	0.145563	2.56451	0.010332	0.38623	STABLE
Fmo5	1.33552	1.78499	0.697182	2.56029	0.0104584	0.388476	STABLE
Mrps22	39.7541	-0.61399	0.239841	-2.55998	0.0104677	0.388476	STABLE
Slc6a15	11.9721	-0.503506	0.19737	-2.55108	0.0107389	0.395897	STABLE
Dnajb1	37.8933	-0.55096	0.21605	-2.55015	0.0107676	0.395897	STABLE
Polb	26.4804	-0.552053	0.216654	-2.54808	0.0108317	0.395897	STABLE
Ifit1bl2	76.1153	-0.347919	0.13658	-2.54736	0.0108541	0.395897	STABLE
Hormad1	15.9394	-1.26714	0.497527	-2.54689	0.0108689	0.395897	STABLE
Zfp930	14.2358	-0.65171	0.255981	-2.54593	0.0108987	0.395897	STABLE
Cyb5d2	3.33479	-0.725061	0.284962	-2.54441	0.0109461	0.396219	STABLE
Cd69	3.82698	-1.02971	0.40582	-2.53737	0.0111689	0.402864	STABLE
Gch1	19.2895	0.46828	0.184842	2.53341	0.0112959	0.404601	STABLE
Kxd1	4.07535	-0.694167	0.274148	-2.53208	0.0113387	0.404601	STABLE
Gm2042	159.26	-0.451404	0.178446	-2.52964	0.0114181	0.404601	STABLE
Slc7a14	138.481	-0.792078	0.313193	-2.52904	0.0114375	0.404601	STABLE
Mrpl40	24.8079	-0.548788	0.217026	-2.52867	0.0114495	0.404601	STABLE
Atp2c1	64.2917	0.271049	0.107195	2.52856	0.0114532	0.404601	STABLE
Casc1	4.29737	1.11483	0.441381	2.52577	0.0115443	0.406424	STABLE
Myrip	10.3266	-0.564259	0.223526	-2.52435	0.0115911	0.406678	STABLE
Ttf1	11.7444	1.0704	0.424299	2.52276	0.0116439	0.40714	STABLE
Traf4	12.7046	0.437737	0.17373	2.51964	0.0117476	0.409375	STABLE
Psmd12	51.6084	-0.321675	0.127912	-2.51481	0.0119096	0.409746	STABLE
Gmds	32.1222	-0.320923	0.127672	-2.51366	0.0119486	0.409746	STABLE
Gata3	17.0864	0.555886	0.22132	2.51169	0.0120156	0.409746	STABLE
Rab17	0.930781	-1.40059	0.557632	-2.51168	0.0120159	0.409746	STABLE
Nanos1	15.3328	0.484618	0.192973	2.51133	0.0120278	0.409746	STABLE
Bbs2	2.01279	-1.67147	0.665964	-2.50986	0.012078	0.409746	STABLE
2610002M06Rik	2.98231	-0.96022	0.382791	-2.50847	0.0121256	0.409746	STABLE
Ddx41	17.5646	-0.393788	0.15702	-2.50788	0.0121458	0.409746	STABLE
Macrod2	38.0034	0.354369	0.141355	2.50695	0.0121779	0.409746	STABLE
Rgs19	3.54263	-0.81598	0.325744	-2.50497	0.0122462	0.409746	STABLE
Pcp4l1	1.20717	-1.80732	0.721497	-2.50496	0.0122467	0.409746	STABLE
Fryl	20.5201	-0.372043	0.148614	-2.50342	0.0123001	0.409746	STABLE
Fnta	18.3825	0.391287	0.156467	2.50076	0.0123927	0.409746	STABLE
Tcaf1	1.62035	-1.26532	0.506052	-2.50037	0.0124062	0.409746	STABLE
Cnot8	47.5929	0.28478	0.114106	2.49575	0.0125693	0.409746	STABLE
Mxd4	9.98132	0.534835	0.214301	2.49572	0.0125702	0.409746	STABLE
Cct7	15.7137	-0.518664	0.207862	-2.49524	0.0125873	0.409746	STABLE
Zfpm2	2.92424	-1.01551	0.407218	-2.49378	0.012639	0.409746	STABLE
Naa40	39.4256	0.327503	0.131389	2.49263	0.0126802	0.409746	STABLE
Mrps9	14.8554	0.434713	0.17442	2.49234	0.0126905	0.409746	STABLE
Aknad1	36.084	-0.399131	0.160164	-2.49202	0.0127018	0.409746	STABLE
Cnot11	88.8461	0.353672	0.142005	2.49057	0.0127539	0.409746	STABLE
Ero1a	1.07705	-1.90042	0.763187	-2.49011	0.0127704	0.409746	STABLE
Cdk5rap2	16.099	-0.487185	0.195885	-2.48709	0.0128793	0.409746	STABLE
Zfand5	105.623	0.317195	0.127619	2.48548	0.0129377	0.409746	STABLE
Crot	2.35476	-1.01068	0.406816	-2.48436	0.0129786	0.409746	STABLE
Pisd	6.25427	-0.7483	0.301216	-2.48426	0.0129819	0.409746	STABLE
Hps3	5.79096	0.970124	0.390652	2.48335	0.0130155	0.409746	STABLE
Tdrkh	15.2846	-0.556604	0.224161	-2.48306	0.0130261	0.409746	STABLE
Tmem109	47.2348	0.343776	0.138514	2.4819	0.0130685	0.409746	STABLE
R3hdm1	33.1422	-0.317232	0.127829	-2.48169	0.0130759	0.409746	STABLE
Ccnk	10.7336	-0.662215	0.26686	-2.48151	0.0130828	0.409746	STABLE
Zfp78	11.37	-0.619275	0.249677	-2.48031	0.0131268	0.409746	STABLE
Tac2	22.4871	-0.666857	0.268886	-2.48007	0.0131357	0.409746	STABLE
Mff	150.158	0.439125	0.177151	2.47882	0.0131819	0.409746	STABLE
Trim24	54.3981	-0.346715	0.139901	-2.47828	0.0132017	0.409746	STABLE
Zmym1	23.7511	-0.366635	0.148079	-2.47594	0.0132888	0.409746	STABLE
Pip4k2b	1.32215	1.1009	0.444746	2.47534	0.0133109	0.409746	STABLE
Zfp618	0.737853	1.49294	0.603137	2.47529	0.0133127	0.409746	STABLE
Eif3m	19.5759	-0.740587	0.299795	-2.47031	0.0134997	0.412391	STABLE
Tpra1	60.5203	0.26814	0.108667	2.46754	0.0136045	0.412391	STABLE
Ift46	34.0412	-0.539616	0.218687	-2.46752	0.0136053	0.412391	STABLE
A530032D15Rik	5.22736	-1.00837	0.408688	-2.46733	0.0136126	0.412391	STABLE
Il7	22.6639	-0.396144	0.160603	-2.46661	0.0136399	0.412391	STABLE
Lamc2	4.38002	0.853888	0.346505	2.46429	0.0137284	0.412391	STABLE
Med30	102.117	0.373148	0.151457	2.46372	0.0137505	0.412391	STABLE
Osbpl11	44.7613	0.313956	0.127478	2.46283	0.0137847	0.412391	STABLE
Rundc3b	10.4366	0.485851	0.197325	2.46218	0.0138094	0.412391	STABLE
Terf2	14.5692	0.456029	0.185257	2.4616	0.0138319	0.412391	STABLE
Zfp984	2.7217	-1.37146	0.557188	-2.46139	0.01384	0.412391	STABLE
Ssbp1	14.7123	-0.698553	0.283943	-2.46019	0.0138863	0.412577	STABLE
A530021J07Rik	7.32	-0.617258	0.25138	-2.45548	0.0140697	0.416821	STABLE
Map9	12.6105	-0.408747	0.166564	-2.454	0.0141278	0.417337	STABLE
Rala	35.3888	0.420028	0.17132	2.45171	0.0142178	0.417395	STABLE
Akap12	65.49	-0.386538	0.157754	-2.45025	0.0142755	0.417395	STABLE
Trim15	12.1413	-0.872096	0.355979	-2.44985	0.0142916	0.417395	STABLE
Bri3	72.399	0.391895	0.159968	2.44984	0.0142921	0.417395	STABLE
Mindy3	41.165	0.305315	0.124717	2.44806	0.0143628	0.418102	STABLE
Efhc2	13.8873	-0.47434	0.193831	-2.44719	0.0143977	0.418102	STABLE
Mrpl48	102.143	-0.384738	0.157575	-2.44161	0.0146219	0.423418	STABLE
Eif3a	25.2115	-0.372908	0.152888	-2.4391	0.0147238	0.42517	STABLE
Tent2	27.0608	0.33409	0.137071	2.43736	0.0147951	0.425187	STABLE
Atxn7l3b	5.24509	-0.809521	0.332171	-2.43706	0.0148071	0.425187	STABLE
Nlrp9b	56.2935	-0.387346	0.159053	-2.43533	0.0148782	0.425565	STABLE
Snrpg	134.253	0.326036	0.133966	2.43373	0.0149443	0.425565	STABLE
Eps8l3	9.9158	-0.517862	0.212834	-2.43317	0.0149673	0.425565	STABLE
Oas1e	356.208	-0.262532	0.107917	-2.43272	0.0149859	0.425565	STABLE
Mrps7	20.7731	-0.648273	0.266823	-2.4296	0.0151156	0.426576	STABLE
Bag4	37.6877	0.325234	0.13399	2.4273	0.0152115	0.426576	STABLE
Dclk1	11.9654	-0.500893	0.206358	-2.4273	0.0152116	0.426576	STABLE
Atp2a2	157.287	0.2889	0.119085	2.42601	0.0152659	0.426576	STABLE
Samd10	16.9791	0.437926	0.180552	2.42549	0.0152879	0.426576	STABLE
Ctnnal1	23.4535	0.517725	0.213478	2.42519	0.0153005	0.426576	STABLE
Ctnnbip1	18.3117	0.35824	0.14779	2.42399	0.0153511	0.426576	STABLE
Aven	75.687	-0.433077	0.178667	-2.42393	0.0153534	0.426576	STABLE
Gfm2	3.96051	-0.722923	0.298591	-2.42112	0.0154729	0.428737	STABLE
Timd4	16.3361	-0.567471	0.234763	-2.41721	0.01564	0.432203	STABLE
Cul2	9.90719	-0.434842	0.180004	-2.41574	0.0157032	0.432477	STABLE
Adhfe1	6.69704	-0.593914	0.246107	-2.41324	0.0158115	0.432477	STABLE
Pfn1	77.8609	-0.383979	0.159116	-2.4132	0.0158132	0.432477	STABLE
Fbxl17	17.5839	0.425715	0.176443	2.41275	0.0158325	0.432477	STABLE
Recql	1.48066	-0.924159	0.383333	-2.41085	0.0159154	0.432477	STABLE
Exosc6	1.81887	-1.28625	0.53358	-2.4106	0.0159263	0.432477	STABLE
Dync1i2	84.1778	-0.284172	0.117905	-2.41019	0.0159444	0.432477	STABLE
Caln1	4.09487	-0.915946	0.380977	-2.4042	0.0162079	0.437508	STABLE
Fbxw15	307.718	-0.403844	0.167986	-2.40404	0.016215	0.437508	STABLE
Cep63	4.28955	-0.742881	0.309282	-2.40196	0.0163076	0.438854	STABLE
Sema4d	12.0297	0.650925	0.271138	2.40071	0.0163631	0.439198	STABLE
Zc3h18	24.4872	0.323136	0.134684	2.39922	0.0164302	0.43985	STABLE
Fbxw13	47.1665	-0.505922	0.211001	-2.39772	0.0164975	0.440504	STABLE
BC051019	6.66677	-0.840957	0.350885	-2.39668	0.0165445	0.440615	STABLE
Prdm2	42.5094	0.302548	0.126336	2.39478	0.0166304	0.440953	STABLE
Coa3	3.2934	-0.933518	0.389985	-2.39373	0.0166781	0.440953	STABLE
Cd177	11.2693	-0.877625	0.366719	-2.39318	0.016703	0.440953	STABLE
Poc1a	22.5059	-0.461489	0.192903	-2.39233	0.0167416	0.440953	STABLE
Afap1l2	59.9764	0.342151	0.143059	2.39168	0.0167716	0.440953	STABLE
Cachd1	3.02709	0.980274	0.410152	2.39002	0.0168473	0.441811	STABLE
Mfsd1	18.8158	0.474488	0.198688	2.38811	0.0169352	0.442526	STABLE
Ccnl2	25.1803	0.421676	0.176656	2.38699	0.0169867	0.442526	STABLE
Atpif1	34.9568	-0.589605	0.247199	-2.38514	0.0170725	0.442526	STABLE
Tcl1b5	57.5417	0.34181	0.143409	2.38346	0.0171507	0.442526	STABLE
Bloc1s2	9.6387	-0.77285	0.324268	-2.38337	0.0171548	0.442526	STABLE
Hacd2	24.8118	0.319164	0.133924	2.38318	0.0171638	0.442526	STABLE
Cenpf	271.365	-0.222878	0.0935315	-2.38292	0.0171759	0.442526	STABLE
Golga3	14.7099	-0.386156	0.16223	-2.3803	0.0172986	0.443572	STABLE
Dlgap5	68.2287	-0.280968	0.118043	-2.38021	0.0173028	0.443572	STABLE
Srsf4	27.3983	0.396051	0.166742	2.37523	0.0175379	0.445697	STABLE
Szrd1	17.0984	-0.612014	0.257909	-2.37299	0.0176448	0.445697	STABLE
Ccdc3	8.91735	-0.897849	0.378401	-2.37275	0.0176563	0.445697	STABLE
Tnpo1	20.6513	0.386601	0.162937	2.3727	0.0176587	0.445697	STABLE
Snx7	2.08705	-0.891096	0.375626	-2.3723	0.0176778	0.445697	STABLE
Adam32	1.57606	-1.22916	0.518148	-2.37222	0.0176813	0.445697	STABLE
Uck2	48.1517	-0.561023	0.236732	-2.36986	0.0177947	0.445697	STABLE
Zfp583	5.71567	-0.689445	0.290988	-2.36933	0.0178205	0.445697	STABLE
Psmd6	37.6594	-0.423529	0.178771	-2.36911	0.017831	0.445697	STABLE
Mcm3ap	38.3333	0.332384	0.140334	2.36853	0.0178592	0.445697	STABLE
Fbxw24	566.922	-0.291893	0.123242	-2.36845	0.0178626	0.445697	STABLE
Natd1	84.7194	0.375787	0.159048	2.36272	0.0181411	0.451552	STABLE
Usp45	11.3293	-0.5002	0.212259	-2.35656	0.0184451	0.45801	STABLE
Ubap2	58.4951	-0.304821	0.129582	-2.35233	0.018656	0.458142	STABLE
Plac1	1.89065	1.73414	0.737315	2.35197	0.0186743	0.458142	STABLE
Fbxw20	103.979	-0.371024	0.157752	-2.35194	0.0186758	0.458142	STABLE
Eef1b2	54.0229	0.219801	0.0935	2.35081	0.0187325	0.458142	STABLE
Rap1a	42.3689	0.364969	0.15526	2.3507	0.0187379	0.458142	STABLE
Med8	16.1047	-0.6347	0.270149	-2.34945	0.0188013	0.458142	STABLE
Lpin1	1.94615	-1.0091	0.42954	-2.34925	0.0188111	0.458142	STABLE
Yipf4	46.8227	0.274335	0.116801	2.34873	0.0188374	0.458142	STABLE
Mysm1	30.3261	-0.404366	0.172207	-2.34814	0.0188673	0.458142	STABLE
Pphln1	30.7788	-0.435147	0.18536	-2.34757	0.0188961	0.458142	STABLE
Wdr76	117.332	-0.236107	0.100675	-2.34523	0.0190153	0.459947	STABLE
H2bc18	0.726222	1.63348	0.698593	2.33824	0.0193748	0.465776	STABLE
Psmc4	23.353	-0.650373	0.278164	-2.33809	0.0193827	0.465776	STABLE
Sirpb1c	3.03988	-1.07779	0.461012	-2.33789	0.019393	0.465776	STABLE
Nosip	13.5635	-0.672761	0.288028	-2.33575	0.0195043	0.465776	STABLE
Dynll1	119.105	-0.475896	0.20375	-2.33569	0.0195074	0.465776	STABLE
Eral1	1.8377	-1.06369	0.455571	-2.33484	0.0195517	0.465776	STABLE
Rad50	79.4762	-0.244098	0.104572	-2.33426	0.0195819	0.465776	STABLE
Grhl2	3.83521	0.779083	0.334005	2.33254	0.0196721	0.465776	STABLE
Bbs7	3.93633	0.768801	0.329619	2.33239	0.0196802	0.465776	STABLE
Dpy30	152.848	0.329815	0.141452	2.33164	0.0197195	0.465776	STABLE
Thumpd1	32.6497	-0.385091	0.165206	-2.33097	0.0197547	0.465776	STABLE
Magea10	22.701	-0.569642	0.244506	-2.32977	0.0198185	0.466211	STABLE
Pla2g12a	7.47772	0.549061	0.235797	2.32854	0.0198837	0.466677	STABLE
Mrc1	8.27713	-0.467128	0.200789	-2.32646	0.0199939	0.468195	STABLE
Gapdh	20.8614	-0.536595	0.230831	-2.32462	0.0200921	0.468984	STABLE
Banp	31.5781	0.340029	0.146304	2.32412	0.0201189	0.468984	STABLE
Supt6	25.8725	-0.399912	0.17224	-2.32183	0.0202421	0.470377	STABLE
Zfp938	2.35132	-0.90781	0.391174	-2.32073	0.0203012	0.470377	STABLE
Foxc1	2.62315	1.21424	0.523276	2.32046	0.0203159	0.470377	STABLE
Rell1	29.532	0.366924	0.158376	2.31679	0.0205149	0.472735	STABLE
Stip1	44.2759	-0.387047	0.167067	-2.31671	0.0205194	0.472735	STABLE
Ptov1	18.9513	0.388326	0.167668	2.31605	0.0205557	0.472735	STABLE
Sfmbt1	102.204	0.203705	0.088048	2.31357	0.0206914	0.474795	STABLE
Son	55.6137	-0.286313	0.123807	-2.31257	0.0207464	0.474996	STABLE
Rab32	6.96918	0.669381	0.28961	2.31132	0.020815	0.475506	STABLE
Ndufa3	39.8371	0.35375	0.153315	2.30734	0.021036	0.478651	STABLE
Sdf4	7.51751	-0.568244	0.246327	-2.30687	0.0210622	0.478651	STABLE
Hdlbp	67.0508	-0.283375	0.12291	-2.30554	0.0211362	0.478651	STABLE
Zfp958	23.6051	-0.459659	0.199452	-2.30461	0.0211881	0.478651	STABLE
Stim1	1.63628	-1.54572	0.670709	-2.30461	0.0211886	0.478651	STABLE
Cenpi	2.69392	-0.712062	0.309163	-2.30319	0.0212681	0.478651	STABLE
Psmd14	12.0158	-0.621564	0.269893	-2.303	0.0212786	0.478651	STABLE
Slc17a6	4.36744	-0.816754	0.354908	-2.30131	0.0213741	0.478718	STABLE
Eif3c	62.2413	-0.286208	0.124368	-2.3013	0.0213747	0.478718	STABLE
Rbck1	3.8472	0.920817	0.400469	2.29935	0.0214853	0.480149	STABLE
Rrn3	14.5951	-0.39815	0.173414	-2.29595	0.0216786	0.483418	STABLE
Ubb	1252.73	-0.525862	0.229168	-2.29465	0.0217531	0.484029	STABLE
Ormdl1	8.05197	-0.639122	0.278926	-2.29137	0.0219423	0.487186	STABLE
Arntl	33.8181	0.345608	0.150946	2.28961	0.0220439	0.488386	STABLE
Cfap36	29.1722	-0.384804	0.168133	-2.28868	0.0220977	0.488445	STABLE
Lrriq4	3.50818	0.832159	0.36374	2.28778	0.0221501	0.488445	STABLE
2410137M14Rik	1.16177	1.58854	0.694627	2.28689	0.0222021	0.488445	STABLE
Kif4	82.056	-0.233203	0.102	-2.2863	0.0222366	0.488445	STABLE
D430041D05Rik	0.868988	1.95997	0.857952	2.28448	0.0223436	0.489749	STABLE
Psmg4	16.4099	-0.7919	0.347036	-2.2819	0.0224955	0.492029	STABLE
Nr6a1	38.9643	-0.383056	0.168119	-2.27849	0.0226976	0.495371	STABLE
Frmd3	1.16369	-1.37479	0.60359	-2.2777	0.0227447	0.495371	STABLE
Akirin2	68.339	0.261577	0.115018	2.27422	0.0229525	0.497986	STABLE
Khdc4	14.6686	0.409644	0.180137	2.27407	0.0229616	0.497986	STABLE
Gdpd1	202.165	-0.200883	0.0883759	-2.27306	0.0230227	0.49826	STABLE
Ubr5	13.6958	-0.410468	0.180716	-2.27134	0.0231262	0.498494	STABLE
H2bc4	72.557	0.427761	0.188386	2.27067	0.0231671	0.498494	STABLE
Ndfip2	58.2724	0.345169	0.15207	2.2698	0.0232199	0.498494	STABLE
Gm29797	3.78517	-1.1193	0.493286	-2.26908	0.0232635	0.498494	STABLE
Cox6c	197.206	0.306223	0.135023	2.26794	0.0233329	0.498494	STABLE
Fbxl20	14.3105	0.436329	0.192403	2.26779	0.0233417	0.498494	STABLE
Snapin	3.01428	0.998482	0.440387	2.26728	0.023373	0.498494	STABLE
Gar1	6.23479	0.649096	0.28644	2.26608	0.0234465	0.499028	STABLE
Prps2	2.34213	1.38936	0.613851	2.26336	0.0236136	0.501545	STABLE
Vps29	25.6912	-0.656336	0.290694	-2.25782	0.0239567	0.507784	STABLE
Atp5o	36.2404	-0.644463	0.286802	-2.24707	0.0246358	0.520387	STABLE
9930012K11Rik	0.74027	-1.73402	0.771773	-2.2468	0.0246526	0.520387	STABLE
Eps8	41.2837	-0.251192	0.111972	-2.24333	0.0248754	0.522568	STABLE
Zp1	205.846	-0.396411	0.176778	-2.24243	0.0249338	0.522568	STABLE
Utp18	49.8349	0.313618	0.139909	2.24158	0.0249886	0.522568	STABLE
Net1	11.9882	-0.46225	0.2064	-2.23958	0.025118	0.522568	STABLE
Spata5	30.7203	-0.359473	0.160639	-2.23777	0.0252362	0.522568	STABLE
Rbmxl1	8.17975	-0.521963	0.233259	-2.2377	0.0252408	0.522568	STABLE
Ptp4a1	74.9243	0.275292	0.123034	2.23752	0.0252522	0.522568	STABLE
Snupn	32.2376	-0.394648	0.176442	-2.2367	0.0253058	0.522568	STABLE
Ascc3	13.1878	-0.378517	0.169253	-2.23639	0.0253261	0.522568	STABLE
E2f2	21.9995	0.419388	0.187535	2.23632	0.0253311	0.522568	STABLE
Suv39h2	26.5491	0.373786	0.167274	2.23458	0.025445	0.522568	STABLE
Rbl1	13.1553	0.343465	0.153719	2.23437	0.025459	0.522568	STABLE
Ccdc13	1.49578	-0.938848	0.420187	-2.23436	0.0254594	0.522568	STABLE
Siva1	102.624	0.306693	0.137285	2.23399	0.0254838	0.522568	STABLE
Ola1	2.26811	-0.856357	0.383421	-2.23346	0.0255184	0.522568	STABLE
Aurkb	12.1503	0.515085	0.230873	2.23103	0.025679	0.524243	STABLE
Prr14l	18.3982	-0.336448	0.150827	-2.23068	0.0257022	0.524243	STABLE
Rrs1	3.59484	-1.22615	0.549902	-2.22977	0.025763	0.524442	STABLE
Pxt1	12.7571	0.662173	0.297617	2.22492	0.0260869	0.529348	STABLE
Cenpk	29.248	-0.371341	0.167044	-2.22301	0.0262148	0.529348	STABLE
Vdac2	32.8697	-0.554556	0.249464	-2.22299	0.0262163	0.529348	STABLE
Rpusd3	2.42799	-1.04091	0.468335	-2.22258	0.0262444	0.529348	STABLE
Laptm4b	216.221	0.227148	0.102212	2.22232	0.0262614	0.529348	STABLE
Rpl10a	60.6199	-0.551766	0.248671	-2.21886	0.0264963	0.5324	STABLE
Slc16a1	7.87084	0.512695	0.231153	2.21799	0.0265553	0.5324	STABLE
Pomgnt2	1.83993	-1.09822	0.495185	-2.2178	0.0265682	0.5324	STABLE
Rplp1	173.589	0.258687	0.116732	2.21608	0.026686	0.53372	STABLE
Rbm18	123.303	0.19331	0.0872999	2.21432	0.026807	0.534056	STABLE
Fzd3	10.7131	-0.426945	0.192825	-2.21415	0.0268183	0.534056	STABLE
Stxbp5	20.9931	0.347806	0.157125	2.21357	0.0268587	0.534056	STABLE
Dhx29	25.1464	-0.378459	0.171052	-2.21254	0.0269295	0.534431	STABLE
Babam2	4.26876	0.799224	0.361375	2.21162	0.0269929	0.534657	STABLE
Psmc5	28.416	-0.407467	0.18445	-2.20909	0.0271681	0.537093	STABLE
Nfkbiz	47.0256	-0.439548	0.199067	-2.20804	0.0272414	0.537509	STABLE
Als2	4.43986	1.33896	0.607412	2.20436	0.0274989	0.539792	STABLE
R3hcc1l	8.36688	-0.588302	0.266885	-2.20433	0.0275012	0.539792	STABLE
Herpud2	92.5765	0.306432	0.139048	2.20379	0.0275391	0.539792	STABLE
Samd1	14.4263	0.590685	0.26808	2.20339	0.0275672	0.539792	STABLE
Ppp1r3d	28.8871	0.391871	0.177973	2.20186	0.0276754	0.540532	STABLE
Ccdc82	379.301	-0.624747	0.283916	-2.20047	0.0277738	0.540532	STABLE
Enox1	92.4007	-0.513846	0.233553	-2.20012	0.0277982	0.540532	STABLE
Vps53	6.6645	-0.517467	0.235261	-2.19954	0.0278395	0.540532	STABLE
Serpinb8	0.923005	-1.07464	0.488732	-2.19883	0.0278898	0.540532	STABLE
Usp39	7.0467	-0.755364	0.343597	-2.1984	0.0279205	0.540532	STABLE
Tfdp1	34.7972	0.24596	0.112047	2.19515	0.0281531	0.542428	STABLE
Eml6	2.60698	-1.00019	0.455794	-2.1944	0.0282069	0.542428	STABLE
Copz1	47.1662	-0.373982	0.170435	-2.19427	0.0282158	0.542428	STABLE
Tmem181a	6.02572	-0.683455	0.311499	-2.19408	0.0282295	0.542428	STABLE
Pop4	5.01269	0.995263	0.453903	2.19268	0.0283305	0.543353	STABLE
Ctnnd1	38.2083	0.415345	0.189583	2.19084	0.0284636	0.543805	STABLE
Rdh10	31.5132	0.302353	0.138051	2.19016	0.0285129	0.543805	STABLE
Lgmn	17.2874	-0.686072	0.31328	-2.18997	0.0285268	0.543805	STABLE
Tshz1	36.371	0.403608	0.184417	2.18856	0.0286286	0.543805	STABLE
Abhd17b	46.3998	0.28765	0.131456	2.18819	0.0286558	0.543805	STABLE
H3f3a	328.03	0.233151	0.106635	2.18644	0.0287832	0.543805	STABLE
Zswim1	7.80961	-0.582672	0.266499	-2.1864	0.0287865	0.543805	STABLE
Exosc10	16.1336	-0.376878	0.172504	-2.18475	0.0289071	0.543805	STABLE
Zcchc4	2.57202	-0.8245	0.377395	-2.18471	0.02891	0.543805	STABLE
Klf17	51.401	0.364501	0.16692	2.18369	0.0289852	0.543805	STABLE
Ppp1cb	17.2604	0.375186	0.17185	2.18322	0.0290195	0.543805	STABLE
Kif2c	54.4502	-0.213817	0.0979708	-2.18245	0.0290763	0.543805	STABLE
Brwd3	24.776	0.293444	0.134512	2.18154	0.0291434	0.543805	STABLE
H1f0	21.0629	0.407681	0.186968	2.18048	0.0292216	0.543805	STABLE
Sspn	31.2656	-0.649912	0.298189	-2.17953	0.029292	0.543805	STABLE
Lrch3	1.38303	-1.08098	0.49608	-2.17904	0.0293284	0.543805	STABLE
Uap1	5.35713	0.625841	0.287263	2.17864	0.0293587	0.543805	STABLE
Tcl1b2	155.822	0.279466	0.128381	2.17685	0.0294919	0.543805	STABLE
Rimklb	18.1053	0.411044	0.18884	2.17668	0.0295046	0.543805	STABLE
Cyb5d1	0.95232	-1.24075	0.570026	-2.17665	0.0295066	0.543805	STABLE
Slc25a4	25.7946	-0.376089	0.172899	-2.17519	0.0296161	0.543805	STABLE
Nab1	16.0926	0.373479	0.171708	2.17508	0.0296239	0.543805	STABLE
Sar1b	16.5097	-0.56871	0.26151	-2.17471	0.0296516	0.543805	STABLE
Serpini1	16.6511	-0.41468	0.190685	-2.17468	0.0296541	0.543805	STABLE
Srm	16.8353	-0.562757	0.258822	-2.1743	0.0296827	0.543805	STABLE
Ildr1	12.4093	-0.53395	0.245731	-2.1729	0.0297879	0.543805	STABLE
Stag2	21.5644	0.383598	0.176545	2.1728	0.029795	0.543805	STABLE
Slc9a1	10.1665	0.478614	0.220458	2.171	0.0299312	0.543805	STABLE
Crybg3	15.3727	-0.40578	0.186958	-2.17044	0.0299736	0.543805	STABLE
Ubr7	15.875	-0.431332	0.198919	-2.16838	0.0301296	0.543805	STABLE
Smad5	3.3854	-0.748166	0.345073	-2.16814	0.0301481	0.543805	STABLE
Btn1a1	2.22644	-2.11688	0.976598	-2.16761	0.0301884	0.543805	STABLE
Nipsnap2	40.9945	0.320877	0.148037	2.16754	0.030194	0.543805	STABLE
Ankrd26	30.3462	-0.333387	0.153823	-2.16734	0.0302088	0.543805	STABLE
Ifi30	4.32487	-0.860737	0.397227	-2.16686	0.0302454	0.543805	STABLE
Fam8a1	39.6542	0.336454	0.155467	2.16415	0.030453	0.543805	STABLE
Tcstv3	9.5214	-0.64452	0.297824	-2.1641	0.0304568	0.543805	STABLE
Atp5j	36.29	-0.491212	0.227015	-2.16379	0.0304806	0.543805	STABLE
Carhsp1	78.9418	0.203307	0.0939733	2.16345	0.0305062	0.543805	STABLE
Amn1	29.8597	-0.486035	0.224665	-2.16338	0.030512	0.543805	STABLE
Zfp345	15.445	-0.680039	0.314362	-2.16324	0.0305229	0.543805	STABLE
Klrb1c	0.759982	1.48054	0.684808	2.16198	0.0306199	0.54459	STABLE
Dstn	46.0624	-0.361756	0.167475	-2.16005	0.0307686	0.546289	STABLE
Taf6	4.8435	0.619445	0.287042	2.15803	0.0309255	0.548059	STABLE
Marchf7	116.418	0.238586	0.11059	2.15739	0.0309749	0.548059	STABLE
Nudt5	92.9309	-0.22394	0.103883	-2.15569	0.031108	0.549467	STABLE
Syngr4	2.52799	-0.990355	0.460281	-2.15163	0.0314262	0.554137	STABLE
Gpr3	17.2914	0.325053	0.151122	2.15094	0.0314813	0.554157	STABLE
Nfkbil1	0.742793	-1.50313	0.699267	-2.14958	0.0315881	0.554268	STABLE
Qser1	41.1861	0.224435	0.104426	2.14922	0.031617	0.554268	STABLE
Ndufs6	14.2631	-0.570053	0.26538	-2.14806	0.0317091	0.554268	STABLE
Psmc2	31.6308	-0.377609	0.175921	-2.14646	0.0318361	0.554268	STABLE
Zgrf1	4.28681	0.53839	0.250844	2.14632	0.0318478	0.554268	STABLE
Btla	9.94046	0.800152	0.372822	2.1462	0.031857	0.554268	STABLE
Tubb4b	81.8335	-0.509339	0.237332	-2.1461	0.031865	0.554268	STABLE
Drg1	8.24305	-0.731731	0.341066	-2.14542	0.0319193	0.554273	STABLE
Calr4	50.1936	-0.232445	0.108422	-2.1439	0.0320413	0.554563	STABLE
Sec11c	52.6261	-0.28584	0.13333	-2.14386	0.0320438	0.554563	STABLE
Cops9	84.2534	0.277631	0.129633	2.14167	0.0322197	0.55467	STABLE
Cul1	311.384	0.229361	0.107165	2.14027	0.0323333	0.55467	STABLE
Nostrin	6.44937	-0.698532	0.326395	-2.14014	0.0323434	0.55467	STABLE
Ankfy1	39.58	-0.547491	0.255869	-2.13974	0.0323762	0.55467	STABLE
Sdhaf2	15.4745	-0.406022	0.189773	-2.13952	0.0323936	0.55467	STABLE
Rangap1	1.31286	-1.10468	0.516424	-2.1391	0.0324277	0.55467	STABLE
Cmya5	114.352	-0.259932	0.121515	-2.1391	0.0324277	0.55467	STABLE
Dusp1	36.2016	0.368489	0.172502	2.13615	0.0326674	0.556195	STABLE
Pip4p2	7.20858	-0.699503	0.327481	-2.13601	0.0326784	0.556195	STABLE
Pde6d	136.593	-0.328511	0.15382	-2.13569	0.0327049	0.556195	STABLE
Plcl1	1.25393	1.69019	0.791566	2.13524	0.0327412	0.556195	STABLE
Gstm5	50.7646	0.348737	0.163488	2.13311	0.0329159	0.556195	STABLE
Lonrf3	18.9641	-0.481339	0.225788	-2.13182	0.0330214	0.556195	STABLE
Fbxw21	249.423	-0.29657	0.139147	-2.13134	0.0330608	0.556195	STABLE
Sfta2	5.18676	-0.807222	0.378741	-2.13133	0.0330619	0.556195	STABLE
Tgfbr1	4.43365	-0.615744	0.289178	-2.12929	0.0332304	0.556195	STABLE
Fam241b	133.951	0.3163	0.148684	2.12733	0.0333925	0.556195	STABLE
Yap1	94.6784	0.312208	0.146795	2.12684	0.0334337	0.556195	STABLE
Sp110	110.226	-0.375565	0.176596	-2.12669	0.0334462	0.556195	STABLE
Tex16	3.2963	-0.793808	0.373324	-2.12633	0.0334761	0.556195	STABLE
Nlrp2	67.507	-0.312668	0.147106	-2.12545	0.0335488	0.556195	STABLE
Syt11	11.6614	-0.444557	0.209203	-2.125	0.0335864	0.556195	STABLE
Ptcd2	13.7056	-0.537379	0.252985	-2.12415	0.0336576	0.556195	STABLE
Phlda1	3.19837	0.745406	0.35104	2.12342	0.0337188	0.556195	STABLE
Usp2	67.0443	0.3161	0.14887	2.12333	0.0337265	0.556195	STABLE
Ddx25	8.03409	-0.748304	0.352441	-2.1232	0.0337368	0.556195	STABLE
Srsf7	21.8635	0.421657	0.1986	2.12315	0.033741	0.556195	STABLE
Taf12	32.0667	-0.432931	0.204045	-2.12175	0.033859	0.556195	STABLE
Tuba1b	19.6803	-0.512721	0.241654	-2.12172	0.0338615	0.556195	STABLE
Ankhd1	7.80116	-0.530734	0.25016	-2.12157	0.0338736	0.556195	STABLE
Gm2102	2.54637	0.743236	0.350334	2.12151	0.0338793	0.556195	STABLE
Atp5mpl	172.83	0.252226	0.11891	2.12115	0.0339091	0.556195	STABLE
Emb	4.08742	-0.834826	0.393604	-2.12098	0.0339236	0.556195	STABLE
Cfap47	9.08817	-0.515865	0.243306	-2.12023	0.0339864	0.556338	STABLE
Tuba3a	29.7614	-0.548844	0.259126	-2.11806	0.03417	0.557018	STABLE
Dhrs3	6.19459	0.646371	0.305265	2.11741	0.0342254	0.557018	STABLE
Ttc37	21.1144	-0.569361	0.269115	-2.11568	0.0343721	0.557018	STABLE
Slc10a3	4.55954	0.553511	0.261667	2.11533	0.034402	0.557018	STABLE
Nhej1	18.5478	-0.546931	0.258719	-2.11399	0.0345158	0.557018	STABLE
Ghitm	45.4598	-0.236287	0.111781	-2.11384	0.0345289	0.557018	STABLE
Ddx19a	102.56	-0.293123	0.138676	-2.11373	0.0345386	0.557018	STABLE
Rars2	7.68533	-0.61898	0.292847	-2.11367	0.0345439	0.557018	STABLE
Pdrg1	18.7837	-0.44012	0.208304	-2.11288	0.0346114	0.557018	STABLE
Brwd1	58.0162	-0.244626	0.115871	-2.1112	0.0347549	0.557018	STABLE
Maml1	2.91006	-0.717265	0.339866	-2.11044	0.0348207	0.557018	STABLE
Pigbos1	4.62991	-0.708647	0.33586	-2.10995	0.0348627	0.557018	STABLE
Psmc6	49.5875	-0.233116	0.11049	-2.10985	0.0348716	0.557018	STABLE
Otub1	17.8319	-0.485593	0.230179	-2.10963	0.0348902	0.557018	STABLE
Dennd3	3.70554	0.639313	0.303063	2.10951	0.0349006	0.557018	STABLE
Ankdd1b	1.26136	-1.01553	0.481512	-2.10905	0.0349404	0.557018	STABLE
Nemf	38.3897	-0.219363	0.104021	-2.10883	0.0349591	0.557018	STABLE
Dclk2	99.6605	0.239244	0.113476	2.10832	0.0350033	0.557018	STABLE
Zfp57	136.255	-0.335597	0.159273	-2.10706	0.0351124	0.557891	STABLE
Ccdc58	65.4522	-0.34757	0.165042	-2.10594	0.0352092	0.558566	STABLE
5730507C01Rik	0.759495	1.70989	0.813838	2.10103	0.0356388	0.564509	STABLE
Igbp1	42.6729	-0.334295	0.159265	-2.09899	0.0358177	0.566471	STABLE
Myh2	10.2001	-0.607431	0.289499	-2.09821	0.0358863	0.566684	STABLE
Adgrb3	3.43522	0.634668	0.302638	2.09712	0.0359832	0.566713	STABLE
Dcaf13	22.3713	-0.591288	0.282054	-2.09636	0.0360501	0.566713	STABLE
Eif2s1	22.3983	-0.535922	0.255648	-2.09632	0.0360535	0.566713	STABLE
Samd4	1.07738	1.10869	0.529883	2.09233	0.0364089	0.570723	STABLE
Sdhd	34.7202	-0.402995	0.192621	-2.09217	0.0364232	0.570723	STABLE
Surf6	8.52117	-0.388048	0.185558	-2.09125	0.0365058	0.570723	STABLE
Gtpbp10	13.0678	0.31952	0.152876	2.09007	0.0366119	0.570723	STABLE
Ccndbp1	141.422	0.210933	0.100979	2.08889	0.0367179	0.570723	STABLE
Tle6	332.392	-0.239866	0.114833	-2.08883	0.0367235	0.570723	STABLE
Rps15a	169.919	0.260824	0.124911	2.08808	0.0367908	0.570723	STABLE
Gnptg	8.4711	-0.654667	0.313617	-2.08748	0.0368452	0.570723	STABLE
Sh2d3c	11.2658	0.490742	0.235116	2.08724	0.0368666	0.570723	STABLE
Trim71	5.84669	-0.776512	0.372135	-2.08664	0.0369209	0.570723	STABLE
Cadps2	2.25171	-0.814675	0.390611	-2.08565	0.0370107	0.570723	STABLE
Slc5a6	2.36114	0.869889	0.417107	2.08553	0.0370215	0.570723	STABLE
Zfp605	2.53412	-0.761517	0.365161	-2.08543	0.0370304	0.570723	STABLE
Gm15246	11.1512	-0.561179	0.269246	-2.08426	0.0371367	0.571505	STABLE
Cd164	65.2868	0.213293	0.1024	2.08294	0.0372563	0.572488	STABLE
Mertk	10.5939	0.570636	0.274055	2.08219	0.0373248	0.572685	STABLE
Elovl1	14.7586	-0.560859	0.26965	-2.07995	0.03753	0.574284	STABLE
Fbxo22	10.7608	-0.447954	0.21538	-2.07983	0.0375407	0.574284	STABLE
Pramel51	104.541	1.12206	0.539883	2.07834	0.0376782	0.574706	STABLE
Gm45871	16.3451	-0.546085	0.262754	-2.07832	0.0376802	0.574706	STABLE
Gjb2	1.75425	-0.858621	0.413338	-2.07728	0.0377755	0.575306	STABLE
Tcl1b4	90.133	0.288181	0.138865	2.07526	0.0379627	0.576599	STABLE
Cep152	3.25405	-0.658995	0.317644	-2.07464	0.0380203	0.576599	STABLE
Bcat1	14.3195	-0.441105	0.21268	-2.07403	0.0380768	0.576599	STABLE
Fhit	3.26377	-0.930501	0.448694	-2.0738	0.0380979	0.576599	STABLE
Iah1	2.70607	-0.886157	0.427522	-2.07277	0.0381932	0.576599	STABLE
Tlcd4	1.18111	1.11572	0.538462	2.07205	0.0382609	0.576599	STABLE
Strn	109.759	0.253665	0.122458	2.07145	0.0383169	0.576599	STABLE
Sec24d	6.9609	0.52981	0.255969	2.06982	0.0384689	0.576599	STABLE
Fuca1	9.99306	-0.46933	0.226862	-2.06879	0.0385659	0.576599	STABLE
Slc16a10	31.6162	0.307524	0.148652	2.06876	0.0385689	0.576599	STABLE
9430038I01Rik	20.0391	0.370441	0.179067	2.06873	0.0385713	0.576599	STABLE
Copb2	34.234	-0.32309	0.156225	-2.0681	0.0386307	0.576599	STABLE
Cnppd1	39.5852	0.284567	0.137616	2.06783	0.0386559	0.576599	STABLE
Pan2	24.1206	0.338372	0.163784	2.06597	0.0388315	0.576599	STABLE
Cst3	32.517	0.527101	0.255142	2.06591	0.0388369	0.576599	STABLE
Nutf2	39.1971	-0.397802	0.19258	-2.06564	0.0388624	0.576599	STABLE
Phf20	105.131	-0.222489	0.107742	-2.06502	0.0389212	0.576599	STABLE
Hspa9	57.6875	-0.277043	0.134243	-2.06374	0.0390424	0.576599	STABLE
Dcp1a	170.655	0.241462	0.117017	2.06348	0.0390675	0.576599	STABLE
Cdk13	9.5067	-0.432324	0.209574	-2.06287	0.0391252	0.576599	STABLE
Zfp959	1.04578	-1.33452	0.647035	-2.06251	0.0391594	0.576599	STABLE
Frk	2.83911	-0.992887	0.481458	-2.06225	0.039184	0.576599	STABLE
Scg2	1.113	-1.21198	0.587716	-2.06218	0.0391906	0.576599	STABLE
Ramp3	5.2073	0.4789	0.232289	2.06166	0.0392405	0.576599	STABLE
Clk1	76.6966	0.257209	0.124818	2.06068	0.0393332	0.576599	STABLE
Atxn2	44.1887	0.332326	0.161306	2.06022	0.0393778	0.576599	STABLE
Melk	32.5383	-0.382979	0.185932	-2.05978	0.0394195	0.576599	STABLE
Ldlrad4	1.95812	-0.9579	0.465076	-2.05966	0.0394308	0.576599	STABLE
Ctbp2	138.332	0.207526	0.100815	2.05848	0.0395438	0.57712	STABLE
Tcl1b1	314.004	0.264482	0.128539	2.05759	0.0396292	0.57712	STABLE
Vbp1	34.8788	-0.33141	0.161241	-2.05537	0.0398436	0.57712	STABLE
Dnajc11	54.1763	-0.419813	0.204278	-2.0551	0.039869	0.57712	STABLE
Pla2g4d	13.0004	-0.566614	0.275715	-2.05507	0.0398726	0.57712	STABLE
Ccdc93	9.47439	-0.551742	0.268559	-2.05445	0.0399318	0.57712	STABLE
Ufd1	2.39803	-0.85209	0.414758	-2.05442	0.0399346	0.57712	STABLE
Zbtb45	5.79295	0.452521	0.220326	2.05387	0.0399883	0.57712	STABLE
Rps25	34.9938	-0.617706	0.300872	-2.05305	0.0400676	0.57712	STABLE
Fam160a1	52.0943	-0.359534	0.175179	-2.05238	0.0401331	0.57712	STABLE
Syngr2	10.5832	0.515284	0.251098	2.05212	0.0401577	0.57712	STABLE
Gpr68	7.41552	0.708702	0.345491	2.05129	0.0402386	0.57712	STABLE
Esyt2	42.6443	0.26535	0.12936	2.05125	0.0402428	0.57712	STABLE
C2cd5	129.229	0.181746	0.0886069	2.05115	0.0402525	0.57712	STABLE
Rnf139	2.31626	0.94778	0.462216	2.05051	0.0403144	0.577203	STABLE
Slc9a3r1	4.31007	0.714992	0.348819	2.04975	0.040389	0.57745	STABLE
Ina	8.3868	0.486674	0.237628	2.04805	0.0405554	0.57745	STABLE
Mpped1	12.6769	-0.494701	0.241573	-2.04783	0.0405764	0.57745	STABLE
Lhb	2.47847	0.808187	0.394855	2.04679	0.0406785	0.57745	STABLE
Elp3	16.6391	-0.522877	0.25554	-2.04617	0.0407398	0.57745	STABLE
L3mbtl2	8.19947	-0.49778	0.243459	-2.04461	0.0408929	0.57745	STABLE
Scamp1	18.2394	0.366289	0.179198	2.04405	0.0409491	0.57745	STABLE
Nono	60.6636	-0.290511	0.142127	-2.04403	0.0409508	0.57745	STABLE
Dmxl1	20.1939	-0.294847	0.144327	-2.04291	0.0410618	0.57745	STABLE
Ribc1	8.97048	-0.543691	0.266223	-2.04224	0.0411279	0.57745	STABLE
Gdi2	60.5681	-0.371453	0.181899	-2.04209	0.041143	0.57745	STABLE
Drc1	2.20734	1.01613	0.497655	2.04183	0.0411683	0.57745	STABLE
Krt8	2.09115	-1.12061	0.548877	-2.04165	0.0411866	0.57745	STABLE
Polr2f	30.4195	0.301177	0.147534	2.0414	0.0412107	0.57745	STABLE
Taf1b	19.9	-0.328913	0.161187	-2.04057	0.0412936	0.57745	STABLE
Tmem65	10.8721	0.406471	0.19923	2.0402	0.0413299	0.57745	STABLE
Cyp4f39	17.6016	-0.469592	0.230236	-2.03961	0.0413892	0.57745	STABLE
Trip4	38.4195	-0.338241	0.165881	-2.03907	0.0414435	0.57745	STABLE
Nexmif	9.51923	-0.506885	0.248661	-2.03845	0.0415046	0.57745	STABLE
Mecr	12.1811	-0.588481	0.28871	-2.03831	0.0415187	0.57745	STABLE
Tsn	32.5173	-0.337565	0.165637	-2.03799	0.0415514	0.57745	STABLE
Tbrg1	15.6454	-0.462766	0.227116	-2.03758	0.0415921	0.57745	STABLE
Ypel1	3.83503	0.584724	0.287033	2.03713	0.041637	0.57745	STABLE
Mapk6	36.1047	0.312879	0.15362	2.0367	0.0416797	0.57745	STABLE
Supt16	41.4359	-0.35107	0.172583	-2.03421	0.0419305	0.579365	STABLE
Pebp1	69.2307	0.316231	0.155457	2.0342	0.0419318	0.579365	STABLE
Myo1b	7.58643	-0.580479	0.285437	-2.03365	0.041987	0.579365	STABLE
Fam222a	7.48206	0.594914	0.293014	2.03033	0.0423235	0.583224	STABLE
Rabif	16.1232	-0.418877	0.206545	-2.02802	0.0425583	0.585676	STABLE
Epb41l4a	12.9765	-0.435688	0.214895	-2.02745	0.0426167	0.585695	STABLE
Osbpl9	31.2473	-0.375093	0.185089	-2.02656	0.0427077	0.585726	STABLE
Clec2h	2.2938	0.810225	0.399856	2.02629	0.0427349	0.585726	STABLE
Eef1a1	161.474	-0.482598	0.238231	-2.02575	0.0427899	0.585726	STABLE
Exoc3	14.7389	-0.357946	0.176838	-2.02415	0.0429546	0.586923	STABLE
Orai1	16.517	0.410318	0.202747	2.02379	0.0429915	0.586923	STABLE
Ddx24	73.2385	-0.268851	0.133041	-2.02081	0.0432997	0.590346	STABLE
Atat1	5.80107	0.554734	0.274657	2.01973	0.043411	0.59058	STABLE
Cox17	121.574	-0.299813	0.148487	-2.01911	0.0434754	0.59058	STABLE
Wapl	97.448	0.25147	0.124553	2.01898	0.0434892	0.59058	STABLE
Kcnip4	2.22883	0.825759	0.409242	2.01778	0.0436142	0.591497	STABLE
Slc25a31	63.0955	0.215585	0.106924	2.01624	0.0437747	0.59267	STABLE
Katnbl1	42.463	0.27215	0.135025	2.01555	0.0438465	0.59267	STABLE
Mfap1b	3.96385	-0.560663	0.278204	-2.0153	0.0438737	0.59267	STABLE
Lsm14a	128.417	0.274315	0.136171	2.0145	0.0439573	0.592706	STABLE
Lamtor3	58.2963	0.205754	0.102153	2.01417	0.0439917	0.592706	STABLE
Vps41	6.7859	-0.496062	0.246382	-2.01338	0.0440742	0.59304	STABLE
Sgtb	0.800757	1.07773	0.535584	2.01226	0.0441925	0.593855	STABLE
Rfc1	50.3207	-0.247715	0.123158	-2.01137	0.0442868	0.594345	STABLE
Muc4	1.34584	-1.18978	0.591942	-2.00996	0.0444357	0.595232	STABLE
Ndufa1	45.0693	0.323269	0.160859	2.00965	0.0444687	0.595232	STABLE
Haus3	116.343	-0.193359	0.0962713	-2.00848	0.044592	0.595833	STABLE
Dpp8	5.63574	-0.708175	0.352654	-2.00813	0.0446295	0.595833	STABLE
H60c	2.98217	0.672167	0.335181	2.00539	0.0449217	0.597542	STABLE
Psma3	32.7426	-0.495291	0.247017	-2.00509	0.0449536	0.597542	STABLE
Ndufb4	67.5482	-0.506745	0.252731	-2.00508	0.0449544	0.597542	STABLE
Magohb	20.6429	0.333694	0.166519	2.00394	0.0450764	0.597542	STABLE
Diablo	4.54452	-0.62763	0.313222	-2.00379	0.0450927	0.597542	STABLE
2810006K23Rik	1.1479	-0.863513	0.431012	-2.00346	0.0451284	0.597542	STABLE
C2cd3	21.418	0.350221	0.174838	2.00312	0.0451644	0.597542	STABLE
Ube2c	102.128	-0.237442	0.118629	-2.00156	0.0453325	0.597778	STABLE
Paqr6	12.5684	0.428663	0.214186	2.00135	0.0453545	0.597778	STABLE
Cep350	6.25689	-0.568804	0.284213	-2.00133	0.0453567	0.597778	STABLE
Tfam	9.9612	-0.501568	0.250803	-1.99985	0.0455169	0.597833	STABLE
Hmgn2	33.1726	-0.525281	0.262718	-1.99941	0.045564	0.597833	STABLE
Huwe1	25.5047	-0.342254	0.171296	-1.99802	0.0457141	0.597833	STABLE
Kctd5	45.7033	0.316529	0.158442	1.99776	0.0457425	0.597833	STABLE
Tcf4	5.26299	-0.757895	0.379476	-1.99721	0.0458019	0.597833	STABLE
Fam13b	4.23961	-0.628893	0.314891	-1.99718	0.0458056	0.597833	STABLE
1700067K01Rik	12.3035	0.385547	0.19306	1.99703	0.0458215	0.597833	STABLE
Htra4	6.25019	-0.648371	0.324674	-1.99699	0.0458261	0.597833	STABLE
Gm6600	17.7814	0.337712	0.169287	1.99491	0.0460529	0.598253	STABLE
Ccl2	9.03967	-1.07953	0.541266	-1.99445	0.0461033	0.598253	STABLE
Oas1h	184.589	-0.282604	0.141704	-1.99432	0.0461169	0.598253	STABLE
Lbr	103.84	0.247602	0.124161	1.9942	0.0461303	0.598253	STABLE
Hmg20b	17.0677	0.315175	0.158074	1.99384	0.0461696	0.598253	STABLE
Mrtfb	15.486	-0.375288	0.188257	-1.99349	0.0462075	0.598253	STABLE
Anxa6	7.87625	-0.529767	0.265907	-1.9923	0.0463383	0.599183	STABLE
Bsg	27.9338	-0.359206	0.180345	-1.99177	0.0463959	0.599183	STABLE
Usp16	51.7449	-0.271152	0.136369	-1.98837	0.0467707	0.603265	STABLE
Snrpb2	97.0847	0.291238	0.146636	1.98613	0.0470193	0.605328	STABLE
Kdm8	0.871503	1.02645	0.51688	1.98586	0.0470484	0.605328	STABLE
Cntn6	6.55974	-0.632726	0.318702	-1.98532	0.0471085	0.605344	STABLE
Irf2bp2	1.83825	-0.90094	0.454273	-1.98326	0.0473389	0.607029	STABLE
Imp4	32.0401	-0.472598	0.238374	-1.98259	0.0474134	0.607029	STABLE
Lrrc7	2.476	0.836676	0.422019	1.98256	0.0474168	0.607029	STABLE
Zfp706	133.081	0.196883	0.0993391	1.98192	0.0474877	0.607181	STABLE
Ttyh3	26.6378	0.427702	0.215887	1.98114	0.0475756	0.607549	STABLE
Cdyl	19.7362	-0.341	0.172293	-1.97918	0.0477955	0.6096	STABLE
Med7	44.1967	-0.462398	0.233963	-1.97637	0.048113	0.612145	STABLE
Stx5a	55.5778	-0.481655	0.243708	-1.97636	0.0481142	0.612145	STABLE
Polk	3.01518	-0.698359	0.353731	-1.97426	0.0483518	0.614057	STABLE
Rsph1	1.19145	-1.2673	0.642239	-1.97326	0.0484664	0.614057	STABLE
Mcmbp	21.9693	0.376079	0.19061	1.97303	0.0484923	0.614057	STABLE
Tlr3	2.32893	0.83271	0.422071	1.97291	0.0485054	0.614057	STABLE
Thbs4	0.986441	1.20119	0.609079	1.97214	0.0485931	0.614057	STABLE
Pigu	8.09075	-0.528279	0.267906	-1.97188	0.0486228	0.614057	STABLE
Eef1g	5.69789	-0.709406	0.359929	-1.97096	0.0487281	0.614632	STABLE
Zw10	23.1659	-0.292684	0.148617	-1.96938	0.0489092	0.615959	STABLE
C9orf72	11.3707	-0.353058	0.179359	-1.96844	0.0490175	0.615959	STABLE
Ccdc77	3.64354	-0.58351	0.296447	-1.96834	0.0490288	0.615959	STABLE
Mrpl35	53.0761	-0.315996	0.160622	-1.96732	0.0491458	0.615959	STABLE
Septin7	66.4871	-0.195987	0.0996217	-1.96731	0.0491478	0.615959	STABLE
Fdft1	146.663	-0.312462	0.158895	-1.96647	0.049244	0.615959	STABLE
Dbndd1	37.7569	-0.348017	0.176982	-1.9664	0.0492527	0.615959	STABLE
Tdrd5	43.6248	-0.468939	0.238735	-1.96427	0.0494991	0.618287	STABLE
Eprs	34.7462	-0.284158	0.144749	-1.9631	0.0496346	0.61851	STABLE
Rnf182	4.89596	-0.640051	0.326048	-1.96306	0.0496394	0.61851	STABLE
Mrpl47	30.9059	0.345779	0.176188	1.96256	0.0496974	0.61851	STABLE
Arid4b	8.6299	-0.532299	0.271347	-1.96169	0.0497983	0.619017	STABLE
Ankrd33b	6.79369	-0.706183	0.360397	-1.95946	0.0500595	0.619652	STABLE
Snx17	6.29022	-0.607067	0.309874	-1.95908	0.0501038	0.619652	STABLE
Ceacam10	4.45412	-0.747137	0.381404	-1.95891	0.0501231	0.619652	STABLE
Serf2	340.809	0.235477	0.120239	1.95841	0.0501823	0.619652	STABLE
Gtsf1	145.789	-0.392145	0.200281	-1.95797	0.0502333	0.619652	STABLE
Lingo2	7.28669	-0.519562	0.265447	-1.95731	0.0503109	0.619652	STABLE
Mia2	94.614	0.191107	0.0976434	1.95719	0.0503249	0.619652	STABLE
Usp8	25.1034	-0.329658	0.168477	-1.9567	0.0503832	0.619652	STABLE
Cables1	1.16366	-1.12361	0.574399	-1.95615	0.0504472	0.619652	STABLE
Mrpl1	10.5556	-0.531453	0.271767	-1.95555	0.0505183	0.619652	STABLE
Coq9	5.82336	-0.574143	0.293728	-1.95468	0.050621	0.619652	STABLE
Reep1	2.98881	0.732987	0.375144	1.95388	0.0507153	0.619652	STABLE
Grasp	2.82485	0.795302	0.407116	1.9535	0.05076	0.619652	STABLE
Tmem14c	137.917	-0.596579	0.305399	-1.95344	0.0507675	0.619652	STABLE
Sys1	25.8178	0.298694	0.152934	1.9531	0.0508081	0.619652	STABLE
Prr23a3	16.0311	0.429099	0.219832	1.95194	0.0509454	0.619652	STABLE
Cers6	68.9786	0.220867	0.113159	1.95182	0.050959	0.619652	STABLE
Stambp	14.4349	-0.405055	0.207576	-1.95136	0.0510141	0.619652	STABLE
Itgav	0.946678	1.13195	0.58023	1.95086	0.0510733	0.619652	STABLE
Tmpo	18.2209	0.350601	0.17972	1.95082	0.051078	0.619652	STABLE
Donson	9.7609	0.362221	0.185848	1.94902	0.0512929	0.619652	STABLE
Tlk1	8.62079	-0.44512	0.228598	-1.94717	0.051514	0.619652	STABLE
Gnrh1	40.7487	0.358781	0.184305	1.94667	0.0515743	0.619652	STABLE
Atad2	19.6089	-0.327661	0.168343	-1.94639	0.0516079	0.619652	STABLE
Ruvbl1	10.5424	-0.474342	0.243793	-1.94567	0.0516942	0.619652	STABLE
Ccdc181	27.9277	-0.321485	0.165241	-1.94555	0.0517088	0.619652	STABLE
Cdh2	9.09499	0.569341	0.292643	1.94552	0.051713	0.619652	STABLE
Pias2	22.4727	-0.261243	0.134311	-1.94506	0.0517674	0.619652	STABLE
Pdia6	26.288	-0.34115	0.175407	-1.9449	0.0517866	0.619652	STABLE
Atp6v1a	30.5232	0.265395	0.136481	1.94456	0.051828	0.619652	STABLE
Mfn1	17.2724	0.380263	0.195564	1.94444	0.051842	0.619652	STABLE
Med22	36.7825	0.231357	0.119038	1.94356	0.0519485	0.619652	STABLE
Susd4	4.91809	-0.614326	0.31616	-1.94309	0.0520053	0.619652	STABLE
Tcl1b3	44.428	0.377423	0.194296	1.94252	0.0520739	0.619652	STABLE
Arf3	37.4741	0.341644	0.175883	1.94244	0.0520834	0.619652	STABLE
Pramel15	28.4749	-0.410268	0.211278	-1.94184	0.0521566	0.619652	STABLE
Mrpl58	14.1508	-0.566728	0.291896	-1.94154	0.0521928	0.619652	STABLE
Fgf18	1.657	1.29341	0.666575	1.94039	0.0523325	0.619652	STABLE
Csnk1g3	34.3196	-0.294235	0.151645	-1.94028	0.0523451	0.619652	STABLE
Rad17	21.8424	-0.314384	0.162101	-1.93943	0.0524492	0.619652	STABLE
Mapk3	141.853	0.233716	0.12051	1.93938	0.052455	0.619652	STABLE
Gm14124	1.88702	-0.883713	0.455719	-1.93916	0.0524816	0.619652	STABLE
Cttnbp2nl	20.9388	-0.41249	0.212718	-1.93914	0.0524846	0.619652	STABLE
B4galt6	49.2928	0.308963	0.159342	1.939	0.0525016	0.619652	STABLE
Arhgef39	66.6528	0.240241	0.123956	1.93811	0.0526093	0.62021	STABLE
Ehbp1	32.1653	0.240288	0.124044	1.93712	0.0527304	0.620926	STABLE
Gng3	35.6174	-0.399051	0.206218	-1.9351	0.0529784	0.623133	STABLE
Sat1	9.77505	0.47145	0.243824	1.93356	0.0531667	0.624368	STABLE
Cop1	65.1887	0.262519	0.135828	1.93273	0.0532689	0.624368	STABLE
Slx4ip	29.4507	-0.305528	0.158108	-1.9324	0.0533102	0.624368	STABLE
Paox	23.6323	0.266007	0.137747	1.93113	0.0534669	0.624368	STABLE
Accsl	207.968	0.171863	0.0889975	1.9311	0.0534713	0.624368	STABLE
Nxt2	2.93348	0.67092	0.347527	1.93056	0.0535379	0.624368	STABLE
Zfp97	1.41376	-1.20793	0.625755	-1.93035	0.0535632	0.624368	STABLE
Fbxo43	49.808	0.228497	0.118374	1.9303	0.0535693	0.624368	STABLE
Ebf2	3.2659	0.711769	0.369008	1.92887	0.0537471	0.624918	STABLE
Timm50	5.81483	-0.703771	0.364978	-1.92826	0.0538232	0.624918	STABLE
Cox5a	108.374	-0.382644	0.198444	-1.92822	0.0538272	0.624918	STABLE
Tmem87a	10.7751	-0.440698	0.228582	-1.92796	0.0538597	0.624918	STABLE
Oma1	10.0201	0.371414	0.192919	1.92524	0.0542	0.627675	STABLE
Slc23a3	16.4327	0.988706	0.513692	1.9247	0.0542663	0.627675	STABLE
Hbp1	19.141	-0.408505	0.212262	-1.92453	0.0542883	0.627675	STABLE
Mrgbp	17.146	0.265886	0.138189	1.92407	0.0543454	0.627675	STABLE
Psma6	27.9227	-0.589087	0.306276	-1.92338	0.054432	0.627675	STABLE
Bmi1	114.149	0.22247	0.115681	1.92313	0.0544637	0.627675	STABLE
Bbip1	31.9303	0.231506	0.120427	1.92238	0.0545585	0.628064	STABLE
Ttyh1	3.668	-0.767978	0.399639	-1.92168	0.0546463	0.628371	STABLE
Nktr	8.55419	-0.41973	0.218495	-1.92101	0.0547307	0.628639	STABLE
Stxbp4	4.10035	-0.596847	0.311648	-1.91514	0.0554752	0.634981	STABLE
Smim26	18.2898	0.476394	0.248755	1.91511	0.055478	0.634981	STABLE
Otud3	11.8769	-0.424405	0.221661	-1.91466	0.0555357	0.634981	STABLE
Dtwd1	4.78372	-0.59827	0.312598	-1.91386	0.0556375	0.634981	STABLE
Phyhipl	12.3404	-0.468286	0.244788	-1.91302	0.055745	0.634981	STABLE
Tekt4	14.0461	-0.533662	0.278981	-1.91289	0.0557616	0.634981	STABLE
Nbdy	2.66798	0.654523	0.342248	1.91242	0.0558219	0.634981	STABLE
Foxm1	29.1433	0.334889	0.175126	1.91227	0.0558414	0.634981	STABLE
Mrpl4	26.1173	-0.431514	0.225672	-1.91212	0.0558602	0.634981	STABLE
Nmral1	2.63672	-0.837165	0.438069	-1.91104	0.0559999	0.634981	STABLE
Pdzd11	24.0052	-0.363558	0.190403	-1.90941	0.0562086	0.634981	STABLE
Oit1	2.52401	-0.76049	0.398304	-1.90932	0.0562208	0.634981	STABLE
Stn1	5.59187	-0.644447	0.337565	-1.9091	0.0562489	0.634981	STABLE
Stard4	8.8323	-0.503868	0.26404	-1.9083	0.0563522	0.634981	STABLE
Bora	17.1306	-0.500635	0.262432	-1.90767	0.0564336	0.634981	STABLE
Ntan1	12.0696	0.305698	0.160376	1.90613	0.056633	0.634981	STABLE
Sh3d19	8.48561	-0.415737	0.21817	-1.90557	0.0567063	0.634981	STABLE
Pja2	6.83361	-0.515693	0.270626	-1.90556	0.0567072	0.634981	STABLE
Trim61	384.363	0.251361	0.131909	1.90556	0.0567072	0.634981	STABLE
Majin	2.68427	-0.709652	0.372446	-1.90538	0.0567307	0.634981	STABLE
Rbm48	24.5285	0.332861	0.174722	1.90509	0.0567687	0.634981	STABLE
Ksr2	2.63519	-0.73469	0.385774	-1.90446	0.0568509	0.634981	STABLE
Lbx1	5.71122	0.642439	0.337437	1.90388	0.0569264	0.634981	STABLE
Fkbp4	2.90225	-0.79247	0.416311	-1.90355	0.0569688	0.634981	STABLE
Syne2	83.9702	-0.248155	0.130377	-1.90336	0.056993	0.634981	STABLE
Slc2a12	2.50092	-0.71468	0.375526	-1.90314	0.0570217	0.634981	STABLE
Eloa	7.04781	-0.571157	0.300123	-1.90308	0.0570306	0.634981	STABLE
Ndufb3	44.3928	0.225099	0.118293	1.90288	0.0570558	0.634981	STABLE
Rps8	82.6519	0.197993	0.104079	1.90233	0.057128	0.634981	STABLE
Siah2	207.706	0.236319	0.124363	1.90023	0.0574028	0.634981	STABLE
Polr2a	5.82182	0.53199	0.280019	1.89984	0.0574543	0.634981	STABLE
Tdrd3	11.8926	-0.404328	0.212848	-1.89961	0.0574844	0.634981	STABLE
Mat1a	20.202	-0.374456	0.197154	-1.89931	0.0575239	0.634981	STABLE
Tnrc6b	54.5525	-0.259722	0.136829	-1.89815	0.0576761	0.634981	STABLE
Ccdc38	9.14364	-0.431981	0.227581	-1.89814	0.0576777	0.634981	STABLE
Defa29	11.252	-0.580624	0.305916	-1.89799	0.0576978	0.634981	STABLE
Mb	2.80289	-0.855298	0.450674	-1.89782	0.05772	0.634981	STABLE
Snx5	2.02818	-0.815939	0.430013	-1.89748	0.057765	0.634981	STABLE
Cage1	15.683	-0.570064	0.300495	-1.89708	0.0578169	0.634981	STABLE
Kat8	26.2525	-0.440243	0.232087	-1.89688	0.0578434	0.634981	STABLE
Rprd1a	8.89915	-0.478255	0.252217	-1.89621	0.0579326	0.634981	STABLE
Nfe2l2	4.27487	-0.578455	0.305061	-1.89619	0.0579343	0.634981	STABLE
Rbbp8	22.0027	-0.286505	0.151098	-1.89616	0.0579389	0.634981	STABLE
Gfra4	19.8827	0.345303	0.182214	1.89504	0.0580869	0.635924	STABLE
Atp6v0c	194.181	-0.336968	0.177928	-1.89384	0.0582459	0.636133	STABLE
Kdelr2	36.1999	0.228886	0.120871	1.89364	0.0582731	0.636133	STABLE
Tro	1.68291	-0.920997	0.4864	-1.8935	0.0582916	0.636133	STABLE
Thumpd2	2.09834	-0.767815	0.405679	-1.89267	0.0584021	0.636299	STABLE
Klhl24	4.79447	-0.571743	0.302181	-1.89205	0.0584839	0.636299	STABLE
Ddx10	14.5987	-0.326301	0.172503	-1.89156	0.058549	0.636299	STABLE
Patl1	8.68215	0.406768	0.215082	1.89122	0.0585946	0.636299	STABLE
Ttll1	2.74413	-0.713362	0.377401	-1.8902	0.0587318	0.636299	STABLE
Cnih4	44.0497	0.369185	0.195348	1.88988	0.0587736	0.636299	STABLE
Nifk	28.2325	-0.261304	0.138289	-1.88955	0.0588181	0.636299	STABLE
Ddhd1	59.6359	0.352939	0.186808	1.88932	0.0588494	0.636299	STABLE
Cfap20dc	5.51521	0.540308	0.286074	1.8887	0.0589321	0.636299	STABLE
Parp1	8.84101	-0.486237	0.257485	-1.88841	0.0589713	0.636299	STABLE
Tmem242	8.66626	-0.515784	0.273149	-1.88829	0.0589877	0.636299	STABLE
Usp47	16.1496	-0.373461	0.197939	-1.88675	0.0591945	0.637861	STABLE
Ryk	40.5332	0.259806	0.137766	1.88585	0.0593147	0.638068	STABLE
Zfp729b	7.41748	-0.420476	0.223014	-1.88542	0.0593729	0.638068	STABLE
Tmem147	10.3583	-0.557063	0.295492	-1.8852	0.0594025	0.638068	STABLE
Mipep	27.4832	-0.508068	0.269566	-1.88476	0.059462	0.638068	STABLE
Rps3a1	29.2793	-0.45303	0.240488	-1.8838	0.0595923	0.638424	STABLE
Snw1	58.0249	-0.238385	0.126558	-1.8836	0.0596194	0.638424	STABLE
Slc28a3	0.756356	-1.45244	0.771855	-1.88175	0.0598701	0.639294	STABLE
Rufy2	4.54793	-0.868879	0.46177	-1.88163	0.0598864	0.639294	STABLE
Fam98a	19.4794	-0.456106	0.242414	-1.88152	0.0599016	0.639294	STABLE
H2-Q6	6.7547	0.861822	0.458348	1.88028	0.0600702	0.639294	STABLE
Rex1bd	14.041	-0.532634	0.283341	-1.87984	0.0601305	0.639294	STABLE
Zfp383	9.38515	0.671939	0.357451	1.87981	0.0601341	0.639294	STABLE
Akap11	7.95598	-0.402547	0.214145	-1.87979	0.0601372	0.639294	STABLE
Sycp3	20.2124	-0.390097	0.207571	-1.87934	0.0601981	0.639294	STABLE
Golph3	67.4282	0.316736	0.168655	1.87801	0.0603798	0.639316	STABLE
Ccna2	52.3329	0.189015	0.100676	1.87745	0.0604564	0.639316	STABLE
Lig1	12.0472	-0.366955	0.195476	-1.87723	0.060486	0.639316	STABLE
Ppie	5.537	-0.730365	0.389119	-1.87697	0.0605223	0.639316	STABLE
Fbxl7	5.35354	0.477476	0.254437	1.8766	0.0605732	0.639316	STABLE
Alas1	34.5147	-0.295812	0.157666	-1.8762	0.0606282	0.639316	STABLE
Cuta	24.6046	0.301792	0.160857	1.87614	0.0606355	0.639316	STABLE
Tmco3	24.3504	0.296906	0.158334	1.87519	0.0607662	0.640037	STABLE
Usp21	8.52273	0.388918	0.20755	1.87385	0.0609505	0.640303	STABLE
9130409I23Rik	22.0606	-0.323692	0.172746	-1.8738	0.0609576	0.640303	STABLE
Smim7	19.1823	-0.345365	0.184366	-1.87326	0.0610327	0.640303	STABLE
Bub3	84.7061	0.21485	0.114697	1.8732	0.0610406	0.640303	STABLE
Nub1	31.0448	-0.284334	0.151925	-1.87155	0.0612693	0.642048	STABLE
Rexo5	1.76075	-0.703234	0.37621	-1.86926	0.0615865	0.644714	STABLE
Mtarc2	28.3809	-0.302879	0.162173	-1.86762	0.0618147	0.646198	STABLE
2700062C07Rik	32.745	-0.469461	0.251615	-1.86579	0.0620701	0.646198	STABLE
Med4	52.4194	-0.254541	0.13648	-1.86504	0.0621762	0.646198	STABLE
Prkar1a	21.9953	-0.275741	0.14794	-1.86387	0.0623402	0.646198	STABLE
Asb3	3.55728	-0.702437	0.376898	-1.86373	0.062359	0.646198	STABLE
Paics	25.3603	-0.282879	0.151797	-1.86353	0.0623873	0.646198	STABLE
Gosr1	3.20096	-0.661986	0.355253	-1.86342	0.0624031	0.646198	STABLE
Pwp2	10.0035	-0.536804	0.288417	-1.86121	0.0627144	0.646198	STABLE
Vma21	33.4332	0.272432	0.146386	1.86105	0.062737	0.646198	STABLE
Pnpo	5.07739	0.559016	0.300396	1.86093	0.0627539	0.646198	STABLE
Agtpbp1	28.2882	-0.291825	0.156837	-1.8607	0.0627872	0.646198	STABLE
Nptn	39.3093	0.279054	0.150032	1.85996	0.0628905	0.646198	STABLE
Ap1m1	24.3162	-0.316021	0.169982	-1.85914	0.0630072	0.646198	STABLE
Fgfr1op2	17.3476	-0.398187	0.214258	-1.85845	0.0631056	0.646198	STABLE
Fdx1	38.7726	0.281517	0.151482	1.85842	0.063109	0.646198	STABLE
Clns1a	14.2714	-0.449465	0.241906	-1.85801	0.0631673	0.646198	STABLE
Ubl3	46.4321	0.283933	0.152825	1.85789	0.0631841	0.646198	STABLE
Eif4a1	138.338	-0.17122	0.0921631	-1.85779	0.0631988	0.646198	STABLE
Atp5e	172.662	-0.434354	0.233897	-1.85703	0.0633066	0.646198	STABLE
Nup93	28.9646	0.305615	0.164812	1.85432	0.0636929	0.646198	STABLE
Actn3	4.50156	0.622782	0.335864	1.85427	0.0637002	0.646198	STABLE
Sec14l1	15.1503	-0.462013	0.249223	-1.85382	0.0637651	0.646198	STABLE
Appbp2	13.9893	0.41163	0.222053	1.85375	0.0637756	0.646198	STABLE
Cstb	9.87414	-0.605796	0.326817	-1.85362	0.0637932	0.646198	STABLE
Arfgap1	2.66014	0.748956	0.40407	1.85353	0.0638066	0.646198	STABLE
Necap1	2.22158	-0.784414	0.423237	-1.85337	0.0638298	0.646198	STABLE
Ptpre	57.349	0.374783	0.202321	1.85242	0.0639661	0.646198	STABLE
Fbrsl1	24.5553	0.36295	0.196005	1.85174	0.0640634	0.646198	STABLE
Max	52.7575	0.248537	0.134219	1.85172	0.0640654	0.646198	STABLE
Pus3	10.7895	-0.483777	0.261264	-1.85168	0.0640722	0.646198	STABLE
Immt	31.0053	-0.312605	0.168839	-1.85149	0.0640987	0.646198	STABLE
Pdk1	4.0663	0.557534	0.301154	1.85132	0.0641229	0.646198	STABLE
Slc7a11	57.1506	0.267882	0.144735	1.85085	0.0641916	0.646198	STABLE
Ccdc86	14.6581	-0.392692	0.212216	-1.85044	0.0642507	0.646198	STABLE
Oxa1l	8.93524	-0.461179	0.249452	-1.84877	0.0644911	0.646198	STABLE
Hsp90b1	100.601	-0.203291	0.109968	-1.84864	0.0645096	0.646198	STABLE
Phf13	81.8083	0.285337	0.154358	1.84855	0.064523	0.646198	STABLE
Ndufb9	32.5288	-0.321433	0.173895	-1.84843	0.0645401	0.646198	STABLE
Rab3b	31.7929	-0.35366	0.191356	-1.84818	0.0645765	0.646198	STABLE
Tamm41	5.76177	-0.606766	0.328397	-1.84766	0.0646519	0.646198	STABLE
Asz1	28.8369	-0.335329	0.181489	-1.84765	0.0646526	0.646198	STABLE
Foxk2	15.9883	0.349375	0.189112	1.84745	0.0646815	0.646198	STABLE
Ank	5.28826	0.507848	0.274904	1.84737	0.0646938	0.646198	STABLE
Cdc26	22.3355	0.333732	0.180666	1.84723	0.0647143	0.646198	STABLE
Tmem229b	3.91975	-0.520191	0.281617	-1.84716	0.0647239	0.646198	STABLE
Ccdc172	7.72615	-0.572425	0.309922	-1.84699	0.0647479	0.646198	STABLE
Romo1	61.7623	0.245061	0.132686	1.84693	0.0647576	0.646198	STABLE
Btaf1	21.3666	-0.277038	0.150006	-1.84685	0.0647691	0.646198	STABLE
Fyb2	21.1477	-0.396962	0.214972	-1.84658	0.0648083	0.646198	STABLE
Zkscan14	11.226	-0.534869	0.289774	-1.84581	0.0649193	0.646221	STABLE
Anks4b	10.0776	-0.509945	0.276356	-1.84525	0.0650018	0.646221	STABLE
Klhl28	7.4731	-0.422255	0.228845	-1.84516	0.0650148	0.646221	STABLE
Afap1	2.7716	-0.67112	0.363784	-1.84483	0.0650621	0.646221	STABLE
Slc9b2	4.96378	-0.781462	0.423737	-1.84422	0.0651517	0.646444	STABLE
Casp9	2.15292	0.895497	0.485677	1.84381	0.0652104	0.646444	STABLE
Erg28	30.2413	0.301869	0.163789	1.84304	0.0653231	0.646723	STABLE
Tyms	36.3876	-0.577266	0.313262	-1.84276	0.0653643	0.646723	STABLE
Pramel29	338.994	0.211605	0.114953	1.8408	0.0656513	0.648938	STABLE
Scand1	9.23217	0.433474	0.235596	1.8399	0.065783	0.648983	STABLE
Alg8	1.92143	-0.868296	0.471996	-1.83963	0.065823	0.648983	STABLE
Arl15	5.70769	-0.623055	0.338713	-1.83948	0.0658453	0.648983	STABLE
Rnpep	1.56486	-0.815022	0.443252	-1.83873	0.0659546	0.649438	STABLE
Lrrc36	27.2059	-0.59907	0.325997	-1.83766	0.066113	0.650258	STABLE
Tk1	19.6329	-0.404519	0.220169	-1.83731	0.0661643	0.650258	STABLE
Foxr1	26.1591	-0.419962	0.228714	-1.83619	0.0663295	0.651259	STABLE
Ermp1	170.209	0.263542	0.143622	1.83496	0.066511	0.652417	STABLE
Skap1	28.3314	0.478962	0.261244	1.83339	0.0667443	0.653237	STABLE
Slc35b2	1.98061	0.902779	0.492429	1.83332	0.066755	0.653237	STABLE
Senp1	62.634	-0.232494	0.126832	-1.83309	0.0667893	0.653237	STABLE
Bcap31	38.4099	-0.370337	0.202073	-1.83269	0.0668487	0.653237	STABLE
Zdhhc8	19.016	0.363341	0.198541	1.83005	0.0672417	0.656453	STABLE
Emc6	52.0371	-0.27559	0.150642	-1.82944	0.0673332	0.656722	STABLE
Cd300c	1.29822	1.55229	0.849022	1.82832	0.0675009	0.657734	STABLE
Dsc2	3.48966	-0.534817	0.29266	-1.82744	0.0676338	0.657949	STABLE
Trappc11	5.58851	-0.529884	0.290028	-1.82701	0.0676983	0.657949	STABLE
Sil1	13.6916	-0.613532	0.335832	-1.8269	0.067715	0.657949	STABLE
Vps25	29.9591	-0.333007	0.182419	-1.8255	0.0679257	0.659001	STABLE
Htra1	19.0693	-0.298036	0.163315	-1.82492	0.0680133	0.659001	STABLE
Trappc2	43.971	0.216456	0.118613	1.8249	0.0680155	0.659001	STABLE
Ndufc2	66.1075	-0.390014	0.213855	-1.82373	0.0681932	0.6601	STABLE
Mbd5	2.49221	-0.638154	0.350313	-1.82166	0.0685059	0.660546	STABLE
Snap29	18.7153	-0.276439	0.151752	-1.82165	0.0685082	0.660546	STABLE
Rbm5	3.66416	-0.72848	0.399925	-1.82154	0.0685244	0.660546	STABLE
Ttn	12.5075	-0.383995	0.210821	-1.82143	0.0685412	0.660546	STABLE
Micall2	2.17256	0.643229	0.353242	1.82093	0.0686175	0.660546	STABLE
Gdpd3	4.93219	-0.962478	0.528785	-1.82017	0.0687335	0.660546	STABLE
Loxl2	354.994	0.555262	0.305106	1.8199	0.0687747	0.660546	STABLE
Rbm39	91.5805	-0.165847	0.0911376	-1.81974	0.0687981	0.660546	STABLE
Snrpa1	31.452	-0.305597	0.16798	-1.81925	0.0688729	0.660546	STABLE
Fam210a	21.4538	-0.362014	0.198997	-1.81919	0.0688819	0.660546	STABLE
Nelfcd	3.18792	-0.782797	0.430401	-1.81876	0.0689481	0.660565	STABLE
Smim4	3.41223	-0.897043	0.493572	-1.81745	0.0691481	0.660625	STABLE
Hspd1	33.2697	-0.271391	0.14934	-1.81727	0.0691763	0.660625	STABLE
Hdhd2	5.03793	-0.562924	0.309832	-1.81687	0.0692376	0.660625	STABLE
Pfdn2	11.7371	0.361095	0.198889	1.81556	0.0694381	0.660625	STABLE
Kmt2d	24.6361	0.317322	0.17483	1.81503	0.0695199	0.660625	STABLE
Efcab6	23.0712	-0.378627	0.208636	-1.81477	0.0695589	0.660625	STABLE
Ccdc191	11.3941	-0.346586	0.191161	-1.81306	0.0698228	0.660625	STABLE
D6Wsu163e	6.04406	-0.549964	0.303398	-1.81268	0.0698812	0.660625	STABLE
Stk32a	43.7856	-0.284815	0.157126	-1.81266	0.0698842	0.660625	STABLE
Pak2	5.95908	-0.459794	0.253678	-1.81252	0.0699066	0.660625	STABLE
Stx12	30.7842	-0.224073	0.123637	-1.81235	0.0699321	0.660625	STABLE
Cyb5a	106.118	-0.306658	0.169233	-1.81205	0.0699782	0.660625	STABLE
Depdc7	285.293	0.212096	0.117064	1.8118	0.0700171	0.660625	STABLE
Zfp655	125.419	-0.157477	0.0869308	-1.81152	0.0700603	0.660625	STABLE
4930447A16Rik	1.87868	-1.08999	0.601773	-1.81129	0.0700953	0.660625	STABLE
Ppp1cc	2.33055	0.752168	0.415367	1.81085	0.0701642	0.660625	STABLE
Idh3g	3.53625	-0.750919	0.414714	-1.81069	0.0701887	0.660625	STABLE
Rpl4	73.0154	-0.374259	0.206821	-1.80958	0.0703614	0.660625	STABLE
Park7	16.5133	-0.51734	0.285902	-1.8095	0.070373	0.660625	STABLE
Cask	10.8592	0.335386	0.185354	1.80944	0.0703833	0.660625	STABLE
Arrdc3	1.05619	-1.05149	0.581299	-1.80886	0.0704733	0.660625	STABLE
Eif3i	43.4537	0.255467	0.141264	1.80844	0.0705387	0.660625	STABLE
Nudc	88.2119	-0.362657	0.200602	-1.80784	0.0706307	0.660625	STABLE
Kmt5a	28.2348	0.288428	0.159551	1.80775	0.0706455	0.660625	STABLE
Alyref2	1.69391	-0.84531	0.467695	-1.8074	0.0707005	0.660625	STABLE
Myh10	6.21789	-0.574618	0.317979	-1.8071	0.0707474	0.660625	STABLE
Nudt21	8.67323	-0.522606	0.289206	-1.80704	0.0707562	0.660625	STABLE
Terb1	10.8254	-0.362831	0.200808	-1.80686	0.0707844	0.660625	STABLE
Slc19a1	4.69865	0.443179	0.245305	1.80664	0.070818	0.660625	STABLE
Pcgf1	137.512	-0.312722	0.173206	-1.80549	0.0709984	0.660939	STABLE
Carmil1	40.4748	0.325761	0.180444	1.80533	0.0710229	0.660939	STABLE
Sar1a	18.634	-0.436431	0.241764	-1.80519	0.0710445	0.660939	STABLE
Safb2	10.6075	-0.354234	0.196337	-1.80422	0.0711973	0.661349	STABLE
Sumo3	85.1515	0.226622	0.125616	1.80409	0.0712173	0.661349	STABLE
Lzts1	11.2001	0.560002	0.310548	1.80327	0.0713459	0.661369	STABLE
Nek10	2.90274	-0.854272	0.473739	-1.80326	0.0713481	0.661369	STABLE
Grpel2	2.4082	-0.962457	0.534114	-1.80197	0.0715501	0.662644	STABLE
Dcdc2c	6.51141	-0.689652	0.383018	-1.80057	0.0717705	0.662837	STABLE
Map3k2	1.96389	-1.00763	0.559718	-1.80025	0.0718207	0.662837	STABLE
Foxo1	92.492	0.236278	0.131283	1.79977	0.0718971	0.662837	STABLE
Sav1	15.3145	0.471879	0.262214	1.7996	0.0719243	0.662837	STABLE
Mga	16.5203	-0.394177	0.219099	-1.79908	0.0720057	0.662837	STABLE
Akna	1.04566	-0.885985	0.492514	-1.7989	0.072034	0.662837	STABLE
Mknk2	3.61494	-0.702714	0.390652	-1.79883	0.0720462	0.662837	STABLE
Map3k5	15.6643	-0.384088	0.213606	-1.79812	0.0721587	0.662837	STABLE
Tsg101	61.1978	-0.206243	0.114791	-1.79669	0.0723842	0.662837	STABLE
Trir	12.8159	0.512316	0.285166	1.79655	0.0724069	0.662837	STABLE
Zc3h3	16.3845	0.406495	0.226264	1.79655	0.0724073	0.662837	STABLE
Wdr92	29.1184	0.228781	0.127382	1.79602	0.0724907	0.662837	STABLE
Gpr19	5.91334	-0.750737	0.418209	-1.79513	0.0726336	0.662837	STABLE
Kif15	1.37396	-0.869339	0.484597	-1.79394	0.0728223	0.662837	STABLE
Chchd6	25.4219	-0.407255	0.227052	-1.79367	0.0728663	0.662837	STABLE
AA792892	18.1781	-0.528045	0.294409	-1.79358	0.0728806	0.662837	STABLE
Lsm10	46.0373	-0.306019	0.170663	-1.79311	0.072955	0.662837	STABLE
Vapa	56.9876	0.232664	0.129764	1.79298	0.072976	0.662837	STABLE
Tmem237	6.37924	0.475316	0.265165	1.79253	0.073048	0.662837	STABLE
Phactr3	14.3239	-0.344644	0.192272	-1.79248	0.0730561	0.662837	STABLE
Abhd17c	7.32131	0.438572	0.244739	1.792	0.0731333	0.662837	STABLE
E030030I06Rik	4.43442	-1.39585	0.778951	-1.79197	0.0731384	0.662837	STABLE
Polr3f	6.73939	-0.399646	0.223032	-1.79187	0.0731531	0.662837	STABLE
Hp1bp3	14.9436	-0.308821	0.172356	-1.79176	0.0731714	0.662837	STABLE
Fgf9	6.262	0.440191	0.245685	1.79169	0.0731829	0.662837	STABLE
Elf3	1.36616	1.40095	0.782286	1.79084	0.0733191	0.663114	STABLE
Serpinb1c	9.52022	-0.419716	0.234387	-1.79069	0.0733425	0.663114	STABLE
Prkg1	12.8518	0.496533	0.27736	1.79021	0.0734197	0.663229	STABLE
Plod1	3.5174	-0.580771	0.324598	-1.7892	0.0735818	0.66411	STABLE
Gpkow	1.20676	-1.3212	0.73905	-1.7877	0.0738245	0.664639	STABLE
Rpa2	22.6619	-0.417306	0.233438	-1.78765	0.0738323	0.664639	STABLE
Otogl	4.77825	0.622007	0.348073	1.787	0.0739371	0.664639	STABLE
Socs4	7.65642	0.410036	0.229458	1.78698	0.073941	0.664639	STABLE
Tbx19	8.85919	0.36109	0.202187	1.78592	0.0741123	0.664639	STABLE
Dnmt1	437.786	-0.225601	0.126325	-1.78588	0.0741189	0.664639	STABLE
Tank	13.9038	0.351848	0.197028	1.78578	0.0741357	0.664639	STABLE
Yif1a	4.87192	-0.782844	0.438417	-1.78562	0.0741616	0.664639	STABLE
Th	5.24635	-0.424853	0.238028	-1.78489	0.0742794	0.664639	STABLE
Ccdc180	3.70108	-0.716556	0.401475	-1.78481	0.0742923	0.664639	STABLE
Cct5	93.1516	-0.384156	0.215281	-1.78444	0.0743516	0.664639	STABLE
Svbp	30.7091	0.322135	0.180615	1.78354	0.0744979	0.664966	STABLE
Snx4	35.4991	-0.198055	0.111082	-1.78295	0.0745938	0.664966	STABLE
Fus	14.0453	0.587435	0.329612	1.7822	0.0747164	0.664966	STABLE
Sdhb	9.69236	-0.694653	0.389956	-1.78136	0.0748531	0.664966	STABLE
Rab6a	68.5978	0.227201	0.127616	1.78035	0.0750189	0.664966	STABLE
Isl2	5.02564	0.646157	0.362979	1.78015	0.0750518	0.664966	STABLE
Slc30a9	1.82876	-0.67336	0.378292	-1.78	0.0750759	0.664966	STABLE
Plgrkt	0.695496	0.990499	0.556515	1.77982	0.0751047	0.664966	STABLE
Psma2	221.783	0.195479	0.109858	1.77938	0.0751783	0.664966	STABLE
Stxbp3	3.65676	-0.775541	0.435865	-1.77931	0.0751883	0.664966	STABLE
Exo1	39.1686	-0.330397	0.185696	-1.77924	0.0752007	0.664966	STABLE
Lrp1b	5.40987	-0.538554	0.302706	-1.77914	0.0752174	0.664966	STABLE
Rdh11	46.0286	-0.49818	0.280035	-1.77899	0.0752418	0.664966	STABLE
Pdhb	15.9764	-0.313031	0.176073	-1.77785	0.0754279	0.664966	STABLE
Myo5a	16.8608	-0.279429	0.157178	-1.77779	0.0754385	0.664966	STABLE
Zfp141	3.92355	-0.622023	0.349921	-1.77761	0.0754681	0.664966	STABLE
Cd9	49.5011	-0.329292	0.185257	-1.77749	0.0754879	0.664966	STABLE
Papola	95.7044	0.157333	0.0885834	1.77609	0.0757173	0.666416	STABLE
Osbpl1a	7.02503	0.47634	0.268405	1.7747	0.0759471	0.666875	STABLE
Txndc2	18.5099	-0.437486	0.246526	-1.7746	0.0759632	0.666875	STABLE
Prpf3	14.2285	-0.411987	0.232158	-1.7746	0.075964	0.666875	STABLE
Oip5	2.08262	-0.909933	0.513069	-1.77351	0.0761444	0.667888	STABLE
E130308A19Rik	3.67872	-0.518657	0.292787	-1.77145	0.0764861	0.669132	STABLE
Bms1	127.21	-0.229765	0.129727	-1.77114	0.0765373	0.669132	STABLE
Slc38a6	1.33061	-0.83983	0.474429	-1.77019	0.0766954	0.669132	STABLE
Zfp61	7.15437	-0.601409	0.339802	-1.76988	0.0767468	0.669132	STABLE
Ubap1	6.31087	-0.431398	0.243832	-1.76924	0.0768534	0.669132	STABLE
Cox6a1	155.373	0.209511	0.118434	1.76901	0.0768914	0.669132	STABLE
Unc50	198.544	0.189393	0.107066	1.76894	0.0769042	0.669132	STABLE
Mbl2	114.273	-0.190596	0.107778	-1.7684	0.0769936	0.669132	STABLE
Ugcg	101.442	0.263529	0.149029	1.76831	0.0770095	0.669132	STABLE
Rttn	35.2668	-0.281135	0.15899	-1.76825	0.0770185	0.669132	STABLE
Ahctf1	22.6579	0.285825	0.161646	1.76821	0.0770253	0.669132	STABLE
Hsf2	1.70441	-0.882035	0.4989	-1.76796	0.0770674	0.669132	STABLE
Prodh	4.2416	-0.557941	0.315714	-1.76724	0.0771889	0.669622	STABLE
Ndufa4	113.528	0.224266	0.126994	1.76597	0.0774015	0.6709	STABLE
Fzd7	4.81652	0.469813	0.266144	1.76526	0.07752	0.671361	STABLE
Letm2	6.72993	-0.378957	0.214818	-1.76408	0.077718	0.671781	STABLE
Ccdc117	140.148	0.215153	0.121965	1.76405	0.0777235	0.671781	STABLE
Fchsd2	23.7302	0.231141	0.131047	1.76381	0.0777645	0.671781	STABLE
Pced1b	9.04317	0.481586	0.27321	1.76269	0.0779521	0.672377	STABLE
Cycs	112.846	-0.356601	0.202313	-1.76262	0.0779644	0.672377	STABLE
Rtcb	8.5028	-0.632535	0.35905	-1.76169	0.0781215	0.672513	STABLE
Mki67	46.4363	-0.249033	0.141416	-1.76099	0.0782393	0.672513	STABLE
Ubac2	22.9759	0.300216	0.170591	1.75986	0.0784323	0.672513	STABLE
Vamp4	9.84779	-0.382242	0.217239	-1.75954	0.078485	0.672513	STABLE
Cstf1	6.88026	-0.533699	0.303369	-1.75924	0.0785365	0.672513	STABLE
Gm7827	10.4574	0.405836	0.230725	1.75896	0.0785841	0.672513	STABLE
Mtres1	7.55372	-0.507807	0.288732	-1.75875	0.0786205	0.672513	STABLE
Gm38396	6.04239	-0.578495	0.328929	-1.75872	0.0786247	0.672513	STABLE
Tbc1d14	140.824	0.169294	0.0962599	1.75872	0.078625	0.672513	STABLE
Kdm6a	81.6195	0.25106	0.142779	1.75838	0.0786822	0.672513	STABLE
Nt5m	4.10139	-0.585435	0.332959	-1.75828	0.0786997	0.672513	STABLE
Cenpm	26.2185	-0.438574	0.249579	-1.75726	0.0788741	0.673197	STABLE
Nup160	20.0503	0.24526	0.139587	1.75704	0.0789107	0.673197	STABLE
Pard3b	0.922085	-0.864468	0.492162	-1.75647	0.0790085	0.673235	STABLE
Rmi2	10.0177	0.604847	0.344397	1.75625	0.0790462	0.673235	STABLE
C1d	1.08589	-1.04066	0.593124	-1.75454	0.0793384	0.674149	STABLE
Rrm1	8.30369	-0.340941	0.194339	-1.75436	0.079369	0.674149	STABLE
Hmbs	4.68925	-0.58448	0.333287	-1.75368	0.0794849	0.674149	STABLE
Mrps18a	11.2891	-0.569635	0.324856	-1.7535	0.0795161	0.674149	STABLE
Rims1	36.5139	0.238391	0.13599	1.753	0.0796016	0.674149	STABLE
Gstm6	2.13328	-0.747929	0.426707	-1.75279	0.0796377	0.674149	STABLE
Cbfa2t3	4.43068	0.604967	0.345217	1.75243	0.0797003	0.674149	STABLE
Tapbpl	11.7355	0.959884	0.547825	1.75217	0.0797441	0.674149	STABLE
Trpm7	13.7943	-0.436297	0.249035	-1.75195	0.0797825	0.674149	STABLE
Igsf23	10.6288	-0.460564	0.26291	-1.75179	0.0798093	0.674149	STABLE
Arl4a	31.4712	-0.266065	0.151963	-1.75085	0.0799723	0.674821	STABLE
Gripap1	2.17511	-0.652963	0.373025	-1.75045	0.08004	0.674821	STABLE
Prrc1	4.45684	0.570067	0.325749	1.75002	0.0801154	0.674821	STABLE
Saraf	84.6474	0.173757	0.09931	1.74964	0.0801803	0.674821	STABLE
B020011L13Rik	5.46327	-0.753972	0.431063	-1.7491	0.0802739	0.674821	STABLE
Hpd	1.27677	-0.88264	0.50464	-1.74905	0.0802827	0.674821	STABLE
Hdac8	2.2628	-0.615116	0.351768	-1.74864	0.0803529	0.674859	STABLE
Nobox	81.8794	-0.440487	0.25209	-1.74734	0.0805789	0.675997	STABLE
Mboat7	3.92045	0.499687	0.286071	1.74673	0.080685	0.675997	STABLE
Lrrc42	69.3291	-0.264234	0.151274	-1.74672	0.0806857	0.675997	STABLE
Foxq1	1.17872	0.930125	0.532763	1.74585	0.0808369	0.676712	STABLE
Mbd6	3.30119	0.532049	0.304819	1.74546	0.0809048	0.67673	STABLE
Rpp38	35.0359	0.266812	0.152907	1.74493	0.0809974	0.67675	STABLE
Atp5a1	74.8343	-0.267429	0.153307	-1.74441	0.0810881	0.67675	STABLE
Copb1	91.1497	0.20597	0.118081	1.74431	0.0811046	0.67675	STABLE
Akap6	0.991933	1.10122	0.631643	1.74342	0.0812599	0.677496	STABLE
Glrx	117.631	-0.316879	0.181807	-1.74294	0.0813439	0.677507	STABLE
Dera	9.25723	-0.562702	0.322898	-1.74266	0.081393	0.677507	STABLE
Cbx5	18.3467	-0.368707	0.211673	-1.74187	0.0815316	0.677722	STABLE
Prkaa2	2.32504	-0.821381	0.471752	-1.74113	0.0816609	0.677722	STABLE
Eif2ak3	11.8546	0.404623	0.232412	1.74098	0.0816876	0.677722	STABLE
Slc27a6	0.790729	1.06339	0.610829	1.7409	0.081701	0.677722	STABLE
Parp12	145.467	0.17758	0.102021	1.74063	0.0817486	0.677722	STABLE
Chmp2a	18.3592	-0.477588	0.274491	-1.7399	0.0818761	0.678112	STABLE
Ephb4	2.415	0.84455	0.485628	1.73909	0.0820194	0.678112	STABLE
Khdc1a	43.6435	-0.348874	0.200692	-1.73836	0.0821479	0.678112	STABLE
Actl6a	22.1568	-0.266447	0.15328	-1.7383	0.0821574	0.678112	STABLE
Sptlc2	27.2738	-0.349848	0.201331	-1.73767	0.0822685	0.678112	STABLE
Arpc5	9.38945	-0.378658	0.217919	-1.73761	0.08228	0.678112	STABLE
Rab10	50.9851	0.24175	0.139143	1.73743	0.0823118	0.678112	STABLE
Riox2	6.54192	-0.55498	0.319438	-1.73736	0.0823233	0.678112	STABLE
Pabpc4	73.3814	-0.204586	0.117819	-1.73644	0.0824853	0.678355	STABLE
Ippk	85.1996	-0.28922	0.166635	-1.73565	0.0826256	0.678355	STABLE
Gpn1	11.0722	-0.652984	0.376282	-1.73536	0.0826773	0.678355	STABLE
Eapp	239.326	-0.436008	0.251261	-1.73528	0.0826912	0.678355	STABLE
Xlr3a	41.8732	-0.318636	0.183651	-1.735	0.08274	0.678355	STABLE
Trim75	20.859	-0.259664	0.149697	-1.7346	0.0828122	0.678355	STABLE
Arpp19	73.996	-0.216777	0.124973	-1.73458	0.0828147	0.678355	STABLE
Orc5	133.396	-0.198677	0.11461	-1.7335	0.0830074	0.679392	STABLE
Gpbp1l1	14.7986	-0.346188	0.199784	-1.73281	0.0831288	0.679844	STABLE
Topors	24.9741	-0.237015	0.136897	-1.73135	0.0833901	0.681022	STABLE
Rnf25	5.06205	-0.565665	0.326867	-1.73057	0.083529	0.681022	STABLE
Gbp8	0.982349	-1.03601	0.598688	-1.73046	0.0835482	0.681022	STABLE
Arpc2	62.5948	0.150879	0.0872029	1.73021	0.0835936	0.681022	STABLE
Cstf2t	2.77065	-0.767848	0.443805	-1.73015	0.0836041	0.681022	STABLE
Cmc4	27.2416	-0.347092	0.200661	-1.72974	0.0836767	0.681074	STABLE
Fbp1	22.6228	-0.413576	0.239153	-1.72934	0.0837483	0.681118	STABLE
Dcaf8l	1.60481	-1.0823	0.625997	-1.72892	0.0838237	0.681192	STABLE
Dgcr2	9.34947	0.403592	0.23351	1.72837	0.0839221	0.681234	STABLE
Pcolce2	6.61757	0.696998	0.403321	1.72815	0.0839615	0.681234	STABLE
Nt5c2	20.899	-0.322495	0.186657	-1.72774	0.0840345	0.68129	STABLE
Ccdc130	19.8626	-0.383758	0.222372	-1.72575	0.0843931	0.683383	STABLE
Pdhx	78.1336	-0.277038	0.160585	-1.72518	0.0844948	0.683383	STABLE
Timm17b	15.5963	0.297909	0.172698	1.72503	0.0845228	0.683383	STABLE
Lama4	8.68416	-0.538301	0.31209	-1.72483	0.0845587	0.683383	STABLE
Tert	4.93538	-0.481142	0.279118	-1.7238	0.0847446	0.683932	STABLE
Kif20b	70.6305	-0.207994	0.120674	-1.72361	0.0847791	0.683932	STABLE
G6pdx	68.4123	-0.373653	0.216818	-1.72334	0.0848262	0.683932	STABLE
Gltp	9.31622	0.400854	0.232868	1.72138	0.0851827	0.686113	STABLE
Ppil3	14.3026	-0.635204	0.369133	-1.7208	0.0852871	0.686113	STABLE
Wipi1	1.29436	-0.84589	0.491648	-1.72052	0.0853383	0.686113	STABLE
Becn1	1.70092	0.744664	0.432978	1.71987	0.0854569	0.686113	STABLE
Fdps	10.4886	-0.497222	0.28923	-1.71912	0.0855923	0.686113	STABLE
Fignl1	21.3061	-0.40951	0.238221	-1.71903	0.0856088	0.686113	STABLE
Mthfd2	86.4178	0.197955	0.115161	1.71894	0.0856248	0.686113	STABLE
Pgap2	3.33023	-0.509296	0.29629	-1.71891	0.0856306	0.686113	STABLE
Hnrnpk	90.1267	-0.209412	0.121908	-1.71779	0.085835	0.686918	STABLE
Pet100	6.73507	-0.396924	0.231091	-1.71761	0.0858685	0.686918	STABLE
Znhit6	21.6767	-0.338932	0.197368	-1.71726	0.0859315	0.686918	STABLE
Opalin	11.1379	-0.456262	0.265757	-1.71684	0.0860081	0.686996	STABLE
Mrpl55	18.8919	-0.489728	0.285521	-1.71521	0.0863076	0.688177	STABLE
Brca1	26.1964	-0.310224	0.180882	-1.71507	0.0863326	0.688177	STABLE
Pole4	164.486	0.147144	0.0858013	1.71494	0.0863569	0.688177	STABLE
Kmt2b	26.1481	0.285342	0.16644	1.71438	0.0864594	0.688395	STABLE
Gpatch1	15.8304	-0.343554	0.200546	-1.71309	0.0866951	0.688395	STABLE
Dtnb	6.62411	-0.53433	0.311932	-1.71297	0.0867186	0.688395	STABLE
Il1r1	14.5202	-0.422635	0.24673	-1.71294	0.0867231	0.688395	STABLE
Uvssa	11.381	-0.319767	0.186689	-1.71283	0.0867435	0.688395	STABLE
Zdhhc24	27.4969	0.291778	0.170371	1.7126	0.0867859	0.688395	STABLE
Washc2	21.5835	0.287037	0.167782	1.71077	0.0871234	0.690539	STABLE
Gabarapl2	23.9624	-0.310975	0.181881	-1.70977	0.0873076	0.691465	STABLE
Aldh6a1	11.0057	-0.392375	0.229565	-1.70921	0.0874116	0.691756	STABLE
Nup43	20.1121	-0.446679	0.26151	-1.70807	0.0876225	0.692596	STABLE
Sptan1	28.155	-0.3336	0.195326	-1.70791	0.0876525	0.692596	STABLE
Lamp1	77.4395	0.205827	0.120597	1.70674	0.0878713	0.692662	STABLE
Lipo3	1.53296	-0.81597	0.478208	-1.70631	0.0879509	0.692662	STABLE
Mtss1	41.1497	0.24091	0.141189	1.70629	0.0879537	0.692662	STABLE
Naxe	10.6354	-0.529125	0.310157	-1.70599	0.0880092	0.692662	STABLE
Selp	18.1194	0.312466	0.183189	1.7057	0.0880632	0.692662	STABLE
Rab11fip5	5.096	0.455031	0.266793	1.70556	0.0880905	0.692662	STABLE
Rfx2	10.2168	0.327961	0.192315	1.70533	0.0881324	0.692662	STABLE
Ndufaf7	11.4374	-0.44116	0.258815	-1.70454	0.0882807	0.693297	STABLE
Endod1	4.37571	-0.645705	0.378979	-1.7038	0.088418	0.693845	STABLE
Zbtb2	9.11995	-0.334065	0.196245	-1.70229	0.0887013	0.695349	STABLE
Supt4a	19.2295	-0.484851	0.284862	-1.70206	0.0887449	0.695349	STABLE
Arl2bp	1.28147	0.978426	0.575165	1.70112	0.0889199	0.69554	STABLE
Slc39a10	168.818	-0.212074	0.124687	-1.70086	0.088969	0.69554	STABLE
Imp3	50.703	0.257401	0.151337	1.70084	0.0889722	0.69554	STABLE
Eif3l	13.6969	-0.52007	0.305911	-1.70007	0.0891174	0.696145	STABLE
Tspan8	5.32882	-0.64359	0.379033	-1.69798	0.0895114	0.698692	STABLE
Rbm19	4.5591	-0.498827	0.293951	-1.69697	0.0897017	0.699066	STABLE
Mras	1.95571	0.624079	0.367795	1.69681	0.0897328	0.699066	STABLE
Zfp182	5.87123	-0.533571	0.314523	-1.69644	0.0898019	0.699066	STABLE
Cct2	40.9965	-0.33767	0.19911	-1.69589	0.0899058	0.699066	STABLE
Rragc	156.035	0.214118	0.126259	1.69586	0.0899119	0.699066	STABLE
Ndufb4c	7.19169	-0.690524	0.40738	-1.69504	0.0900686	0.699066	STABLE
Rack1	42.5054	0.19541	0.115292	1.69492	0.0900913	0.699066	STABLE
Taz	28.0819	0.246679	0.14556	1.69469	0.0901341	0.699066	STABLE
Tmem50b	5.9268	0.377105	0.222547	1.69449	0.0901713	0.699066	STABLE
Mtr	5.36936	-0.526579	0.310864	-1.69392	0.0902803	0.699239	STABLE
Tfb1m	2.22444	-0.717244	0.423487	-1.69366	0.0903298	0.699239	STABLE
Itga8	7.94861	-0.397102	0.234623	-1.69251	0.0905488	0.700138	STABLE
Erh	78.8286	0.182783	0.108032	1.69193	0.0906588	0.700138	STABLE
Coasy	7.50919	-0.428065	0.253058	-1.69157	0.0907282	0.700138	STABLE
Trp53	8.79808	0.413433	0.244414	1.69153	0.0907365	0.700138	STABLE
Fam162b	14.5403	-0.566785	0.335133	-1.69122	0.0907944	0.700138	STABLE
A1bg	6.74697	-0.465887	0.275662	-1.69007	0.0910144	0.700138	STABLE
B230307C23Rik	1.9567	-0.843329	0.499013	-1.69	0.0910287	0.700138	STABLE
U2af2	31.3836	0.326908	0.193446	1.68992	0.091043	0.700138	STABLE
Creld2	98.8357	-0.20578	0.121787	-1.68967	0.0910902	0.700138	STABLE
Egfl6	8.81336	-0.398007	0.235579	-1.68948	0.091127	0.700138	STABLE
Siglece	0.745245	-1.05556	0.625118	-1.68858	0.0912992	0.700938	STABLE
Mea1	30.2508	-0.446479	0.264827	-1.68593	0.0918095	0.700975	STABLE
Acot13	16.8045	-0.544695	0.32312	-1.68574	0.0918461	0.700975	STABLE
Nfxl1	77.8751	0.220645	0.130938	1.68512	0.0919657	0.700975	STABLE
Slc12a5	6.61048	0.420403	0.249538	1.68472	0.0920425	0.700975	STABLE
Top3b	9.75826	-0.40385	0.239807	-1.68407	0.092169	0.700975	STABLE
Serpine2	109.142	-0.20451	0.121456	-1.68381	0.0922181	0.700975	STABLE
Astl	89.5176	-0.330066	0.196035	-1.68371	0.0922374	0.700975	STABLE
Zc3h8	31.2844	-0.211069	0.125361	-1.68368	0.0922432	0.700975	STABLE
Rabl3	2.04247	-0.745136	0.442583	-1.68361	0.0922577	0.700975	STABLE
Vac14	10.0373	-0.486883	0.289205	-1.68352	0.0922743	0.700975	STABLE
Sptssb	6.34797	-0.467891	0.278048	-1.68277	0.0924193	0.700975	STABLE
Pcf11	14.3836	-0.271685	0.161493	-1.68234	0.0925034	0.700975	STABLE
Ddx39a	12.3314	-0.361952	0.215149	-1.68233	0.092504	0.700975	STABLE
Macf1	14.94	-0.28067	0.166854	-1.68212	0.0925451	0.700975	STABLE
Ccdc112	5.38233	0.519475	0.308855	1.68193	0.0925815	0.700975	STABLE
Tmc5	7.28885	-0.574926	0.341854	-1.68179	0.0926097	0.700975	STABLE
Cmss1	3.14896	-0.688039	0.40918	-1.68151	0.0926645	0.700975	STABLE
Atp5g2	59.0102	-0.415202	0.246927	-1.68148	0.0926701	0.700975	STABLE
Nsun4	72.0754	0.1881	0.111873	1.68137	0.0926916	0.700975	STABLE
Tex30	76.3453	-0.248993	0.148114	-1.68109	0.0927459	0.700975	STABLE
Polr2c	55.091	0.328634	0.195508	1.68092	0.0927778	0.700975	STABLE
4930562C15Rik	2.70124	-0.832154	0.495098	-1.68079	0.0928041	0.700975	STABLE
Mpv17	1.23818	-0.951157	0.56666	-1.67853	0.0932435	0.703168	STABLE
Wdr19	3.4518	0.570597	0.339954	1.67845	0.0932585	0.703168	STABLE
Nvl	11.6511	-0.428854	0.25557	-1.67803	0.0933416	0.703168	STABLE
Spc24	54.1009	-0.293856	0.175163	-1.67762	0.0934213	0.703168	STABLE
Nr2c2ap	11.5952	-0.39575	0.235911	-1.67754	0.0934365	0.703168	STABLE
Cyb5r3	11.7657	-0.317953	0.189648	-1.67654	0.0936323	0.703801	STABLE
Slc25a44	9.70451	0.372143	0.221988	1.67641	0.0936576	0.703801	STABLE
Retreg3	2.35732	-0.735552	0.439058	-1.6753	0.0938763	0.704208	STABLE
Cobll1	60.2358	0.220063	0.131402	1.67473	0.0939876	0.704208	STABLE
Senp6	64.1315	0.174795	0.104396	1.67434	0.094063	0.704208	STABLE
Tecr	15.2195	-0.441266	0.263652	-1.67367	0.0941958	0.704208	STABLE
Nagk	1.26912	-0.853149	0.509754	-1.67365	0.0941995	0.704208	STABLE
Cnnm4	6.75206	-0.379924	0.227016	-1.67356	0.0942168	0.704208	STABLE
Dcaf11	13.4467	-0.439997	0.262912	-1.67355	0.0942185	0.704208	STABLE
Zfp948	1.1433	-0.8684	0.518993	-1.67324	0.0942802	0.704208	STABLE
Uqcrb	33.4734	-0.390375	0.233339	-1.673	0.0943283	0.704208	STABLE
Tmem38b	21.3016	0.276729	0.16558	1.67127	0.094668	0.705835	STABLE
Csrp1	1.00366	-0.884371	0.529228	-1.67106	0.0947099	0.705835	STABLE
Dym	18.4646	-0.38938	0.233044	-1.67085	0.0947522	0.705835	STABLE
Psmc1	48.7122	-0.275684	0.165059	-1.67022	0.0948762	0.706247	STABLE
Cdk2ap1	7.322	0.596666	0.357397	1.66948	0.0950226	0.706414	STABLE
Neil3	76.682	-0.203183	0.121709	-1.66941	0.0950361	0.706414	STABLE
Gnpda2	55.7066	-0.228661	0.13702	-1.66881	0.0951544	0.706783	STABLE
Dlgap4	92.6395	-0.241654	0.144868	-1.6681	0.0952965	0.707006	STABLE
Stk3	22.0817	0.343628	0.206016	1.66797	0.095322	0.707006	STABLE
Hoxd13	0.92726	0.829809	0.4977	1.66729	0.0954573	0.707476	STABLE
Cct6a	1.19847	-1.20916	0.725498	-1.66667	0.0955808	0.707476	STABLE
Prrc2a	10.3253	0.428378	0.257035	1.66661	0.0955918	0.707476	STABLE
Alms1	15.87	-0.269759	0.161981	-1.66538	0.0958367	0.708093	STABLE
Dpep2	1.52104	-0.721552	0.433398	-1.66487	0.0959385	0.708093	STABLE
Swt1	53.5391	0.246985	0.148354	1.66484	0.0959452	0.708093	STABLE
Rnft1	14.2218	0.301994	0.181473	1.66413	0.0960867	0.708093	STABLE
Slco5a1	1.63265	-0.716913	0.430808	-1.66411	0.0960897	0.708093	STABLE
Stx3	0.686421	-1.03258	0.620531	-1.66402	0.0961079	0.708093	STABLE
Lrrc8b	48.6507	0.213015	0.128031	1.66377	0.0961574	0.708093	STABLE
Sars	23.4932	-0.28785	0.173105	-1.66286	0.0963397	0.708928	STABLE
Eipr1	7.59805	-0.439493	0.264388	-1.6623	0.0964523	0.709249	STABLE
Zmym4	8.29132	-0.32943	0.198272	-1.66151	0.0966116	0.709912	STABLE
Cnot6l	236.615	0.20127	0.121163	1.66115	0.0966836	0.709934	STABLE
Cox4i1	63.9728	-0.46615	0.280808	-1.66003	0.0969079	0.710306	STABLE
Strada	14.026	-0.33008	0.198885	-1.65965	0.0969855	0.710306	STABLE
Srpk1	141.803	-0.271275	0.163459	-1.65959	0.0969964	0.710306	STABLE
Cyp2r1	2.01983	-0.668019	0.402537	-1.65952	0.0970107	0.710306	STABLE
Pih1d2	1.75315	-0.805864	0.486202	-1.65747	0.0974251	0.71236	STABLE
Map11	9.05459	0.58067	0.350341	1.65744	0.0974298	0.71236	STABLE
Ccbe1	1.45011	-0.976825	0.589592	-1.65678	0.0975639	0.712834	STABLE
Mapkbp1	8.65166	0.351145	0.211991	1.65642	0.0976375	0.712864	STABLE
Dkk1	2.88028	-0.84297	0.509151	-1.65564	0.0977952	0.713509	STABLE
Hypk	105.545	0.153177	0.0925984	1.65421	0.0980854	0.715119	STABLE
Rnf215	2.46483	0.679378	0.410987	1.65304	0.0983231	0.716344	STABLE
Cox7b	100.464	0.299233	0.181117	1.65215	0.0985041	0.717155	STABLE
Zfp451	27.652	0.210048	0.127208	1.65122	0.0986932	0.718023	STABLE
Phb	31.0963	-0.414356	0.251116	-1.65006	0.0989309	0.718679	STABLE
Ccdc115	118.841	0.149734	0.0907501	1.64996	0.0989505	0.718679	STABLE
Xpc	11.136	-0.344761	0.208977	-1.64975	0.0989931	0.718679	STABLE
Abcc6	1.88924	-0.842445	0.511025	-1.64854	0.099242	0.71934	STABLE
Gabpb1	27.2475	-0.232379	0.141009	-1.64798	0.0993574	0.71934	STABLE
Tmem69	185.523	0.612068	0.371467	1.64771	0.0994132	0.71934	STABLE
St6galnac3	1.4683	0.770787	0.46785	1.64751	0.0994538	0.71934	STABLE
Nfix	2.19233	0.625817	0.379937	1.64716	0.0995252	0.71934	STABLE
Pfkfb1	1.66453	-0.652022	0.395861	-1.6471	0.099538	0.71934	STABLE
Sf3b6	17.5457	0.349596	0.212273	1.64692	0.0995741	0.71934	STABLE
Cldn34b2	9.10414	-0.514453	0.312471	-1.6464	0.0996812	0.719385	STABLE
Ppp6r2	6.30694	-0.564132	0.342717	-1.64606	0.0997519	0.719385	STABLE
Fam221a	51.4081	0.255211	0.155119	1.64526	0.099917	0.719385	STABLE
Lca5l	0.929498	-0.903963	0.549513	-1.64503	0.0999646	0.719385	STABLE
Phb2	39.2684	-0.331413	0.201494	-1.64478	0.100015	0.719385	STABLE
Tctex1d2	17.7452	0.315298	0.191758	1.64425	0.100124	0.719385	STABLE
Gars	15.9179	-0.241251	0.14674	-1.64408	0.10016	0.719385	STABLE
Echdc3	19.9842	-0.469382	0.285563	-1.6437	0.100237	0.719385	STABLE
Zfp955b	23.6063	0.217898	0.132599	1.64328	0.100324	0.719385	STABLE
Golm1	21.7723	-0.270298	0.164493	-1.64322	0.100337	0.719385	STABLE
Kif13a	2.62458	-0.650787	0.396114	-1.64293	0.100398	0.719385	STABLE
Psmd7	22.4138	-0.279945	0.170405	-1.64282	0.10042	0.719385	STABLE
Rfc4	1.4106	-0.877901	0.534816	-1.6415	0.100693	0.719943	STABLE
Gli3	11.5685	0.806969	0.491606	1.6415	0.100694	0.719943	STABLE
Ehmt1	18.2731	-0.271882	0.16566	-1.6412	0.100755	0.719943	STABLE
Zfp513	28.6789	0.338301	0.206144	1.64109	0.100778	0.719943	STABLE
H2-T23	2.18772	0.833391	0.50814	1.64008	0.100989	0.720946	STABLE
Mrpl16	9.36831	-0.520486	0.317499	-1.63933	0.101145	0.721305	STABLE
Ube2i	110.09	0.150069	0.0915576	1.63906	0.1012	0.721305	STABLE
Wdr70	23.9607	0.240021	0.146459	1.63883	0.101249	0.721305	STABLE
Bclaf1	35.858	-0.190164	0.116106	-1.63784	0.101455	0.721728	STABLE
Eif2a	8.49664	-0.311247	0.190073	-1.63751	0.101524	0.721728	STABLE
Thumpd3	8.82593	-0.486783	0.297365	-1.63699	0.101633	0.721728	STABLE
Arhgef1	2.19901	0.869975	0.5315	1.63683	0.101666	0.721728	STABLE
Mrpl34	33.1224	-0.396417	0.242217	-1.63662	0.10171	0.721728	STABLE
Zfp160	9.56183	-0.461152	0.281788	-1.63652	0.10173	0.721728	STABLE
Patl2	17.8572	-0.44771	0.273664	-1.63598	0.101844	0.721957	STABLE
Slain2	50.9279	0.218523	0.133608	1.63555	0.101934	0.721957	STABLE
Coq4	2.29561	-0.654894	0.400458	-1.63536	0.101973	0.721957	STABLE
Vsig10l	1.05571	-0.781428	0.47814	-1.63431	0.102194	0.723025	STABLE
Mtmr4	12.4761	0.337136	0.206358	1.63375	0.102312	0.723362	STABLE
Tbc1d32	4.34054	-0.544517	0.333393	-1.63326	0.102414	0.723587	STABLE
Nlrp4b	103.119	-0.141017	0.0864495	-1.63121	0.102846	0.724817	STABLE
Gtdc1	18.0873	-0.285189	0.174837	-1.63118	0.102853	0.724817	STABLE
Rps2	172.256	0.13681	0.0838755	1.63111	0.102867	0.724817	STABLE
Fabp7	3.93737	-0.67804	0.415697	-1.63109	0.10287	0.724817	STABLE
Pgm2l1	8.53721	-0.433918	0.266399	-1.62883	0.10335	0.725817	STABLE
Slc22a22	0.715366	-1.34192	0.823923	-1.6287	0.103377	0.725817	STABLE
Crebzf	1.76004	-0.725857	0.445948	-1.62767	0.103595	0.725817	STABLE
Cops3	47.4793	-0.24826	0.152525	-1.62767	0.103595	0.725817	STABLE
Usp4	22.7211	-0.386943	0.237744	-1.62756	0.103618	0.725817	STABLE
Mier2	83.1841	0.262483	0.161285	1.62744	0.103643	0.725817	STABLE
Mfsd14b	22.4818	0.255073	0.156741	1.62736	0.103661	0.725817	STABLE
Bicdl1	3.63287	-0.553239	0.339968	-1.62733	0.103667	0.725817	STABLE
Sp100	0.995837	-0.87976	0.540665	-1.62718	0.103698	0.725817	STABLE
Cstf3	5.82091	-0.483845	0.297478	-1.62649	0.103845	0.725817	STABLE
U2af1	24.4477	0.268965	0.165391	1.62624	0.103899	0.725817	STABLE
Unc13c	59.5463	0.175098	0.107704	1.62573	0.104007	0.725817	STABLE
Fam25c	1.79791	-1.14007	0.701328	-1.62559	0.104036	0.725817	STABLE
Bloc1s5	6.46436	-0.412511	0.253818	-1.62522	0.104115	0.725817	STABLE
Slc18a2	7.32899	-0.352025	0.216602	-1.62522	0.104116	0.725817	STABLE
Zfp110	3.97019	-0.466735	0.287312	-1.62449	0.104272	0.725817	STABLE
Usp51	3.21042	0.578482	0.356209	1.62399	0.104377	0.725817	STABLE
Stk36	4.03195	0.785353	0.4836	1.62397	0.104382	0.725817	STABLE
Barx2	1.03203	0.911629	0.561363	1.62396	0.104385	0.725817	STABLE
Ywhaq	92.8422	-0.313009	0.192767	-1.62377	0.104424	0.725817	STABLE
Map3k6	121.394	-0.333132	0.205249	-1.62307	0.104575	0.726374	STABLE
C2cd2	6.24773	-0.403992	0.249003	-1.62244	0.104709	0.726813	STABLE
Pde8a	9.91939	0.311077	0.191823	1.62169	0.10487	0.727284	STABLE
Dnal4	37.0038	0.257526	0.158823	1.62146	0.104918	0.727284	STABLE
Naa20	34.0786	-0.322588	0.19914	-1.6199	0.105253	0.729111	STABLE
Tubal3	17.3936	-0.334784	0.206832	-1.61863	0.105527	0.730291	STABLE
Zfp93	1.23922	0.707501	0.437147	1.61845	0.105565	0.730291	STABLE
Med1	32.9681	-0.262894	0.16257	-1.61711	0.105855	0.731622	STABLE
Phactr4	14.8812	0.313061	0.193637	1.61674	0.105934	0.731622	STABLE
Pdcd5	87.0696	-0.267832	0.165679	-1.61657	0.105971	0.731622	STABLE
Chd2	6.69828	-0.654116	0.404765	-1.61604	0.106086	0.731756	STABLE
Eefsec	9.12059	-0.479461	0.29676	-1.61565	0.106169	0.731756	STABLE
Cops5	31.6706	-0.274719	0.170113	-1.61492	0.106328	0.731756	STABLE
Spg20	50.0211	0.25724	0.159305	1.61477	0.106361	0.731756	STABLE
Ephb2	1.0174	1.0909	0.675641	1.61461	0.106394	0.731756	STABLE
Nme6	6.46227	-0.368864	0.228476	-1.61445	0.10643	0.731756	STABLE
Ppp1r7	27.3629	-0.3621	0.224325	-1.61418	0.106489	0.731756	STABLE
Pus7	6.40801	-0.425841	0.263951	-1.61334	0.106672	0.732322	STABLE
Lamtor5	46.1923	-0.444861	0.275925	-1.61225	0.106907	0.732322	STABLE
Mtfr1	17.7459	-0.330198	0.204815	-1.61217	0.106924	0.732322	STABLE
Col6a6	4.43463	-0.557488	0.345853	-1.61192	0.106979	0.732322	STABLE
Acadsb	9.34645	-0.339045	0.210338	-1.6119	0.106983	0.732322	STABLE
Dnajc6	0.69375	1.10265	0.684098	1.61183	0.106999	0.732322	STABLE
Rnf41	3.16335	-0.681006	0.422735	-1.61095	0.10719	0.733143	STABLE
Dhx38	8.73482	-0.353328	0.219425	-1.61024	0.107345	0.733663	STABLE
Specc1	0.809916	-1.1604	0.720767	-1.60995	0.107409	0.733663	STABLE
Commd3	29.3647	-0.355628	0.22097	-1.6094	0.10753	0.733763	STABLE
Senp5	14.5505	-0.28175	0.175084	-1.60923	0.107566	0.733763	STABLE
Dcakd	22.9637	-0.4332	0.269315	-1.60853	0.10772	0.733952	STABLE
Aebp2	17.0248	-0.234594	0.145862	-1.60833	0.107762	0.733952	STABLE
Tbc1d22b	16.3331	0.341683	0.212585	1.60728	0.107994	0.733952	STABLE
Polr1b	0.706305	-0.930909	0.579285	-1.607	0.108055	0.733952	STABLE
Mrpl15	8.69892	-0.608388	0.378653	-1.60672	0.108117	0.733952	STABLE
Nav2	31.7348	-0.229092	0.142618	-1.60634	0.108199	0.733952	STABLE
Akr1a1	56.0259	-0.378217	0.235503	-1.606	0.108274	0.733952	STABLE
Ldb1	16.1282	0.341655	0.212761	1.60581	0.108315	0.733952	STABLE
Zfyve19	2.44381	-0.744567	0.463709	-1.60568	0.108345	0.733952	STABLE
Rsf1	5.17691	-0.522269	0.325295	-1.60553	0.108378	0.733952	STABLE
Exd2	2.38786	-0.692808	0.431516	-1.60552	0.108379	0.733952	STABLE
Epsti1	38.4378	0.219951	0.137035	1.60507	0.108479	0.734145	STABLE
Eola1	35.9773	-0.348842	0.217398	-1.60462	0.108577	0.734324	STABLE
Clta	61.4061	-0.297105	0.185257	-1.60375	0.10877	0.735145	STABLE
Pikfyve	8.00843	-0.407457	0.254146	-1.60324	0.108882	0.735415	STABLE
Mob1a	1.01497	0.870817	0.543359	1.60266	0.10901	0.735592	STABLE
Ano6	6.14037	-0.379746	0.237028	-1.60211	0.109131	0.735592	STABLE
Col6a3	6.3829	0.353957	0.220967	1.60185	0.109188	0.735592	STABLE
Slc5a3	1.45086	-1.12774	0.704033	-1.60183	0.109194	0.735592	STABLE
Cmtm8	27.6037	-0.433109	0.270497	-1.60116	0.109342	0.735764	STABLE
Hsf5	15.2235	0.248141	0.154985	1.60106	0.109363	0.735764	STABLE
Zdhhc13	18.2505	0.269748	0.168679	1.59917	0.109782	0.736645	STABLE
Cibar1	17.0729	-0.361411	0.226008	-1.5991	0.109797	0.736645	STABLE
Gclm	29.5946	0.227598	0.142333	1.59906	0.109807	0.736645	STABLE
Ccdc69	345.059	0.206821	0.129339	1.59905	0.109809	0.736645	STABLE
Atp5h	72.2995	-0.303646	0.190009	-1.59806	0.11003	0.736645	STABLE
Rubcn	74.0444	0.228802	0.14318	1.598	0.110043	0.736645	STABLE
Mnt	1.63987	-0.770362	0.482101	-1.59793	0.11006	0.736645	STABLE
Sh3bp4	2.11573	-0.925608	0.579268	-1.59789	0.110067	0.736645	STABLE
Cnep1r1	33.3482	0.348924	0.218464	1.59717	0.110228	0.736681	STABLE
Sap30bp	19.3773	-0.437384	0.273854	-1.59714	0.110234	0.736681	STABLE
Ppif	4.85235	-0.59834	0.374688	-1.5969	0.110287	0.736681	STABLE
Samd5	1.40208	-0.790906	0.495519	-1.59612	0.110463	0.737374	STABLE
Cpxm2	1.53325	-0.829463	0.519895	-1.59544	0.110613	0.737457	STABLE
Sec61g	281.599	0.17723	0.111087	1.59542	0.110619	0.737457	STABLE
Stx8	9.33594	-0.464398	0.291202	-1.59476	0.110766	0.737534	STABLE
Lims1	11.7245	-0.338455	0.212254	-1.59457	0.110808	0.737534	STABLE
Tlcd1	5.96936	-0.542024	0.339954	-1.5944	0.110845	0.737534	STABLE
Pigk	14.9842	-0.325964	0.204803	-1.59159	0.111476	0.740175	STABLE
Slc49a4	0.801932	-1.18881	0.746958	-1.59153	0.11149	0.740175	STABLE
Cnih1	64.1089	-0.302207	0.189886	-1.59151	0.111494	0.740175	STABLE
Zfp108	27.3619	-0.292812	0.184026	-1.59114	0.111578	0.740175	STABLE
Fbxl13	2.30731	-0.606715	0.381334	-1.59103	0.111602	0.740175	STABLE
Clk2	11.8225	0.323717	0.203563	1.59026	0.111776	0.740852	STABLE
Ica1	23.1898	-0.359323	0.226044	-1.58962	0.111922	0.741269	STABLE
Nudt15	1.53913	-0.895673	0.563874	-1.58843	0.11219	0.741269	STABLE
Stk31	32.4552	-0.231726	0.145892	-1.58834	0.112209	0.741269	STABLE
Prkdc	1.59154	-0.785095	0.494352	-1.58813	0.112257	0.741269	STABLE
Alg11	4.71793	-0.508793	0.320384	-1.58807	0.112269	0.741269	STABLE
Bmt2	7.70939	0.342985	0.215994	1.58794	0.1123	0.741269	STABLE
Rnf34	108.058	0.149285	0.0940357	1.58754	0.112391	0.741269	STABLE
Tln2	3.49521	-0.542521	0.341762	-1.58743	0.112416	0.741269	STABLE
Rtraf	57.778	-0.259651	0.163657	-1.58656	0.112613	0.742094	STABLE
Cxxc1	23.0074	0.317082	0.199911	1.58612	0.112712	0.742232	STABLE
Slc11a2	12.4516	-0.376338	0.237348	-1.58559	0.112831	0.742232	STABLE
Dusp14	81.1241	0.197626	0.124646	1.58551	0.112851	0.742232	STABLE
Pip4p1	3.83016	-0.525133	0.331347	-1.58484	0.113002	0.742752	STABLE
Shmt2	11.1219	0.367263	0.231833	1.58417	0.113154	0.743068	STABLE
Adk	32.2565	-0.281425	0.177687	-1.58383	0.113233	0.743068	STABLE
Ttc33	36.3966	-0.284491	0.179642	-1.58366	0.113271	0.743068	STABLE
Sgo1	29.3342	0.346652	0.218934	1.58336	0.113339	0.743068	STABLE
Daxx	10.7381	0.37783	0.23872	1.58273	0.113482	0.743529	STABLE
Nufip1	13.0867	-0.369246	0.233403	-1.58201	0.113647	0.743953	STABLE
Plce1	43.2546	-0.244281	0.154444	-1.58168	0.113723	0.743953	STABLE
Pold2	4.3613	-0.553577	0.350033	-1.5815	0.113764	0.743953	STABLE
Acbd6	20.785	0.249	0.15751	1.58085	0.113911	0.744442	STABLE
Ccdc127	8.92308	-0.368994	0.233534	-1.58004	0.114097	0.744583	STABLE
Tnip3	5.80217	-0.508295	0.321757	-1.57975	0.114165	0.744583	STABLE
Cd99l2	11.5084	0.290994	0.18422	1.5796	0.114198	0.744583	STABLE
Siah1b	74.96	0.155187	0.0982511	1.5795	0.114223	0.744583	STABLE
Bmp2k	21.7729	0.247213	0.156564	1.579	0.114337	0.74461	STABLE
Phf19	2.48488	0.621991	0.393988	1.5787	0.114404	0.74461	STABLE
Pcyt1b	17.659	-0.255657	0.161959	-1.57853	0.114444	0.74461	STABLE
Taf1a	37.6365	-0.282892	0.179294	-1.57781	0.11461	0.745221	STABLE
Kctd21	3.13595	-0.55599	0.352576	-1.57693	0.114811	0.745234	STABLE
Kctd3	46.9021	0.211694	0.134248	1.57689	0.114821	0.745234	STABLE
Atxn7l1	2.01963	-0.757327	0.480542	-1.57599	0.115029	0.745234	STABLE
Pygo1	3.95573	0.456767	0.289889	1.57566	0.115104	0.745234	STABLE
Clcc1	87.0172	-0.273506	0.173629	-1.57523	0.115202	0.745234	STABLE
H2-T-ps	1.48484	2.11504	1.3433	1.57451	0.11537	0.745234	STABLE
Hspa4	33.5364	-0.303182	0.192562	-1.57446	0.115381	0.745234	STABLE
Nlrp9a	83.7446	-0.17602	0.111799	-1.57443	0.115389	0.745234	STABLE
Tsc2	1.76309	-0.838122	0.53234	-1.57441	0.115392	0.745234	STABLE
Eif3g	33.5669	-0.432184	0.274543	-1.57419	0.115443	0.745234	STABLE
Ddx52	7.53483	-0.429308	0.272746	-1.57402	0.115483	0.745234	STABLE
Psmd3	27.7367	0.299883	0.190549	1.57378	0.115537	0.745234	STABLE
Nr1h2	16.7556	0.274651	0.174586	1.57315	0.115683	0.745234	STABLE
Aptx	16.4323	-0.419854	0.266902	-1.57306	0.115704	0.745234	STABLE
Tmem255a	1.19442	0.807619	0.513455	1.57291	0.115739	0.745234	STABLE
Acp1	27.8431	-0.248369	0.157935	-1.5726	0.11581	0.745234	STABLE
Stat5b	0.881216	1.22067	0.776372	1.57227	0.115888	0.745234	STABLE
Btg4	583.151	0.20377	0.129613	1.57214	0.115917	0.745234	STABLE
Prkaa1	8.57998	-0.59299	0.377546	-1.57064	0.116266	0.746626	STABLE
Zfand2b	12.4935	-0.522149	0.332465	-1.57054	0.116289	0.746626	STABLE
Mtmr7	6.35765	-0.385819	0.245702	-1.57027	0.116352	0.746626	STABLE
Rabgap1	8.33398	-0.422216	0.269008	-1.56953	0.116525	0.74678	STABLE
Zbtb17	1.41568	-0.736267	0.469179	-1.56926	0.116586	0.74678	STABLE
Eif2b3	16.4349	-0.35059	0.223415	-1.56923	0.116594	0.74678	STABLE
Pmm1	5.3642	-0.572615	0.365251	-1.56773	0.116944	0.748557	STABLE
Ern1	8.59473	-0.449488	0.286921	-1.56659	0.117211	0.749742	STABLE
Rad52	6.17099	-0.444971	0.284107	-1.56621	0.117299	0.749742	STABLE
Dld	43.1852	-0.244688	0.15625	-1.566	0.117348	0.749742	STABLE
Cdc42bpa	23.7286	-0.263417	0.168281	-1.56534	0.117503	0.750013	STABLE
Tapbp	1.61684	0.767597	0.490479	1.56499	0.117584	0.750013	STABLE
Celf2	51.6763	0.256499	0.163909	1.56489	0.117609	0.750013	STABLE
Cldn25	17.7573	-0.461539	0.295139	-1.5638	0.117864	0.751134	STABLE
Gatad2a	65.0629	0.224557	0.143624	1.56351	0.117934	0.751134	STABLE
9930104L06Rik	0.903414	-0.840646	0.53777	-1.56321	0.118004	0.751134	STABLE
Atxn2l	101.947	0.289837	0.185493	1.56253	0.118164	0.751238	STABLE
Gen1	3.23624	-0.472324	0.302311	-1.56238	0.118199	0.751238	STABLE
Cpsf4l	126.672	-0.471444	0.301944	-1.56136	0.118438	0.751238	STABLE
Tspan14	58.8717	0.192201	0.123109	1.56122	0.118472	0.751238	STABLE
Higd2a	32.6282	0.221676	0.142011	1.56098	0.118529	0.751238	STABLE
Ptgr1	7.94744	-0.477149	0.305698	-1.56085	0.118559	0.751238	STABLE
Supt20	50.9024	-0.386629	0.247725	-1.56072	0.11859	0.751238	STABLE
Egr1	6.39806	0.507166	0.32497	1.56066	0.118605	0.751238	STABLE
Emg1	2.527	-0.817341	0.523902	-1.5601	0.118736	0.751603	STABLE
Izumo4	1.60216	-0.92231	0.591513	-1.55924	0.11894	0.752433	STABLE
Tep1	7.68041	-0.525501	0.337319	-1.55787	0.119263	0.753474	STABLE
Vti1a	8.69693	-0.295241	0.18956	-1.5575	0.119351	0.753474	STABLE
Tph2	2.40103	-0.576986	0.370463	-1.55747	0.119359	0.753474	STABLE
Bmpr1b	51.4519	0.171059	0.109877	1.55682	0.119513	0.753474	STABLE
Mark4	6.35532	0.408379	0.262345	1.55665	0.119553	0.753474	STABLE
Prss12	8.91748	-0.620775	0.398809	-1.55657	0.119572	0.753474	STABLE
Ndufv2	33.6298	-0.271013	0.174136	-1.55632	0.119631	0.753474	STABLE
Rerg	4.70449	0.48137	0.309577	1.55493	0.119963	0.753474	STABLE
Nans	3.90278	-0.678736	0.4366	-1.5546	0.120042	0.753474	STABLE
D5Ertd579e	6.17339	-0.474172	0.305123	-1.55404	0.120176	0.753474	STABLE
H2-K1	5.00245	0.640471	0.412141	1.55401	0.120182	0.753474	STABLE
Sgms2	4.28948	0.462497	0.297627	1.55395	0.120196	0.753474	STABLE
Ncapd3	31.1531	-0.191462	0.12324	-1.55357	0.120287	0.753474	STABLE
Mlx	14.5278	0.425312	0.27377	1.55354	0.120295	0.753474	STABLE
Atf7ip	14.1964	-0.282622	0.181927	-1.55349	0.120306	0.753474	STABLE
Eif5b	198.826	-0.172088	0.110793	-1.55324	0.120367	0.753474	STABLE
Rrp36	345.414	-0.356025	0.229216	-1.55323	0.120368	0.753474	STABLE
Slc12a9	18.5758	0.328431	0.211482	1.553	0.120424	0.753474	STABLE
Snrnp27	124.782	0.161064	0.103744	1.55252	0.120537	0.753684	STABLE
Zfpl1	6.55873	-0.574865	0.370345	-1.55224	0.120604	0.753684	STABLE
Rad51b	12.3668	0.654534	0.421946	1.55123	0.120847	0.754745	STABLE
Fut8	29.054	0.20535	0.132407	1.5509	0.120926	0.75478	STABLE
Tnc	1.25592	1.46709	0.946605	1.54984	0.12118	0.755905	STABLE
Lrrfip2	95.136	0.168808	0.108954	1.54936	0.121295	0.756164	STABLE
Dscc1	8.37125	-0.592124	0.38244	-1.54828	0.121555	0.757323	STABLE
Cdpf1	16.6516	-0.342725	0.221449	-1.54765	0.121708	0.757487	STABLE
Hectd2	9.6317	-0.329488	0.212962	-1.54717	0.121823	0.757487	STABLE
Saxo2	0.687961	0.849999	0.549649	1.54644	0.121998	0.757487	STABLE
Mrap	10.8887	-0.500285	0.323553	-1.54622	0.122051	0.757487	STABLE
Trmt12	7.46391	-0.479149	0.309888	-1.5462	0.122056	0.757487	STABLE
Vmp1	20.2652	-0.354992	0.22973	-1.54526	0.122284	0.757487	STABLE
Smim14	149.522	0.22951	0.148565	1.54484	0.122385	0.757487	STABLE
Timm17a	50.4724	-0.557204	0.360727	-1.54467	0.122427	0.757487	STABLE
Prss44	3.88938	-0.583643	0.377856	-1.54462	0.122439	0.757487	STABLE
Itpa	2.34946	-0.647498	0.419325	-1.54414	0.122554	0.757487	STABLE
Cmpk2	12.5593	-0.237314	0.153732	-1.54368	0.122666	0.757487	STABLE
Nuf2	83.0381	0.201667	0.130642	1.54366	0.122671	0.757487	STABLE
Creg1	20.2248	0.32713	0.211973	1.54326	0.122768	0.757487	STABLE
Nrg1	1.6637	0.727959	0.471812	1.5429	0.122855	0.757487	STABLE
Pecam1	9.56953	-0.295582	0.191624	-1.54251	0.122949	0.757487	STABLE
Fam81b	5.40552	0.4428	0.287102	1.54231	0.122998	0.757487	STABLE
Kynu	2.31743	0.670776	0.434935	1.54225	0.123014	0.757487	STABLE
Tmcc1	9.2597	0.328897	0.213365	1.54148	0.123201	0.757487	STABLE
Fbxo45	1.99671	-0.841385	0.545921	-1.54122	0.123263	0.757487	STABLE
Zfp748	1.71325	-0.692453	0.449315	-1.54113	0.123285	0.757487	STABLE
Hnrnpl	6.07835	0.467011	0.303091	1.54083	0.123359	0.757487	STABLE
Yipf5	48.154	0.17339	0.112547	1.5406	0.123415	0.757487	STABLE
Hexim2	17.2481	-0.37362	0.242532	-1.5405	0.12344	0.757487	STABLE
Agbl2	7.803	0.776975	0.504412	1.54036	0.123473	0.757487	STABLE
Cops6	22.1539	-0.36745	0.23862	-1.5399	0.123585	0.757487	STABLE
Mfsd10	9.04129	0.348877	0.226579	1.53976	0.123618	0.757487	STABLE
Mrpl54	10.3533	-0.45094	0.292877	-1.53969	0.123636	0.757487	STABLE
Agps	24.5534	0.257132	0.167077	1.539	0.123803	0.757487	STABLE
4933427D14Rik	2.9144	-0.646924	0.420461	-1.5386	0.123901	0.757487	STABLE
Psmc3	31.8376	-0.258614	0.168166	-1.53784	0.124087	0.757487	STABLE
Mycbp2	50.0801	-0.168377	0.109498	-1.53771	0.124119	0.757487	STABLE
Sf3b5	46.1932	0.273046	0.177615	1.53729	0.124224	0.757487	STABLE
Fam162a	36.8422	-0.540692	0.351723	-1.53727	0.124228	0.757487	STABLE
Pdia5	10.6599	0.314111	0.204351	1.53711	0.124266	0.757487	STABLE
Cd7	37.8127	-0.349865	0.227646	-1.53688	0.124322	0.757487	STABLE
Zfp281	3.88864	-0.513975	0.334687	-1.53569	0.124615	0.757487	STABLE
Ctif	2.1265	-0.735595	0.479009	-1.53566	0.124622	0.757487	STABLE
Rhd	19.5522	-0.329354	0.214507	-1.5354	0.124686	0.757487	STABLE
Rps7	124.85	-0.398952	0.259838	-1.53539	0.124688	0.757487	STABLE
Tomm6	16.6338	-0.285531	0.185984	-1.53525	0.124723	0.757487	STABLE
Rpl15	58.5611	-0.328684	0.2141	-1.53519	0.124737	0.757487	STABLE
Zfp426	2.85461	-0.550166	0.358456	-1.53482	0.124827	0.757487	STABLE
Btf3	109.996	-0.233033	0.151838	-1.53475	0.124845	0.757487	STABLE
Aunip	5.83204	-0.47896	0.312161	-1.53433	0.124947	0.757487	STABLE
Ssr2	8.47663	-0.416014	0.2712	-1.53398	0.125035	0.757487	STABLE
Mettl8	5.68315	-0.375038	0.244554	-1.53356	0.125139	0.757487	STABLE
Csad	23.8335	0.241158	0.157282	1.53328	0.125207	0.757487	STABLE
Fam3b	2.43498	-0.590647	0.385284	-1.53302	0.125271	0.757487	STABLE
Stx6	8.38476	0.337516	0.220179	1.53292	0.125296	0.757487	STABLE
Eftud2	11.3365	-0.359577	0.234595	-1.53276	0.125335	0.757487	STABLE
Ip6k2	7.95499	-0.413039	0.26948	-1.53272	0.125344	0.757487	STABLE
Gm14322	5.85195	-0.629734	0.410948	-1.53239	0.125425	0.757487	STABLE
Golga5	30.2305	-0.328344	0.214303	-1.53215	0.125486	0.757487	STABLE
A130010J15Rik	1.01588	-0.942885	0.615754	-1.53127	0.125703	0.757768	STABLE
Nrd1	5.85501	-0.377412	0.246503	-1.53106	0.125754	0.757768	STABLE
Akr1b3	157.065	-0.255082	0.16665	-1.53064	0.125858	0.757768	STABLE
Ndufb8	45.562	-0.236301	0.154392	-1.53053	0.125885	0.757768	STABLE
Tmprss11a	21.1655	0.303119	0.198155	1.52971	0.126089	0.757768	STABLE
Hsdl2	21.5703	-0.20649	0.135006	-1.52949	0.126143	0.757768	STABLE
Ndufb7	11.5986	-0.512346	0.334985	-1.52946	0.12615	0.757768	STABLE
Ddx19b	9.24042	-0.381359	0.249401	-1.5291	0.126239	0.757768	STABLE
Xrcc6	13.1234	-0.389815	0.254943	-1.52902	0.126258	0.757768	STABLE
Grhpr	4.30043	-0.56871	0.371955	-1.52898	0.12627	0.757768	STABLE
Eif2d	16.1881	-0.324878	0.212528	-1.52863	0.126355	0.757837	STABLE
Tpm3	16.9224	0.31468	0.205898	1.52833	0.126432	0.757852	STABLE
Ubxn8	7.61095	-0.342903	0.224412	-1.52801	0.126511	0.757884	STABLE
Tapt1	17.6694	0.25455	0.166624	1.52769	0.126589	0.75791	STABLE
Spdl1	58.9977	-0.143245	0.0938149	-1.52688	0.12679	0.758672	STABLE
Pdap1	55.6109	0.215804	0.141364	1.52658	0.126865	0.758682	STABLE
Nup54	62.4802	0.189826	0.124376	1.52623	0.126953	0.758766	STABLE
Aff1	16.4716	-0.300101	0.196718	-1.52554	0.127124	0.759349	STABLE
Ppm1b	49.6459	0.179041	0.117448	1.52443	0.127402	0.760563	STABLE
Btg2	5.9923	0.551738	0.362042	1.52396	0.127519	0.760819	STABLE
Timm13	12.4063	-0.525262	0.344851	-1.52316	0.127719	0.76088	STABLE
4930558C23Rik	5.26914	-0.535188	0.351425	-1.52291	0.127782	0.76088	STABLE
Mos	246.463	0.186936	0.122782	1.52249	0.127885	0.76088	STABLE
Eed	48.7627	0.193769	0.127299	1.52216	0.127969	0.76088	STABLE
Tubgcp2	7.64832	-0.382991	0.251726	-1.52146	0.128144	0.76088	STABLE
Rnf113a1	1.40144	-0.741229	0.487182	-1.52146	0.128144	0.76088	STABLE
Vwde	1.28854	-0.703364	0.462322	-1.52137	0.128166	0.76088	STABLE
Adck2	2.9756	-0.773382	0.508362	-1.52132	0.128179	0.76088	STABLE
Zc3h14	2.2138	-0.690631	0.453986	-1.52126	0.128195	0.76088	STABLE
Flcn	21.4314	0.235292	0.154777	1.5202	0.128461	0.761767	STABLE
Dusp2	1.49313	-0.799124	0.525871	-1.51962	0.128607	0.761767	STABLE
Gipc1	0.957145	-0.830436	0.546726	-1.51893	0.128781	0.761767	STABLE
Fam120a	6.55489	-0.471206	0.310382	-1.51815	0.128977	0.761767	STABLE
Osbp2	8.64235	0.357202	0.235317	1.51796	0.129024	0.761767	STABLE
Eif1b	246.875	0.146415	0.0964583	1.51791	0.129038	0.761767	STABLE
Batf3	13.0007	-0.394462	0.259956	-1.51742	0.129161	0.761767	STABLE
Uhrf1bp1	5.00299	-0.46156	0.304189	-1.51735	0.129179	0.761767	STABLE
Ccdc107	12.0101	-0.538549	0.35495	-1.51725	0.129203	0.761767	STABLE
Fam47e	4.48948	-0.555451	0.366092	-1.51724	0.129205	0.761767	STABLE
Tmem39b	12.8254	-0.32191	0.212171	-1.51722	0.129212	0.761767	STABLE
Stxbp1	11.9026	0.347763	0.229257	1.51691	0.129289	0.761767	STABLE
Pak1	31.7595	0.207605	0.136867	1.51684	0.129308	0.761767	STABLE
Klhl22	2.42737	-0.554874	0.365936	-1.51631	0.12944	0.761816	STABLE
Secisbp2l	78.3275	-0.171919	0.113387	-1.51622	0.129464	0.761816	STABLE
Gns	7.79804	0.395033	0.260661	1.51551	0.129644	0.762438	STABLE
Spam1	4.09681	-0.47997	0.316867	-1.51474	0.129839	0.763113	STABLE
Npnt	1.06168	1.04812	0.692071	1.51447	0.129907	0.763113	STABLE
Smad2	22.9733	-0.312742	0.206583	-1.51388	0.130056	0.763548	STABLE
Ppp3r1	33.0045	0.287207	0.189789	1.5133	0.130203	0.763976	STABLE
Mrps24	23.9798	-0.431918	0.285542	-1.51263	0.130375	0.764311	STABLE
Gm715	4.76426	0.580418	0.38383	1.51218	0.130489	0.764311	STABLE
Ypel5	230.031	0.121438	0.0803258	1.51182	0.13058	0.764311	STABLE
Ptpn21	133.094	0.165399	0.109416	1.51165	0.130623	0.764311	STABLE
Ltc4s	19.3003	-0.517576	0.342404	-1.5116	0.130636	0.764311	STABLE
Eny2	110.244	0.20075	0.132855	1.51105	0.130776	0.764311	STABLE
Tdrd1	88.9456	-0.171734	0.113656	-1.51099	0.13079	0.764311	STABLE
Ddhd2	4.43807	-0.447982	0.296589	-1.51045	0.130929	0.764311	STABLE
Ccz1	28.4088	0.271044	0.179446	1.51045	0.130929	0.764311	STABLE
Ddx1	5.77711	-0.467311	0.309478	-1.51	0.131044	0.764413	STABLE
Dcun1d3	1.86347	-0.685138	0.45394	-1.50931	0.131219	0.764413	STABLE
Fam90a1a	33.286	0.232842	0.154315	1.50888	0.13133	0.764413	STABLE
Spats2	51.828	0.289865	0.19213	1.50869	0.131378	0.764413	STABLE
Tmem35b	21.3947	-0.278601	0.184666	-1.50867	0.131383	0.764413	STABLE
Apip	29.9745	0.246173	0.163195	1.50846	0.131438	0.764413	STABLE
Il1rap	10.6634	0.282874	0.18754	1.50834	0.131467	0.764413	STABLE
Grb7	2.84997	-0.672521	0.446081	-1.50762	0.131651	0.764595	STABLE
Mtfmt	10.4136	-0.300785	0.199526	-1.5075	0.131683	0.764595	STABLE
Prpsap1	28.1519	-0.352478	0.23384	-1.50735	0.131722	0.764595	STABLE
Abraxas1	18.2209	-0.28024	0.186025	-1.50647	0.131948	0.765371	STABLE
Fitm2	0.772676	-0.840633	0.558098	-1.50625	0.132004	0.765371	STABLE
Hspe1	119.546	-0.179332	0.11913	-1.50534	0.132237	0.766094	STABLE
Slc6a6	25.9109	0.24128	0.160307	1.50511	0.132295	0.766094	STABLE
Plrg1	37.6419	-0.289719	0.192543	-1.5047	0.132402	0.766094	STABLE
Pnpt1	2.83208	-0.579095	0.384883	-1.5046	0.132427	0.766094	STABLE
Ppp1ccb	0.704919	0.871488	0.579474	1.50393	0.132599	0.76647	STABLE
Seh1l	22.1664	0.297822	0.198141	1.50308	0.132818	0.76647	STABLE
Ccnt1	8.09556	-0.338572	0.225258	-1.50304	0.132829	0.76647	STABLE
Nlrp14	606.177	-0.169313	0.112657	-1.50291	0.132862	0.76647	STABLE
Rcl1	7.10142	-0.446245	0.296922	-1.5029	0.132865	0.76647	STABLE
1700016K19Rik	0.779871	0.964443	0.641881	1.50252	0.132962	0.766478	STABLE
1110059G10Rik	87.325	0.166295	0.110711	1.50207	0.133078	0.766478	STABLE
Kif13b	5.59309	-0.422674	0.281402	-1.50203	0.13309	0.766478	STABLE
Spast	55.7493	0.170188	0.113383	1.501	0.133356	0.76662	STABLE
Clint1	50.9146	0.194865	0.129901	1.50011	0.133587	0.76662	STABLE
Btbd8	6.7843	-0.431242	0.287505	-1.49995	0.133628	0.76662	STABLE
Mrps10	1.94928	-0.664954	0.443426	-1.49958	0.133722	0.76662	STABLE
Ube2e2	1.9237	0.534869	0.356817	1.499	0.133874	0.76662	STABLE
Prdx3	8.65926	-0.363107	0.242373	-1.49813	0.134099	0.76662	STABLE
Rpl14	69.122	-0.332451	0.221954	-1.49784	0.134175	0.76662	STABLE
Atf6	17.2126	0.259344	0.173152	1.49779	0.134189	0.76662	STABLE
Sh3kbp1	32.2221	0.236229	0.157723	1.49774	0.1342	0.76662	STABLE
Gtf2a2	52.2605	0.263886	0.176331	1.49653	0.134515	0.76662	STABLE
Tmem178b	3.85246	-0.516916	0.34553	-1.49601	0.134652	0.76662	STABLE
Rtf2	29.9072	-0.244817	0.163684	-1.49567	0.13474	0.76662	STABLE
Pggt1b	4.30077	-0.408881	0.27342	-1.49543	0.134803	0.76662	STABLE
Elp2	39.8895	-0.362485	0.242466	-1.49499	0.134916	0.76662	STABLE
Fanci	3.78266	-0.461285	0.308628	-1.49463	0.135011	0.76662	STABLE
Dxo	5.06902	-0.516104	0.345317	-1.49458	0.135024	0.76662	STABLE
Rbm3	37.4556	-0.305791	0.204608	-1.49452	0.135039	0.76662	STABLE
Cyp11a1	0.681736	1.13335	0.758463	1.49427	0.135104	0.76662	STABLE
Fam161a	10.978	-0.377149	0.252417	-1.49415	0.135137	0.76662	STABLE
Gm4779	3.913	-0.568856	0.380794	-1.49387	0.13521	0.76662	STABLE
Rsu1	15.6621	0.245369	0.164262	1.49376	0.135237	0.76662	STABLE
Wdr60	3.09519	-0.612691	0.410213	-1.49359	0.135282	0.76662	STABLE
Slf2	64.1524	-0.208667	0.139709	-1.49358	0.135285	0.76662	STABLE
Kdr	1.99804	0.731185	0.48959	1.49346	0.135316	0.76662	STABLE
Sdc2	1.61701	-0.834543	0.55884	-1.49335	0.135346	0.76662	STABLE
Sema6a	2.73701	0.61609	0.412614	1.49314	0.135401	0.76662	STABLE
Ttc17	11.5267	-0.291445	0.195212	-1.49297	0.135446	0.76662	STABLE
Eml4	31.6112	-0.2266	0.151796	-1.49279	0.135492	0.76662	STABLE
Epb41	30.2168	0.203979	0.136657	1.49263	0.135533	0.76662	STABLE
Atp11c	22.0684	0.276518	0.185295	1.49232	0.135616	0.76662	STABLE
Metap2	92.7779	0.135091	0.0905319	1.49219	0.135648	0.76662	STABLE
Rapgef5	74.8618	-0.161353	0.108135	-1.49214	0.135662	0.76662	STABLE
Ror1	0.659105	-1.11975	0.750593	-1.49182	0.135745	0.76662	STABLE
Noto	17.4945	-0.356533	0.238994	-1.4918	0.135751	0.76662	STABLE
Grik2	1.26879	-0.780028	0.522889	-1.49176	0.135761	0.76662	STABLE
Mphosph9	31.6388	-0.246992	0.165607	-1.49143	0.135848	0.76662	STABLE
Tm9sf4	15.386	-0.234296	0.157105	-1.49133	0.135874	0.76662	STABLE
Togaram1	55.9251	0.206401	0.138464	1.49065	0.136055	0.76701	STABLE
Cldn10	1.44119	0.857041	0.575088	1.49028	0.136151	0.76701	STABLE
Surf1	13.6008	-0.452723	0.303845	-1.48998	0.13623	0.76701	STABLE
Slc6a20b	4.99009	-0.477629	0.320571	-1.48994	0.136241	0.76701	STABLE
Vps11	4.49997	-0.468446	0.314674	-1.48867	0.136574	0.768462	STABLE
Cd81	1.06026	-0.829169	0.557394	-1.48758	0.136861	0.769657	STABLE
Dnaja1	350.484	-0.135292	0.0909819	-1.48702	0.137011	0.769673	STABLE
Mrpl23	9.43188	-0.567258	0.381477	-1.487	0.137014	0.769673	STABLE
Wls	5.22526	-0.430183	0.28941	-1.48641	0.13717	0.770128	STABLE
Chchd7	14.908	-0.434775	0.292666	-1.48557	0.137393	0.770435	STABLE
Coa5	8.65564	-0.323705	0.217945	-1.48526	0.137474	0.770435	STABLE
Capn12	0.679433	-1.02773	0.69202	-1.48511	0.137515	0.770435	STABLE
Mrpl30	23.3838	-0.342288	0.230583	-1.48444	0.137691	0.770435	STABLE
Tspan3	18.0687	-0.38438	0.258954	-1.48436	0.137714	0.770435	STABLE
Sptlc1	37.6911	0.205562	0.138492	1.48429	0.137733	0.770435	STABLE
Lpin2	146.546	-0.158689	0.106917	-1.48423	0.137749	0.770435	STABLE
Wasf2	42.3793	-0.234865	0.158403	-1.48271	0.138152	0.770758	STABLE
Panx2	1.79743	-0.707327	0.477076	-1.48263	0.138173	0.770758	STABLE
Gm5820	6.5387	-0.397319	0.267991	-1.48259	0.138184	0.770758	STABLE
Gls	3.3889	0.524813	0.354173	1.4818	0.138394	0.770758	STABLE
Rpl38	57.0677	-0.412595	0.278462	-1.48169	0.138422	0.770758	STABLE
Gemin7	34.6159	-0.322216	0.217491	-1.48152	0.138469	0.770758	STABLE
Ago4	1.09577	-0.94707	0.639305	-1.48141	0.138498	0.770758	STABLE
Atp5k	79.0528	-0.38199	0.25789	-1.48122	0.138549	0.770758	STABLE
Poli	5.48178	-0.365252	0.246604	-1.48113	0.138573	0.770758	STABLE
Atg10	4.99243	-0.420492	0.28393	-1.48097	0.138615	0.770758	STABLE
Dnajb2	10.0627	-0.287421	0.194125	-1.4806	0.138714	0.770758	STABLE
Hhat	1.33732	-0.722987	0.488444	-1.48018	0.138824	0.770758	STABLE
Atp5pb	48.1825	-0.265949	0.179722	-1.47978	0.138931	0.770758	STABLE
Reg1	1.41392	1.00645	0.680149	1.47974	0.138941	0.770758	STABLE
Hprt	31.0726	0.262098	0.177153	1.47951	0.139005	0.770758	STABLE
Tmem185a	12.661	-0.257794	0.174244	-1.4795	0.139006	0.770758	STABLE
Synpo	1.89403	-1.08325	0.732369	-1.4791	0.139113	0.770886	STABLE
Sf3b1	113.549	-0.146862	0.0993269	-1.47857	0.139254	0.770886	STABLE
Kctd6	5.07918	0.445084	0.301023	1.47857	0.139254	0.770886	STABLE
Atrip	3.0255	-0.538255	0.364238	-1.47775	0.139474	0.771102	STABLE
C8b	20.2814	-0.28987	0.196163	-1.4777	0.139488	0.771102	STABLE
Mrpl50	6.87301	-0.435728	0.294953	-1.47728	0.1396	0.771102	STABLE
Lrrc55	0.731121	-0.838106	0.567464	-1.47693	0.139694	0.771102	STABLE
Rnf187	37.2015	0.180818	0.122442	1.47676	0.13974	0.771102	STABLE
Use1	15.6073	-0.407927	0.276446	-1.47561	0.140049	0.771102	STABLE
Ccdc158	6.32516	0.433913	0.294057	1.47561	0.140049	0.771102	STABLE
Galnt3	11.1758	0.319142	0.216282	1.47558	0.140056	0.771102	STABLE
Miip	2.14563	-0.592406	0.401521	-1.4754	0.140104	0.771102	STABLE
Tcl1	669.864	0.220018	0.149167	1.47498	0.140219	0.771102	STABLE
Mrpl12	18.1489	-0.40773	0.276586	-1.47415	0.140441	0.771102	STABLE
Gm42372	10.5094	0.523064	0.35485	1.47404	0.140471	0.771102	STABLE
Tcn2	7.26802	-0.481982	0.326984	-1.47402	0.140475	0.771102	STABLE
Smim11	76.5783	0.202312	0.137309	1.47341	0.140641	0.771102	STABLE
Tafa2	8.16513	-0.371203	0.251961	-1.47325	0.140682	0.771102	STABLE
Cnot1	23.7132	-0.285837	0.194053	-1.47298	0.140756	0.771102	STABLE
Mto1	6.45164	-0.408003	0.277077	-1.47252	0.14088	0.771102	STABLE
Ddx11	20.3353	-0.379989	0.25811	-1.4722	0.140968	0.771102	STABLE
Snai3	12.5202	-0.413822	0.281204	-1.47161	0.141127	0.771102	STABLE
Slc25a48	40.0712	0.25488	0.17322	1.47142	0.141177	0.771102	STABLE
Fancm	14.9494	-0.230681	0.156839	-1.47081	0.141343	0.771102	STABLE
Cdc42	102.336	-0.150446	0.102303	-1.4706	0.1414	0.771102	STABLE
Mcoln1	3.64632	0.432244	0.293926	1.47059	0.141402	0.771102	STABLE
Tnk2	10.3719	0.354443	0.241122	1.46997	0.141569	0.771102	STABLE
Musk	17.0142	-0.295838	0.201262	-1.46992	0.141585	0.771102	STABLE
Dvl2	5.03495	0.399466	0.271788	1.46977	0.141624	0.771102	STABLE
Ppp3cb	2.73383	0.44963	0.305921	1.46976	0.141627	0.771102	STABLE
Pcgf3	6.92199	0.401997	0.27356	1.4695	0.141696	0.771102	STABLE
Pbld1	45.6135	0.599494	0.408042	1.46919	0.14178	0.771102	STABLE
Skp1	587.918	-0.160746	0.10943	-1.46894	0.14185	0.771102	STABLE
Fads3	1.82175	0.997972	0.679384	1.46894	0.14185	0.771102	STABLE
Ppp2r2b	22.9637	-0.34182	0.232701	-1.46892	0.141855	0.771102	STABLE
Sh3glb1	15.0983	0.242326	0.164981	1.46881	0.141885	0.771102	STABLE
2310057M21Rik	13.1221	-0.361568	0.246217	-1.46849	0.14197	0.771102	STABLE
Zbed5	3.24179	-0.492226	0.335226	-1.46834	0.142012	0.771102	STABLE
Ndufaf8	25.7226	0.274475	0.186947	1.4682	0.142051	0.771102	STABLE
Med25	19.513	0.312918	0.21314	1.46813	0.142069	0.771102	STABLE
Ssbp3	14.2281	0.299908	0.204336	1.46772	0.14218	0.771127	STABLE
Gm38510	0.707188	-0.971943	0.662284	-1.46756	0.142223	0.771127	STABLE
Slc25a16	11.9688	0.287637	0.1961	1.46679	0.142434	0.771406	STABLE
Map1b	37.4675	-0.240187	0.163762	-1.46668	0.142464	0.771406	STABLE
Prmt7	6.28674	-0.562335	0.3839	-1.4648	0.142976	0.771406	STABLE
Ndufs4	37.2907	-0.248683	0.169843	-1.46419	0.143142	0.771406	STABLE
Acin1	8.66485	0.362572	0.247628	1.46418	0.143143	0.771406	STABLE
Fetub	26.8162	-0.353621	0.241518	-1.46416	0.14315	0.771406	STABLE
Ifnar1	7.11119	-0.375689	0.256635	-1.4639	0.14322	0.771406	STABLE
Ncor1	19.6766	0.205753	0.140576	1.46364	0.143291	0.771406	STABLE
Arhgef11	1.20908	0.68699	0.469545	1.4631	0.143441	0.771406	STABLE
Tcof1	22.7995	0.245349	0.167702	1.46301	0.143465	0.771406	STABLE
Hp	2.7231	-0.782691	0.535093	-1.46272	0.143544	0.771406	STABLE
Krtcap3	6.76408	-0.425942	0.291243	-1.4625	0.143605	0.771406	STABLE
Eif1ax	113.36	-0.314904	0.215379	-1.46209	0.143716	0.771406	STABLE
Vdac3	69.1741	-0.288606	0.197409	-1.46197	0.143749	0.771406	STABLE
Orai3	2.1046	0.591083	0.404349	1.46182	0.143792	0.771406	STABLE
Scp2	17.7761	-0.25518	0.174564	-1.46181	0.143792	0.771406	STABLE
Celf1	44.1413	0.26283	0.179815	1.46167	0.143833	0.771406	STABLE
Ier5l	25.7563	0.284625	0.194809	1.46105	0.144003	0.771406	STABLE
Esco2	173.693	-0.15639	0.107042	-1.46101	0.144012	0.771406	STABLE
Atp6v1b2	40.9701	-0.216719	0.148365	-1.46071	0.144095	0.771406	STABLE
Akap17b	63.6498	-0.201597	0.138041	-1.46041	0.144177	0.771406	STABLE
Sla2	5.11385	-0.576083	0.394471	-1.46039	0.144182	0.771406	STABLE
Macir	48.5311	0.194759	0.133362	1.46038	0.144186	0.771406	STABLE
Cyp2e1	2.6897	0.597546	0.409247	1.46011	0.144259	0.771406	STABLE
Zfp318	21.8662	-0.255495	0.17503	-1.45972	0.144366	0.771406	STABLE
Gulo	5.55592	-0.477645	0.327275	-1.45946	0.144439	0.771406	STABLE
Ipo7	1.42665	0.666931	0.457084	1.4591	0.144538	0.771406	STABLE
Gjb1	1.68704	0.571634	0.391844	1.45883	0.144612	0.771406	STABLE
Dync2h1	3.0207	-0.429444	0.294385	-1.45879	0.144624	0.771406	STABLE
Ltbp2	4.63306	-0.450345	0.308751	-1.4586	0.144675	0.771406	STABLE
Piwil1	6.71341	0.3838	0.26317	1.45838	0.144737	0.771406	STABLE
Tprgl	26.3275	0.224027	0.153696	1.45759	0.144953	0.771406	STABLE
Grpel1	12.3713	-0.442126	0.303563	-1.45645	0.145267	0.771406	STABLE
Glul	1.57092	-0.689164	0.473269	-1.45618	0.145343	0.771406	STABLE
Parp4	6.53187	-0.37229	0.255772	-1.45556	0.145516	0.771406	STABLE
Rtbdn	2.70684	0.465895	0.320092	1.4555	0.145531	0.771406	STABLE
Traf3	3.00777	-0.569989	0.391734	-1.45504	0.145658	0.771406	STABLE
Ahi1	1.15541	0.737486	0.50693	1.45481	0.145722	0.771406	STABLE
Dhfr	15.2376	-0.36788	0.252929	-1.45448	0.145813	0.771406	STABLE
Rsrp1	28.0264	0.260674	0.179257	1.45419	0.145894	0.771406	STABLE
Lrrc34	1.46885	-0.872804	0.600221	-1.45414	0.145908	0.771406	STABLE
Foxn2	34.1843	0.27571	0.189624	1.45399	0.14595	0.771406	STABLE
Cnpy1	7.01467	-0.362148	0.249126	-1.45367	0.146037	0.771406	STABLE
Lin9	4.71103	-0.499244	0.343445	-1.45364	0.146047	0.771406	STABLE
Shld2	13.2167	-0.234283	0.161225	-1.45314	0.146185	0.771406	STABLE
Tubb6	71.3415	-0.294244	0.202583	-1.45246	0.146374	0.771406	STABLE
Mcm4	55.9167	0.153578	0.105751	1.45227	0.146428	0.771406	STABLE
Ddx51	4.93346	0.514703	0.354621	1.45142	0.146664	0.771406	STABLE
Prpf4b	31.8548	-0.210244	0.144903	-1.45093	0.1468	0.771406	STABLE
Slc25a32	17.1115	0.246939	0.170194	1.45093	0.146801	0.771406	STABLE
Jtb	21.0829	-0.216065	0.148921	-1.45087	0.146817	0.771406	STABLE
Rab11b	7.88565	-0.371139	0.25587	-1.4505	0.14692	0.771406	STABLE
Ppp2r3c	15.6218	-0.392303	0.270463	-1.45049	0.146923	0.771406	STABLE
Crls1	9.93578	0.380278	0.262198	1.45035	0.146961	0.771406	STABLE
Insig2	2.25278	-0.587978	0.405464	-1.45014	0.147021	0.771406	STABLE
Ankrd42	2.94557	-0.653921	0.450972	-1.45003	0.147051	0.771406	STABLE
Ctc1	2.63143	0.613712	0.423294	1.44985	0.147102	0.771406	STABLE
Mfap2	50.9527	0.217865	0.15033	1.44924	0.14727	0.771406	STABLE
Ska3	25.178	-0.259358	0.178972	-1.44915	0.147296	0.771406	STABLE
Mtx1	6.18958	-0.48811	0.336955	-1.44859	0.147452	0.771406	STABLE
Mis18a	62.5177	0.182391	0.125965	1.44795	0.147631	0.771406	STABLE
Top2b	12.6295	0.266661	0.184263	1.44717	0.147848	0.771406	STABLE
B4galnt2	0.679113	-1.21386	0.839014	-1.44677	0.147963	0.771406	STABLE
Pitpnc1	0.964855	1.04383	0.721489	1.44676	0.147963	0.771406	STABLE
Utp3	20.7854	-0.194663	0.134553	-1.44673	0.147971	0.771406	STABLE
Uso1	59.9398	0.157261	0.108701	1.44672	0.147974	0.771406	STABLE
Nfib	0.962675	-0.81799	0.565426	-1.44668	0.147987	0.771406	STABLE
Ndufb1	65.6865	-0.263591	0.182326	-1.44571	0.148258	0.771406	STABLE
Zcchc10	253.738	0.165979	0.114819	1.44558	0.148296	0.771406	STABLE
Gpr155	5.04576	-0.437067	0.302414	-1.44526	0.148386	0.771406	STABLE
Rnf43	2.29354	-0.671045	0.464368	-1.44507	0.148438	0.771406	STABLE
Hspa1b	1.48839	-0.777692	0.538238	-1.44488	0.148491	0.771406	STABLE
Ythdf1	6.44253	0.481835	0.333489	1.44483	0.148505	0.771406	STABLE
Ing3	22.697	0.255591	0.17693	1.44459	0.148572	0.771406	STABLE
Ifitm6	73.9033	0.24156	0.167237	1.44442	0.14862	0.771406	STABLE
Nars	44.2687	-0.194611	0.134789	-1.44382	0.148789	0.771406	STABLE
Crtc1	4.3781	0.404749	0.280389	1.44353	0.148871	0.771406	STABLE
Kif22	26.9426	-0.425283	0.294619	-1.4435	0.148879	0.771406	STABLE
Dstyk	22.7314	-0.248251	0.172088	-1.44258	0.149138	0.771406	STABLE
Crbn	22.0568	-0.306221	0.212315	-1.4423	0.149219	0.771406	STABLE
Ube2o	9.794	0.383938	0.266218	1.4422	0.149247	0.771406	STABLE
Trp53rka	1.14939	-0.901922	0.625415	-1.44212	0.149269	0.771406	STABLE
Dpy19l1	55.4005	-0.204454	0.141776	-1.4421	0.149275	0.771406	STABLE
Ralgapa1	3.19434	0.419375	0.290857	1.44186	0.149343	0.771406	STABLE
Ddx42	23.3229	-0.27176	0.18848	-1.44185	0.149345	0.771406	STABLE
Rpp30	16.8441	-0.429283	0.297807	-1.44148	0.14945	0.771406	STABLE
Fam199x	89.5269	-0.199323	0.13829	-1.44134	0.149487	0.771406	STABLE
Mroh3	6.78137	-0.498653	0.346065	-1.44093	0.149606	0.771406	STABLE
Snf8	1.86879	0.696946	0.483773	1.44065	0.149685	0.771406	STABLE
Qtrt2	8.2908	-0.321996	0.223509	-1.44064	0.149687	0.771406	STABLE
Map2k1	84.5752	0.139654	0.0969713	1.44015	0.149824	0.771406	STABLE
Xlr4b	17.6205	-0.402121	0.279259	-1.43996	0.14988	0.771406	STABLE
Rps28	103.449	0.229379	0.159323	1.43971	0.149949	0.771406	STABLE
Prelid2	0.85279	-0.846103	0.587698	-1.43969	0.149955	0.771406	STABLE
Vwa3a	2.31566	-0.644355	0.447641	-1.43944	0.150025	0.771406	STABLE
Gm7073	1.34365	-0.74744	0.51927	-1.4394	0.150036	0.771406	STABLE
Tfap4	4.36038	0.511376	0.355283	1.43935	0.150052	0.771406	STABLE
Ndufa7	35.7215	-0.271454	0.188601	-1.4393	0.150065	0.771406	STABLE
A2ml1	1.12356	1.04414	0.725518	1.43916	0.150104	0.771406	STABLE
Atp9b	1.6578	-0.604088	0.419764	-1.43912	0.150118	0.771406	STABLE
D7Ertd443e	45.3745	-0.254661	0.177008	-1.4387	0.150235	0.771406	STABLE
Rngtt	3.39949	-0.433895	0.301644	-1.43844	0.15031	0.771406	STABLE
[truncated: 8,282 more rows]

## Sheet: Sheet3
DEGs in aged and young mice at MII stage
Gene	baseMean	log2FoldChange	lfcSE	stat	pvalue	padj	change
H2-T10	22.2477	3.00288	0.417746	7.18829	6.56072e-13	6.31339e-09	UP
Rhbdf1	5.76533	-2.8326	0.399785	-7.08531	1.38734e-12	6.67516e-09	DOWN
Stxbp2	6.69813	-2.81751	0.414568	-6.79625	1.07378e-11	3.44432e-08	DOWN
Dnah8	14.0613	-1.87362	0.2815	-6.65582	2.81718e-11	6.77743e-08	DOWN
Gabrp	5.11118	2.09508	0.317381	6.60114	4.0801e-11	6.79446e-08	UP
Oosp2	152.385	-0.717241	0.108746	-6.59557	4.23639e-11	6.79446e-08	STABLE
Ppargc1a	4.76033	3.57283	0.548645	6.51211	7.41034e-11	1.01871e-07	UP
Umodl1	104.904	-1.4591	0.238561	-6.11628	9.57823e-10	1.15214e-06	DOWN
Gdpd1	312.753	0.576996	0.0946979	6.09301	1.10805e-09	1.18475e-06	STABLE
Appbp2	24.5974	-1.06627	0.179716	-5.93309	2.97291e-09	2.86083e-06	DOWN
Pramel34	289.913	-0.541026	0.0941011	-5.74941	8.95541e-09	7.18323e-06	STABLE
Itsn1	31.9291	0.855885	0.148866	5.74937	8.95758e-09	7.18323e-06	STABLE
Arhgap17	12.4483	1.2053	0.211171	5.70768	1.14526e-08	8.47756e-06	UP
Ubc	115.958	-0.846355	0.15458	-5.4752	4.37018e-08	3.00387e-05	STABLE
Cst3	32.336	1.97904	0.362886	5.45361	4.93572e-08	3.16643e-05	UP
Hsd17b13	4.60061	3.5793	0.666329	5.37167	7.80099e-08	4.69181e-05	UP
Arid5b	17.6092	4.18697	0.785108	5.33299	9.661e-08	5.46869e-05	UP
Btbd9	10.8131	-1.09913	0.208192	-5.27941	1.29597e-07	6.91283e-05	DOWN
Evi5	100.846	0.6885	0.130647	5.26991	1.36489e-07	6.91283e-05	STABLE
Lypd1	1.69931	-3.61385	0.693023	-5.21462	1.84192e-07	8.86239e-05	DOWN
Bloc1s2	2.06173	-2.16883	0.418974	-5.17652	2.26059e-07	0.000103589	DOWN
Calb1	7.09338	-1.26632	0.245265	-5.16309	2.42911e-07	0.000106251	DOWN
Atp5j2	28.8874	-1.69914	0.329824	-5.15165	2.58201e-07	0.000108029	DOWN
Ncoa2	24.2321	0.837112	0.163692	5.11395	3.1549e-07	0.000126498	STABLE
Abhd17b	78.544	0.7033	0.138588	5.07476	3.87991e-07	0.000149346	STABLE
Tsc22d2	51.8698	0.608034	0.120296	5.05447	4.31579e-07	0.000153175	STABLE
Bora	16.6074	1.11263	0.220138	5.05423	4.32126e-07	0.000153175	UP
Cd226	3.07077	-1.9315	0.382601	-5.04833	4.45691e-07	0.000153175	DOWN
Sfxn4	2.09934	-2.02178	0.402016	-5.0291	4.92785e-07	0.00016352	DOWN
Pop5	4.17466	-1.53052	0.308083	-4.96789	6.76854e-07	0.000215151	DOWN
Rpl30	9.74954	-1.4615	0.294462	-4.96329	6.93099e-07	0.000215151	DOWN
Eif6	41.8998	-1.2277	0.247873	-4.95292	7.31081e-07	0.00021985	DOWN
Alg13	18.2608	-1.29818	0.262611	-4.94335	7.67924e-07	0.000223931	DOWN
Rps17	17.6283	-1.0775	0.218697	-4.92692	8.35346e-07	0.000236427	DOWN
Dipk2a	95.7168	0.685968	0.139648	4.91212	9.00956e-07	0.000247711	STABLE
Fstl5	5.37502	2.57659	0.528382	4.87637	1.08054e-06	0.000282491	UP
Lamtor5	23.8589	-1.5967	0.327506	-4.87535	1.08617e-06	0.000282491	DOWN
Fam167a	11.8554	1.36382	0.28144	4.84587	1.26059e-06	0.000319227	UP
Serpine2	176.594	0.564305	0.116756	4.8332	1.34355e-06	0.000331512	STABLE
Dync1i2	99.1731	-0.481197	0.0999496	-4.8144	1.47644e-06	0.000354086	STABLE
Naca	56.9994	-1.09348	0.227331	-4.81009	1.50863e-06	0.000354086	DOWN
Nckap5	46.0659	0.690915	0.144553	4.77967	1.75586e-06	0.000398154	STABLE
Tubb6	31.6528	-1.42758	0.298843	-4.77702	1.77913e-06	0.000398154	DOWN
Nab1	23.2675	0.709995	0.149074	4.7627	1.91019e-06	0.000417767	STABLE
Prdx2	104.63	-0.859244	0.181153	-4.74321	2.10362e-06	0.000449848	STABLE
Mzt1	27.8096	0.765239	0.161507	4.73812	2.15714e-06	0.000451264	STABLE
Ndufb1	40.3976	-0.78724	0.16679	-4.71995	2.35897e-06	0.000482987	STABLE
Uxt	6.85196	-1.56916	0.334043	-4.69749	2.63384e-06	0.00052803	DOWN
Gata4	14.9811	1.01765	0.217226	4.68475	2.80295e-06	0.000550465	UP
Pramel51	81.1721	1.20522	0.260106	4.63358	3.59403e-06	0.000691707	UP
Enox1	31.3029	-1.08929	0.235407	-4.62724	3.7057e-06	0.000699214	DOWN
Acsl4	8.94348	1.42123	0.30805	4.61364	3.95675e-06	0.000732226	UP
Mb21d2	3.54576	1.76294	0.383692	4.59468	4.33416e-06	0.000786937	UP
D8Ertd738e	8.26584	-1.27733	0.279893	-4.56364	5.02737e-06	0.000895896	DOWN
Cops4	17.1552	-1.16415	0.255754	-4.55183	5.31809e-06	0.000930473	DOWN
Rpl39	85.982	-1.29377	0.284673	-4.54477	5.49958e-06	0.000945044	DOWN
Gja4	57.6183	-0.81525	0.179881	-4.53217	5.83811e-06	0.00096056	STABLE
Atp5g1	13.655	-1.40471	0.30995	-4.53207	5.84091e-06	0.00096056	DOWN
Osbp	11.1239	1.20937	0.26695	4.53032	5.88933e-06	0.00096056	UP
Stx5a	17.5487	-1.36721	0.303255	-4.50845	6.53041e-06	0.00103042	DOWN
Dnajb1	14.5977	-1.02479	0.227474	-4.50508	6.63467e-06	0.00103042	DOWN
G6pdx	27.5804	-1.26844	0.281566	-4.50495	6.63889e-06	0.00103042	DOWN
Scd3	1.80645	2.50722	0.55748	4.49743	6.878e-06	0.00105059	UP
Far1	25.6054	0.69093	0.154232	4.47981	7.47079e-06	0.0011233	STABLE
Cdo1	76.3728	-0.731103	0.163379	-4.47489	7.64507e-06	0.00113182	STABLE
Map3k6	41.1341	-0.768923	0.173069	-4.44287	8.87673e-06	0.00129425	STABLE
Rpn2	9.72427	-1.53405	0.349385	-4.39071	1.1298e-05	0.0016227	DOWN
Rpl18a	45.3368	-0.857797	0.19625	-4.37095	1.23708e-05	0.00175065	STABLE
Man2a1	5.83259	1.44966	0.333636	4.34504	1.3925e-05	0.00194203	UP
Rps11	14.514	-0.891627	0.205437	-4.34014	1.42395e-05	0.00195752	STABLE
Mrps18c	8.83507	-1.55821	0.360513	-4.32221	1.54475e-05	0.00208857	DOWN
Elof1	41.2057	-1.08411	0.251144	-4.31671	1.58375e-05	0.00208857	DOWN
Mfsd14b	36.4503	0.637538	0.147694	4.31662	1.58439e-05	0.00208857	STABLE
Vdac2	22.4918	-0.894325	0.20784	-4.30294	1.68543e-05	0.00219174	STABLE
Spint1	8.21664	-1.31755	0.308855	-4.26593	1.99074e-05	0.00247003	DOWN
Cd164l2	143.949	-0.559368	0.131126	-4.26589	1.99104e-05	0.00247003	STABLE
Rpl9	2.35021	-2.01585	0.472556	-4.26585	1.99144e-05	0.00247003	DOWN
Prr14	20.855	-0.858588	0.201326	-4.26466	2.00211e-05	0.00247003	STABLE
Ndufb11	39.7132	-1.21508	0.285671	-4.25342	2.10535e-05	0.00256453	DOWN
Eef1a1	41.1647	-1.26346	0.297859	-4.24181	2.21728e-05	0.00263722	DOWN
Xlr5b	3.08856	1.65961	0.391477	4.23937	2.2415e-05	0.00263722	UP
Fbxw15	115.48	-0.912917	0.215494	-4.2364	2.27135e-05	0.00263722	STABLE
Ddx56	4.43094	-1.30652	0.308576	-4.23404	2.29535e-05	0.00263722	DOWN
Timm13	4.45916	-1.53923	0.363595	-4.23338	2.30205e-05	0.00263722	DOWN
Ahctf1	30.4992	0.527865	0.124941	4.22492	2.39021e-05	0.00270599	STABLE
Oser1	70.612	-1.04777	0.248999	-4.20791	2.57747e-05	0.00288407	DOWN
Fdft1	58.3622	-1.07627	0.256723	-4.19233	2.76105e-05	0.00305398	DOWN
Rpl35	53.5813	-1.08977	0.260275	-4.18701	2.82652e-05	0.00306352	DOWN
Ythdf3	66.5242	0.512448	0.122524	4.18242	2.88417e-05	0.00306352	STABLE
Nr6a1	69.3574	0.560719	0.134084	4.18185	2.89145e-05	0.00306352	STABLE
Mphosph8	419.533	-0.401075	0.0960148	-4.17722	2.95092e-05	0.00306352	STABLE
Ndufb8	42.2138	-0.682176	0.163336	-4.17651	2.96014e-05	0.00306352	STABLE
Eif2b4	22.6155	-0.779535	0.186649	-4.17647	2.96069e-05	0.00306352	STABLE
Dmap1	8.70944	-1.68877	0.40505	-4.16928	3.0556e-05	0.00312809	DOWN
Upp1	6.36388	-1.50713	0.362484	-4.15778	3.2136e-05	0.00319769	DOWN
Gng12	141.06	-0.874686	0.210451	-4.15625	3.2351e-05	0.00319769	STABLE
Cobl	14.9019	0.856653	0.206144	4.1556	3.24441e-05	0.00319769	STABLE
Cdh2	14.399	1.23042	0.296147	4.15475	3.2565e-05	0.00319769	UP
Ptp4a1	118.568	0.431059	0.10391	4.14838	3.3483e-05	0.00322756	STABLE
Mepce	9.28009	-0.970049	0.233961	-4.14621	3.38031e-05	0.00322756	STABLE
Acot13	4.39862	-1.68067	0.405913	-4.14048	3.46576e-05	0.00322756	DOWN
Stom	6.08976	1.85301	0.447624	4.13966	3.47827e-05	0.00322756	UP
Emc7	7.71473	-0.999843	0.241621	-4.13806	3.50247e-05	0.00322756	STABLE
Cdk5	8.04321	-1.19171	0.288038	-4.13734	3.51356e-05	0.00322756	DOWN
Elovl7	27.4782	-0.780532	0.18868	-4.13681	3.52171e-05	0.00322756	STABLE
Glrx	49.031	-0.628076	0.152153	-4.12793	3.66042e-05	0.00330552	STABLE
Dennd4c	24.5886	0.824089	0.199683	4.12699	3.67547e-05	0.00330552	STABLE
Ncapg2	68.7321	0.630592	0.15298	4.12206	3.75506e-05	0.00334583	STABLE
Fam162a	7.71055	-1.32001	0.320565	-4.11777	3.82555e-05	0.00337736	DOWN
Mrpl52	2.63762	-1.78195	0.433363	-4.11191	3.92407e-05	0.0034082	DOWN
Med16	6.5404	-1.92888	0.469482	-4.10854	3.98173e-05	0.0034082	DOWN
Lcp1	3.54163	-1.51833	0.369738	-4.1065	4.01704e-05	0.0034082	DOWN
Mindy4	3.19915	-1.2267	0.29875	-4.1061	4.02394e-05	0.0034082	DOWN
H2aj	5.51132	-1.32699	0.323237	-4.10532	4.03756e-05	0.0034082	DOWN
Rpl36al	12.9783	-0.886638	0.216139	-4.10216	4.09313e-05	0.00342506	STABLE
Gtsf1	42.8032	-1.1177	0.272673	-4.09907	4.14815e-05	0.00344118	DOWN
Tnrc6b	98.2397	-0.416619	0.101736	-4.09508	4.22022e-05	0.00347104	STABLE
Ust	2.95347	1.87705	0.458672	4.09237	4.26994e-05	0.00348218	UP
Orc5	120.667	-0.473305	0.115731	-4.0897	4.31933e-05	0.00349285	STABLE
Atp8a2	2.60587	-2.05393	0.503206	-4.08169	4.47086e-05	0.00358499	DOWN
Cecr2	142.461	0.480784	0.117845	4.07978	4.50778e-05	0.00358499	STABLE
Rps4x	26.4427	-1.24604	0.30699	-4.0589	4.93042e-05	0.00388889	DOWN
H2-T22	3.54107	2.32247	0.572887	4.05397	5.03549e-05	0.00388889	UP
Cpeb4	24.3643	0.681235	0.168044	4.05392	5.03669e-05	0.00388889	STABLE
Txndc9	28.6875	-0.749885	0.185009	-4.05323	5.05155e-05	0.00388889	STABLE
Selenow	50.2503	-0.800299	0.197838	-4.04522	5.22739e-05	0.00399232	STABLE
Cbx2	41.1734	0.83146	0.205957	4.03705	5.41281e-05	0.00410138	STABLE
Zcchc7	30.1413	-0.712313	0.177219	-4.01939	5.83489e-05	0.00438665	STABLE
Mapk6	45.9456	0.542863	0.135169	4.01619	5.91477e-05	0.00441224	STABLE
Ldlrad3	10.4689	1.04142	0.260401	3.99931	6.35281e-05	0.00470254	UP
Foxn2	45.1385	0.519882	0.13011	3.99571	6.45005e-05	0.00473808	STABLE
Cotl1	2.14953	-1.93285	0.484932	-3.98581	6.72503e-05	0.00489709	DOWN
Ryk	65.7687	0.419363	0.105254	3.98429	6.76829e-05	0.00489709	STABLE
Cdca3	49.6365	0.593417	0.149034	3.98177	6.84039e-05	0.00491232	STABLE
Mex3c	33.5476	0.577285	0.145064	3.97952	6.90546e-05	0.00492232	STABLE
0610009B22Rik	20.4684	-0.652873	0.16419	-3.97633	6.99882e-05	0.00495218	STABLE
Gng3	13.6023	-1.00884	0.254024	-3.97145	7.14359e-05	0.00499658	DOWN
Eef2	9.2038	-1.24934	0.314637	-3.97073	7.16542e-05	0.00499658	DOWN
Apeh	5.24796	-1.16488	0.293835	-3.96441	7.35774e-05	0.00509378	DOWN
Atp5j	15.1227	-1.42138	0.358728	-3.96227	7.42406e-05	0.00510001	DOWN
Mus81	9.47119	-1.00973	0.254936	-3.96071	7.47274e-05	0.00510001	DOWN
Tmem61	2.26605	-2.10077	0.530828	-3.95753	7.57277e-05	0.00511746	DOWN
Cycs	51.0845	-0.559201	0.141336	-3.95653	7.60467e-05	0.00511746	STABLE
Zfand2b	3.29533	-1.55369	0.393147	-3.95193	7.75223e-05	0.00517542	DOWN
Msi2	5.44452	1.55903	0.394641	3.95051	7.79836e-05	0.00517542	UP
Tsacc	3.63776	-1.24379	0.31502	-3.9483	7.87073e-05	0.00518767	DOWN
Serinc5	2.24768	1.84371	0.467494	3.94381	8.01981e-05	0.00520537	UP
Aig1	15.8241	-0.734209	0.186203	-3.94306	8.04483e-05	0.00520537	STABLE
E130311K13Rik	8.57266	0.8136	0.206361	3.94261	8.05986e-05	0.00520537	STABLE
Plekha3	54.2261	0.550485	0.1397	3.94048	8.13187e-05	0.00521687	STABLE
Narf	5.0441	-1.21626	0.309213	-3.9334	8.37521e-05	0.00531902	DOWN
Prdx5	9.21286	-1.21657	0.309353	-3.93264	8.40165e-05	0.00531902	DOWN
C130073F10Rik	14.1833	1.04525	0.266279	3.9254	8.65851e-05	0.00544581	UP
Lamtor4	9.0277	-1.65785	0.422685	-3.92218	8.775e-05	0.00547497	DOWN
Cdk20	29.0654	-0.852563	0.217444	-3.92085	8.82387e-05	0.00547497	STABLE
Zar1	610.396	-0.646114	0.164865	-3.91905	8.89004e-05	0.00547497	STABLE
Fam90a1a	63.9335	0.462091	0.117944	3.9179	8.93245e-05	0.00547497	STABLE
Rdh11	15.2108	-0.963655	0.246117	-3.91544	9.02406e-05	0.00549611	STABLE
Rnf213	9.05124	0.95168	0.243212	3.91297	9.11677e-05	0.00551765	STABLE
Dynll1	52.1584	-0.823546	0.212187	-3.88122	0.000103932	0.00625086	STABLE
Pfn1	57.3141	-0.584309	0.150607	-3.8797	0.000104587	0.00625118	STABLE
Akr1b3	69.0186	-1.04446	0.269411	-3.87685	0.00010582	0.00628582	DOWN
Fam171b	1.54917	2.55118	0.658334	3.8752	0.000106538	0.00628965	UP
Park7	6.75086	-1.11147	0.288036	-3.85879	0.00011395	0.00667349	DOWN
Ift46	12.889	-1.2459	0.322959	-3.85777	0.000114426	0.00667349	DOWN
Sptssa	17.5925	0.776825	0.201522	3.85479	0.000115827	0.0066845	STABLE
Kif5c	35.2481	0.476366	0.123589	3.85442	0.000116004	0.0066845	STABLE
Usp13	5.11657	1.06295	0.276279	3.84738	0.000119388	0.00683853	UP
Vkorc1	153.577	-0.923183	0.240356	-3.8409	0.000122583	0.00697998	STABLE
Rps15	10.8813	-1.21429	0.316471	-3.83698	0.000124556	0.00705058	DOWN
Msl3	87.9862	0.512642	0.134407	3.8141	0.000136682	0.00769176	STABLE
Prpsap1	15.5764	-1.22755	0.322183	-3.81009	0.000138916	0.00776597	DOWN
Ccng2	18.8335	0.697984	0.18327	3.8085	0.000139813	0.00776597	STABLE
Cnksr3	8.44079	-0.988605	0.259652	-3.80742	0.000140422	0.00776597	STABLE
U2af1l4	12.8521	-1.06524	0.28006	-3.80361	0.0001426	0.00777217	DOWN
Rps13	47.7398	-0.861983	0.226665	-3.80289	0.00014302	0.00777217	STABLE
Tmtc3	20.5279	0.543662	0.142972	3.80257	0.000143203	0.00777217	STABLE
Tnrc6a	18.3321	0.725945	0.190958	3.8016	0.000143765	0.00777217	STABLE
Cfl1	184.408	-0.93334	0.245622	-3.79991	0.00014475	0.00777953	STABLE
Cox7b	53.2103	-0.948493	0.249776	-3.79737	0.000146239	0.00777953	STABLE
Slc7a11	75.6736	0.559865	0.147441	3.79722	0.000146326	0.00777953	STABLE
AU040320	31.808	0.691409	0.182182	3.79515	0.000147556	0.00780181	STABLE
Tarbp2	10.9483	-1.05189	0.277277	-3.79363	0.000148464	0.00780691	DOWN
AA792892	4.63564	-1.18302	0.312472	-3.786	0.000153092	0.00800652	DOWN
Fiz1	14.8893	-1.15908	0.306311	-3.78401	0.00015432	0.00802716	DOWN
Tm7sf3	23.7958	0.908535	0.240398	3.7793	0.00015727	0.00812083	STABLE
Pabpc4	71.3408	-0.426424	0.112867	-3.77811	0.000158026	0.00812083	STABLE
Rad21	72.0177	0.484945	0.12839	3.77712	0.000158653	0.00812083	STABLE
Gpatch2l	8.74414	0.7931	0.210352	3.77035	0.000163021	0.00830028	STABLE
Lrrc8b	80.9056	0.427499	0.113432	3.76877	0.000164054	0.00830889	STABLE
Timm10b	11.2022	-1.09663	0.291321	-3.76435	0.000166984	0.00841304	DOWN
Ndufs5	35.5196	-0.708753	0.188671	-3.75656	0.000172264	0.00863386	STABLE
Timm50	2.14556	-1.67343	0.446315	-3.74945	0.000177224	0.00883643	DOWN
Fam83d	8.97993	1.05776	0.282689	3.74178	0.000182724	0.00906369	UP
Psen1	9.61131	-1.13591	0.304334	-3.73245	0.000189625	0.00927715	DOWN
Gpr1	14.8544	-0.800076	0.214381	-3.73203	0.000189941	0.00927715	STABLE
Prl8a2	3.06091	-1.84358	0.494149	-3.73083	0.000190854	0.00927715	DOWN
Nol4l	10.4226	0.707133	0.18954	3.73079	0.000190884	0.00927715	STABLE
Tmem97	16.733	-0.784028	0.210463	-3.72525	0.000195122	0.00943548	STABLE
Rbis	12.471	-0.7287	0.195763	-3.72235	0.000197376	0.0094666	STABLE
Rb1	32.5719	0.541515	0.145511	3.72146	0.000198075	0.0094666	STABLE
Fhod3	103.112	0.316351	0.0850259	3.72064	0.000198717	0.0094666	STABLE
Alad	5.29203	-1.66134	0.446839	-3.71798	0.000200825	0.00947887	DOWN
Kras	28.5324	0.524022	0.140948	3.71783	0.000200945	0.00947887	STABLE
Psmb7	22.0167	-1.54707	0.416305	-3.7162	0.000202243	0.0094936	DOWN
Prr18	2.12367	2.58408	0.696129	3.71207	0.000205571	0.00960294	UP
Ndufa2	33.2821	-1.10912	0.298941	-3.71015	0.000207134	0.00962445	DOWN
Cox4i1	20.8673	-1.20548	0.325011	-3.70906	0.000208031	0.00962445	DOWN
Mrpl43	1.31994	-2.36862	0.640011	-3.7009	0.000214839	0.00989183	DOWN
Rec114	2.70573	-1.38021	0.373176	-3.69855	0.000216835	0.00993621	DOWN
B020011L13Rik	11.0284	1.22401	0.332163	3.68496	0.000228742	0.0103091	UP
Tbcb	34.5301	-0.598211	0.162358	-3.68452	0.000229134	0.0103091	STABLE
Gle1	91.1174	0.491882	0.133503	3.68443	0.000229212	0.0103091	STABLE
Rgs3	7.06692	-1.1404	0.309522	-3.68438	0.000229257	0.0103091	DOWN
Dym	5.63054	-1.4212	0.385887	-3.68295	0.000230554	0.0103192	DOWN
Kdm7a	55.7275	0.489114	0.132898	3.68037	0.000232892	0.0103704	STABLE
Atad1	126.004	0.458005	0.124481	3.67932	0.000233855	0.0103704	STABLE
Glrx3	4.6728	-1.46219	0.397572	-3.67779	0.000235261	0.010385	DOWN
Fam160a1	18.8323	-0.901417	0.245299	-3.67477	0.000238067	0.0103929	STABLE
Uck2	15.8022	-1.03595	0.281964	-3.67404	0.000238746	0.0103929	DOWN
Rffl	6.69744	-1.1373	0.309594	-3.67351	0.000239245	0.0103929	DOWN
Gm14444	1.55959	-1.78965	0.48725	-3.67295	0.000239762	0.0103929	DOWN
Pdhx	63.5483	-0.481146	0.131067	-3.67099	0.000241611	0.0104004	STABLE
Trim30a	2.18647	-1.80466	0.49167	-3.67048	0.000242096	0.0104004	DOWN
Psenen	96.9714	-0.519216	0.141504	-3.66926	0.000243251	0.0104036	STABLE
Hspa8	48.1573	-0.528022	0.144294	-3.65935	0.000252851	0.0107663	STABLE
Zdhhc20	32.2433	0.491284	0.134343	3.65694	0.000255246	0.0108204	STABLE
Mrps21	16.3229	-0.859081	0.235235	-3.65202	0.00026019	0.0109816	STABLE
Nup153	63.1355	0.395577	0.10849	3.64621	0.000266136	0.0111835	STABLE
Esd	2.73446	-1.76813	0.486744	-3.63257	0.000280608	0.0117404	DOWN
Rps14	56.1774	-0.568918	0.156713	-3.63033	0.000283064	0.0117919	STABLE
Donson	16.3948	0.664213	0.183608	3.61756	0.000297398	0.0123356	STABLE
Stxbp5	27.7212	0.578887	0.160232	3.61281	0.000302899	0.0124762	STABLE
Tubg2	63.2413	0.548473	0.151841	3.61216	0.00030366	0.0124762	STABLE
Tcl1b2	290.954	0.538647	0.14921	3.60998	0.000306216	0.0124762	STABLE
Klhl6	1.02068	2.3402	0.648579	3.6082	0.00030833	0.0124762	UP
Dnpep	3.81528	-1.3659	0.378641	-3.60738	0.000309299	0.0124762	DOWN
Ypel2	59.8943	0.508438	0.140957	3.60704	0.000309708	0.0124762	STABLE
Mrpl12	5.99747	-1.51199	0.419264	-3.60631	0.000310587	0.0124762	DOWN
Tmtc2	5.23103	1.18525	0.328754	3.60529	0.000311809	0.0124762	UP
Agpat2	3.8799	-1.36363	0.378286	-3.60475	0.000312456	0.0124762	DOWN
Akr7a5	6.76787	-1.26642	0.351547	-3.60242	0.00031527	0.0125365	DOWN
Stard13	79.9966	0.509778	0.141578	3.60068	0.000317384	0.0125686	STABLE
Polr2l	266.763	-0.565067	0.15728	-3.59275	0.0003272	0.0129043	STABLE
Mlec	7.31352	0.994983	0.278004	3.57903	0.000344874	0.0134861	STABLE
Qser1	55.3157	0.438716	0.1226	3.57844	0.000345648	0.0134861	STABLE
Hmgn2	15.8658	-0.80082	0.223814	-3.57806	0.000346156	0.0134861	STABLE
Deptor	92.0335	-0.586319	0.164208	-3.57058	0.000356187	0.0138209	STABLE
Mfsd4b4	12.6263	0.654796	0.183547	3.56747	0.000360451	0.0139302	STABLE
7420426K07Rik	165.799	0.446422	0.125189	3.56597	0.000362511	0.0139359	STABLE
Rps7	27.9029	-0.920777	0.258264	-3.56526	0.000363496	0.0139359	STABLE
Themis	2.40959	1.54086	0.432632	3.56159	0.00036861	0.0140759	UP
Nox4	1.88159	1.95092	0.548602	3.55616	0.000376309	0.0142861	UP
Spast	55.2426	0.513209	0.144377	3.55465	0.000378483	0.0142861	STABLE
Lrrc8d	30.9698	0.510521	0.143623	3.55459	0.000378568	0.0142861	STABLE
Rps20	19.5174	-1.10738	0.311667	-3.55308	0.000380743	0.0143121	DOWN
Ccnl2	44.7454	0.487874	0.137391	3.55099	0.000383782	0.0143702	STABLE
Noc4l	21.6085	-0.965245	0.272097	-3.54743	0.000389008	0.0145094	STABLE
Plekhh1	1.94142	-1.55972	0.439824	-3.54624	0.000390766	0.0145114	DOWN
Pdzd11	10.3498	-0.83787	0.236329	-3.54536	0.000392077	0.0145114	STABLE
Eif3g	10.1786	-1.0766	0.304172	-3.53943	0.000400986	0.0147843	DOWN
Eif3b	4.89947	-1.21276	0.343782	-3.52769	0.000419203	0.0153442	DOWN
Tecr	7.05903	-1.23325	0.3496	-3.52759	0.000419364	0.0153442	DOWN
Tmem87b	44.101	0.407292	0.115517	3.52582	0.000422173	0.0153534	STABLE
Zar1l	20.5383	-1.11144	0.315263	-3.52542	0.000422804	0.0153534	DOWN
Rps5	9.72303	-0.895465	0.25413	-3.52365	0.000425638	0.0153978	STABLE
Nudt5	88.0818	-0.661492	0.187782	-3.52267	0.000427226	0.0153978	STABLE
Nfya	60.1594	0.928333	0.263714	3.52023	0.000431177	0.0154821	STABLE
Fbxw19	329.853	-0.433097	0.123152	-3.51678	0.00043682	0.0156265	STABLE
B2m	27.7943	-0.58716	0.167235	-3.51099	0.000446438	0.0158876	STABLE
Trio	27.7661	0.624508	0.177902	3.51041	0.000447423	0.0158876	STABLE
Fcho2	35.0446	0.484552	0.138205	3.50603	0.000454847	0.0160919	STABLE
Cct5	31.9092	-0.915508	0.261375	-3.50266	0.000460629	0.0162368	STABLE
Ctnna3	22.13	-0.572211	0.16343	-3.50126	0.000463071	0.0162632	STABLE
Mrps17	12.8156	-0.9283	0.265213	-3.50021	0.000464898	0.016268	STABLE
Atp6v0c	81.9987	-0.996857	0.285035	-3.49731	0.000469968	0.0163859	STABLE
Taf6l	2.40669	-1.5612	0.446618	-3.4956	0.000473001	0.0164321	DOWN
Tnpo1	23.4537	0.606111	0.173497	3.4935	0.00047673	0.0164779	STABLE
Kcnh1	20.3486	0.553582	0.158537	3.49182	0.000479747	0.0164779	STABLE
Elp2	10.2445	-1.29411	0.370661	-3.49136	0.000480575	0.0164779	DOWN
Uqcrq	45.7358	-1.43616	0.411385	-3.49103	0.000481169	0.0164779	DOWN
Pfkfb2	2.49898	1.26657	0.363842	3.4811	0.000499368	0.0169817	UP
Mrpl28	10.2437	-0.94675	0.271971	-3.48107	0.000499409	0.0169817	STABLE
Hbp1	22.6516	-0.781188	0.224635	-3.47759	0.000505943	0.0171433	STABLE
Fbxw18	303.514	-0.510274	0.146951	-3.47242	0.000515795	0.017365	STABLE
Zfp618	2.73328	-1.6288	0.469088	-3.47226	0.000516097	0.017365	DOWN
Rhoh	5.33445	-1.25079	0.360468	-3.46992	0.000520621	0.0173723	DOWN
Ccdc124	6.34394	-1.32045	0.380594	-3.46945	0.00052152	0.0173723	DOWN
Ptprg	13.8431	0.725653	0.209209	3.46856	0.000523255	0.0173723	STABLE
Psmf1	27.9263	-1.13221	0.326434	-3.46842	0.000523534	0.0173723	DOWN
Smpd1	18.1443	-0.803254	0.231789	-3.46546	0.00052933	0.0175043	STABLE
Tomm7	17.6904	-0.627358	0.181135	-3.46348	0.000533231	0.0175729	STABLE
Slc2a12	1.39069	-1.69272	0.488934	-3.46206	0.000536058	0.0175782	DOWN
Slc18a2	11.5747	0.75188	0.217226	3.46128	0.000537618	0.0175782	STABLE
Clta	23.0062	-0.729651	0.210842	-3.46065	0.000538873	0.0175782	STABLE
Gaa	3.91755	1.05311	0.30466	3.45668	0.000546882	0.0177792	UP
Maf1	2.6052	-1.44434	0.418175	-3.45391	0.000552527	0.0178187	DOWN
Krcc1	34.8603	0.545004	0.157809	3.45356	0.000553249	0.0178187	STABLE
Hacd3	4.33195	-1.07741	0.311989	-3.45336	0.000553652	0.0178187	DOWN
Smim20	4.10751	-1.3194	0.382536	-3.44909	0.00056248	0.017993	DOWN
Slc25a19	12.7447	-0.789201	0.228825	-3.44893	0.000562808	0.017993	STABLE
Itpk1	17.8144	-0.520036	0.150917	-3.44585	0.000569261	0.0181391	STABLE
Nrde2	3.91591	-1.26716	0.368047	-3.44292	0.000575474	0.0182242	DOWN
Pkp4	44.7312	0.384389	0.11165	3.4428	0.000575719	0.0182242	STABLE
Inpp4a	5.02482	1.34992	0.392617	3.43825	0.000585493	0.0184113	UP
Slc38a8	3.60455	-1.47913	0.430367	-3.4369	0.000588416	0.0184113	DOWN
Arl13b	34.0068	0.450259	0.131015	3.4367	0.000588846	0.0184113	STABLE
Fyb2	20.0134	-0.630535	0.183482	-3.4365	0.000589283	0.0184113	STABLE
Mat1a	19.5819	-0.79883	0.232599	-3.43437	0.000593935	0.0184571	STABLE
Phf2	7.52489	0.815112	0.237377	3.43383	0.000595107	0.0184571	STABLE
Tmem60	31.5664	-0.523115	0.15237	-3.4332	0.000596505	0.0184571	STABLE
Ireb2	98.3816	0.527385	0.15377	3.42969	0.000604266	0.0186373	STABLE
Tubb4b	25.5075	-0.691837	0.201865	-3.42722	0.000609795	0.0187186	STABLE
Syngr2	16.3536	-0.750577	0.219033	-3.42678	0.000610791	0.0187186	STABLE
Fat1	39.4239	0.472325	0.138085	3.42053	0.000624993	0.0190924	STABLE
Ankrd13a	11.5455	-1.03197	0.301775	-3.41968	0.000626955	0.0190924	DOWN
0610012G03Rik	68.2441	-0.510797	0.149569	-3.41513	0.00063751	0.0193526	STABLE
Csnk1g2	10.49	0.738655	0.217082	3.40265	0.000667356	0.0201751	STABLE
Kdm1b	51.5695	-0.863686	0.253897	-3.40172	0.000669637	0.0201751	STABLE
Runx2	0.979147	1.99185	0.585632	3.4012	0.000670897	0.0201751	UP
Fth1	17.3222	-0.857678	0.252504	-3.39669	0.000682065	0.0204455	STABLE
Use1	3.50771	-1.30725	0.384956	-3.39586	0.000684138	0.0204455	DOWN
Anapc7	9.68538	-0.855667	0.252325	-3.39113	0.000696047	0.0206541	STABLE
Sec62	250.99	-0.405258	0.119536	-3.39026	0.000698252	0.0206541	STABLE
Atp2b1	120.701	0.283185	0.083533	3.3901	0.000698679	0.0206541	STABLE
Mdm2	82.8113	0.459107	0.135442	3.3897	0.000699702	0.0206541	STABLE
Bco1	0.844331	2.30462	0.680459	3.38687	0.000706957	0.0208044	UP
Oas1e	356.567	-0.397152	0.117327	-3.38499	0.000711814	0.020858	STABLE
Ilf2	16.6818	-0.632818	0.186976	-3.38449	0.000713113	0.020858	STABLE
Aldoa	7.39112	-1.07201	0.316831	-3.38355	0.000715556	0.0208661	DOWN
Ap1m1	22.8811	-0.556967	0.164843	-3.37876	0.000728127	0.0211253	STABLE
Galnt1	21.4062	0.593192	0.17559	3.37828	0.000729417	0.0211253	STABLE
Tmbim1	48.8543	0.501422	0.148482	3.37698	0.000732863	0.0211253	STABLE
Rpl28	12.6357	-0.901341	0.266918	-3.37684	0.000733227	0.0211253	STABLE
Phlpp2	9.70985	0.726977	0.215425	3.37461	0.000739191	0.0212335	STABLE
Trim30d	1.26216	1.86078	0.552141	3.37011	0.00075139	0.0214727	UP
Lig4	41.5294	0.618275	0.18347	3.36989	0.00075198	0.0214727	STABLE
Timm17a	10.9068	-1.08971	0.324022	-3.36308	0.000770781	0.0219445	DOWN
Atp5e	102.027	-1.17841	0.350656	-3.36059	0.000777771	0.0220718	DOWN
Phtf2	47.3882	0.477755	0.142195	3.35985	0.00077984	0.0220718	STABLE
Vdac3	24.978	-0.904853	0.269826	-3.35348	0.000798035	0.0225205	STABLE
Tmem201	71.0391	0.472729	0.141141	3.34935	0.000810016	0.0227521	STABLE
Ssr3	62.4756	0.846757	0.252837	3.34902	0.000810971	0.0227521	STABLE
Samd1	20.4286	0.737652	0.220326	3.348	0.000813971	0.0227699	STABLE
Marchf8	2.74374	1.48214	0.443126	3.34474	0.000823603	0.0229726	UP
Fam135a	9.92032	0.705372	0.210957	3.34368	0.000826745	0.0229935	STABLE
Rpl23	15.0584	-1.05043	0.314719	-3.33767	0.000844852	0.0233616	DOWN
Zfp951	8.98365	-1.4556	0.436162	-3.33728	0.000846015	0.0233616	DOWN
Lurap1	4.26828	-1.00567	0.301483	-3.33575	0.000850684	0.0233616	DOWN
Atp5o	11.8892	-1.24834	0.374238	-3.33569	0.000850886	0.0233616	DOWN
Ss18l2	3.81887	-0.960677	0.288133	-3.33415	0.000855614	0.0233616	STABLE
Parl	89.0502	-0.649242	0.194729	-3.33408	0.000855817	0.0233616	STABLE
Tmpo	20.8042	0.494961	0.148472	3.33371	0.000856972	0.0233616	STABLE
Rp9	31.8923	0.721678	0.216658	3.33096	0.000865474	0.0235267	STABLE
Bola2	8.08965	-1.08466	0.3263	-3.32412	0.000886989	0.0240436	DOWN
Nfxl1	119.753	0.368501	0.111401	3.30787	0.000940094	0.0254116	STABLE
Tafa4	2.85012	-1.33256	0.4031	-3.30577	0.000947165	0.025531	DOWN
Slc4a8	36.3946	-0.545303	0.165175	-3.30137	0.000962129	0.0258619	STABLE
4930451I11Rik	5.8094	-0.820106	0.248588	-3.29906	0.000970077	0.0259871	STABLE
Naa30	162.78	0.462017	0.140071	3.29845	0.000972187	0.0259871	STABLE
Kif17	37.3701	-0.495794	0.150497	-3.29438	0.000986381	0.0262935	STABLE
Dcun1d5	68.1862	0.412926	0.125477	3.29085	0.000998846	0.0265522	STABLE
Abcf3	20.0681	-0.685674	0.20858	-3.28735	0.00101136	0.0268108	STABLE
Smyd2	0.827148	-1.93461	0.589072	-3.28416	0.00102286	0.0270411	DOWN
Ppfia1	131.021	0.308006	0.0938143	3.28314	0.00102657	0.0270649	STABLE
Tox	7.24324	0.799207	0.243485	3.28236	0.00102941	0.0270656	STABLE
Ndufv1	4.49798	-1.45547	0.443706	-3.28027	0.0010371	0.0271934	DOWN
Bmpr1b	65.0657	0.340661	0.103929	3.27783	0.0010461	0.0272081	STABLE
Rnasek	9.24491	-0.891719	0.272047	-3.27781	0.00104614	0.0272081	STABLE
Abhd12	18.7389	-1.10097	0.33593	-3.27737	0.0010478	0.0272081	DOWN
Ccdc12	6.97694	-0.863895	0.263642	-3.27678	0.00104998	0.0272081	STABLE
Smco4	57.8708	0.764113	0.233225	3.27629	0.00105179	0.0272081	STABLE
Golga5	36.439	0.763104	0.23332	3.27063	0.00107306	0.0276839	STABLE
Psmd8	25.7299	-0.639064	0.195464	-3.26947	0.0010775	0.027724	STABLE
Hspb1	21.4173	-1.29616	0.396769	-3.26678	0.00108778	0.0279138	DOWN
Ndufs6	6.02919	-1.15937	0.355145	-3.26449	0.0010966	0.0279736	DOWN
Tox4	1.99123	-1.2911	0.395617	-3.26351	0.00110042	0.0279736	DOWN
Arhgap28	34.6585	0.557765	0.170925	3.2632	0.0011016	0.0279736	STABLE
Fgf18	1.46253	1.90022	0.582341	3.26308	0.00110208	0.0279736	UP
Ogfrl1	5.22545	0.953143	0.292158	3.26242	0.00110464	0.0279736	STABLE
Aebp2	26.918	0.50303	0.154337	3.2593	0.00111686	0.0282088	STABLE
Rab5if	10.5218	-0.853358	0.261992	-3.25719	0.00112521	0.0283452	STABLE
Ptma	92.746	-0.47264	0.145184	-3.25546	0.0011321	0.0284443	STABLE
Tyms	13.1475	-1.09005	0.33499	-3.25396	0.00113808	0.0285202	DOWN
Nt5dc1	13.8578	0.649825	0.199877	3.25112	0.0011495	0.0286609	STABLE
Psmg4	5.21177	-1.16844	0.3594	-3.25109	0.00114965	0.0286609	DOWN
Med29	3.97391	-1.4162	0.435915	-3.24881	0.0011589	0.0288169	DOWN
Mrps7	8.37933	-0.903861	0.278472	-3.24579	0.00117125	0.0290488	STABLE
Rab3il1	6.34694	-1.12416	0.346707	-3.24238	0.00118537	0.0293234	DOWN
Grpel1	4.9839	-1.22119	0.376877	-3.24028	0.00119412	0.0293678	DOWN
Fndc3b	49.7789	0.42031	0.129763	3.23905	0.00119931	0.0293678	STABLE
Tnfsf13b	12.6666	0.779512	0.240695	3.23859	0.00120121	0.0293678	STABLE
Scnm1	1.85528	-1.38063	0.426305	-3.23859	0.00120121	0.0293678	DOWN
Col6a3	12.1521	0.750561	0.231801	3.23795	0.00120392	0.0293678	STABLE
Btrc	11.0636	-0.76849	0.237365	-3.23758	0.00120547	0.0293678	STABLE
Acot7	5.76404	-1.15204	0.355988	-3.23619	0.00121138	0.029437	DOWN
Cct3	33.7769	-0.877763	0.271405	-3.23415	0.00122006	0.0294809	STABLE
Arntl2	2.45211	2.00757	0.620839	3.23365	0.0012222	0.0294809	UP
Tbc1d13	6.88986	1.3005	0.402182	3.23361	0.00122237	0.0294809	UP
Nsmce2	92.1875	0.480375	0.148987	3.22427	0.00126295	0.0303834	STABLE
Ccdc130	9.79629	-1.11248	0.345138	-3.22329	0.00126729	0.0304118	DOWN
Cox7a2l	19.7522	-0.630518	0.195708	-3.22172	0.00127423	0.0304364	STABLE
Tufm	0.874531	-1.95245	0.606044	-3.22163	0.00127464	0.0304364	DOWN
Strip1	32.6917	0.39979	0.124242	3.21782	0.0012917	0.0306671	STABLE
Tmprss11a	31.2533	0.470703	0.146295	3.2175	0.00129314	0.0306671	STABLE
Ndufc2	21.8733	-0.535571	0.166464	-3.21734	0.00129386	0.0306671	STABLE
Kcnq1	12.9003	0.783625	0.243696	3.21559	0.00130178	0.0307626	STABLE
Chchd10	5.50346	-1.10997	0.345243	-3.21504	0.00130428	0.0307626	DOWN
Rps21	42.3267	-0.542999	0.168985	-3.2133	0.00131221	0.0308738	STABLE
Atp2a2	186.832	0.312326	0.0972278	3.21231	0.00131671	0.0309042	STABLE
Lsm10	25.6888	-0.95068	0.296312	-3.20838	0.00133487	0.0312301	STABLE
Mpzl1	28.9343	-0.673205	0.209859	-3.2079	0.00133709	0.0312301	STABLE
Sec23a	33.0321	0.479406	0.149539	3.2059	0.00134643	0.0313721	STABLE
Pde6b	6.61747	0.863604	0.269454	3.20501	0.00135057	0.0313926	STABLE
Map1b	75.3037	0.423366	0.132163	3.20335	0.00135837	0.0314932	STABLE
R3hdml	21.5706	-0.633288	0.197736	-3.2027	0.00136144	0.0314932	STABLE
Hmgcs1	174.403	-0.35641	0.111486	-3.19691	0.00138909	0.0320479	STABLE
Uqcrh	79.5724	-0.792558	0.247962	-3.19629	0.00139209	0.0320479	STABLE
Syce2	98.0733	-0.437111	0.136789	-3.1955	0.00139587	0.0320584	STABLE
Ethe1	6.65542	0.786876	0.246991	3.18585	0.0014433	0.0330687	STABLE
Sgta	3.95174	-1.02114	0.320789	-3.18321	0.00145653	0.0332789	DOWN
Eef1d	14.2798	-1.11635	0.350824	-3.18209	0.00146217	0.0332789	DOWN
Znrd2	5.50445	-1.21361	0.381405	-3.18196	0.00146285	0.0332789	DOWN
Aox4	1.76819	1.52693	0.479999	3.1811	0.00146717	0.0332985	UP
Sil1	5.3816	-1.06542	0.335183	-3.17862	0.00147978	0.0335	DOWN
Pan2	47.0551	0.406412	0.127883	3.17799	0.00148301	0.0335	STABLE
Imp4	13.2172	-0.736574	0.231919	-3.17599	0.00149325	0.0335927	STABLE
Glcci1	117.453	0.362126	0.114035	3.17558	0.00149538	0.0335927	STABLE
Slain2	72.1422	0.353289	0.111267	3.17515	0.00149759	0.0335927	STABLE
Ddr1	7.83826	1.01288	0.319078	3.1744	0.00150144	0.0336009	UP
Lpin2	154.173	0.376584	0.118761	3.17094	0.00151945	0.0339249	STABLE
Fbxo11	48.3958	0.451506	0.142561	3.16712	0.00153958	0.0342948	STABLE
Cpsf4l	35.1165	-0.887942	0.280449	-3.16614	0.00154474	0.0343304	STABLE
Pax5	1.31097	1.91368	0.605318	3.16145	0.00156984	0.0348078	UP
Chchd6	8.87487	-1.08513	0.343334	-3.16057	0.00157458	0.0348327	DOWN
Spout1	1.64505	-1.67236	0.529781	-3.15671	0.00159562	0.0351669	DOWN
Trim15	5.36338	-0.993619	0.31479	-3.15645	0.001597	0.0351669	STABLE
Slc7a1	12.2877	0.631974	0.200322	3.15479	0.00160613	0.0352872	STABLE
1810058I24Rik	34.6013	-0.530348	0.168234	-3.15244	0.0016191	0.0354734	STABLE
Dedd	11.6039	-0.835535	0.265089	-3.15191	0.00162208	0.0354734	STABLE
Gid4	13.6443	0.579132	0.183778	3.15126	0.00162566	0.0354734	STABLE
Pabpn1l	277.224	0.544866	0.172956	3.15032	0.00163094	0.0355081	STABLE
Qars	18.2979	-0.85804	0.272443	-3.14943	0.00163591	0.0355359	STABLE
Snrpd2	8.75519	-1.13707	0.361588	-3.14466	0.00166282	0.0360389	DOWN
Btla	5.49683	0.85248	0.271423	3.14078	0.00168501	0.0363753	STABLE
Fbxl3	12.71	0.724658	0.230737	3.14062	0.0016859	0.0363753	STABLE
Rnaseh2a	2.27884	-1.51691	0.483172	-3.13948	0.00169248	0.0364357	DOWN
Ddx3x	347.762	0.372411	0.118779	3.13534	0.00171656	0.0368041	STABLE
Cc2d1a	2.78346	-1.22438	0.390566	-3.13489	0.00171919	0.0368041	DOWN
Psmb2	85.8381	-0.462347	0.147499	-3.13457	0.00172107	0.0368041	STABLE
Exosc5	1.49089	-1.58007	0.504184	-3.13391	0.00172492	0.0368046	DOWN
Stk25	6.75133	0.768648	0.24538	3.13248	0.00173335	0.0369026	STABLE
Rpl22l1	6.98407	-1.13112	0.361442	-3.12946	0.0017513	0.0371403	DOWN
Mrnip	6.5515	-0.865151	0.276468	-3.1293	0.00175223	0.0371403	STABLE
Klhdc3	63.0333	-0.73486	0.235037	-3.12657	0.00176861	0.0374051	STABLE
Prrc1	7.1185	0.731628	0.234094	3.12536	0.00177591	0.0374771	STABLE
Eif1ax	31.2826	-0.85853	0.275157	-3.12015	0.00180758	0.0379982	STABLE
Pin4	6.45805	-1.00015	0.32056	-3.12	0.0018085	0.0379982	DOWN
Sf3a2	1.77722	-1.42017	0.45582	-3.11565	0.00183539	0.0384793	DOWN
Adcyap1r1	3.17665	1.21687	0.390831	3.11354	0.00184859	0.0385466	UP
Nipsnap1	41.5678	-0.608817	0.195553	-3.11331	0.00185004	0.0385466	STABLE
Rrm2b	162.252	0.404125	0.12981	3.11321	0.00185062	0.0385466	STABLE
Tekt4	6.12572	-1.34555	0.432323	-3.11236	0.00185599	0.0385749	DOWN
Scimp	2.51349	-1.69402	0.545493	-3.10549	0.00189965	0.0393973	DOWN
Dpcd	8.31271	-0.803179	0.258714	-3.1045	0.00190601	0.0394438	STABLE
Fgf9	9.11238	0.787184	0.253659	3.10332	0.00191361	0.0394438	STABLE
Zp1	215.429	-1.00915	0.325194	-3.10323	0.00191419	0.0394438	DOWN
Zfp142	1.1892	-1.4321	0.462212	-3.09836	0.00194595	0.0400126	DOWN
Dgkh	3.52599	-1.09431	0.353332	-3.0971	0.00195423	0.0400972	DOWN
Idi1	32.588	0.537459	0.173627	3.09549	0.0019649	0.0402233	STABLE
Ggnbp2	5.18787	-1.05301	0.340296	-3.09438	0.00197222	0.0402233	DOWN
Pdha2	1.79162	1.64015	0.530058	3.09428	0.00197292	0.0402233	UP
Dnah11	3.83176	1.20827	0.390778	3.09197	0.00198836	0.040256	UP
Mrps27	6.32907	-0.869828	0.281424	-3.09081	0.00199609	0.040256	STABLE
Rpl36	19.9667	-0.836649	0.270752	-3.09009	0.00200096	0.040256	STABLE
Rab7	131.697	-0.330714	0.107032	-3.08986	0.00200253	0.040256	STABLE
Btbd7	7.37993	0.775545	0.25104	3.08932	0.00200613	0.040256	STABLE
Smarca5	115.413	0.313107	0.101361	3.08902	0.00200819	0.040256	STABLE
Csnk2a2	29.3575	0.542322	0.175571	3.0889	0.00200897	0.040256	STABLE
Ppp1r9b	5.97922	0.888636	0.287694	3.08882	0.00200953	0.040256	STABLE
Gm527	41.0778	0.40958	0.132618	3.08843	0.00201217	0.040256	STABLE
Cystm1	3.67944	-1.14702	0.371872	-3.08444	0.00203935	0.0407152	DOWN
Acbd3	146.725	-0.321144	0.10419	-3.08228	0.00205419	0.0408469	STABLE
Kat8	10.0841	-1.01415	0.32903	-3.08225	0.00205444	0.0408469	DOWN
Tnk2	14.2838	0.678185	0.2201	3.08126	0.00206125	0.0408977	STABLE
Fabp5	57.4162	-0.448985	0.145844	-3.07854	0.00208017	0.0411881	STABLE
Rnaseh2c	2.04394	-1.19593	0.38903	-3.07414	0.00211112	0.0417153	DOWN
Fam229b	18.1424	-0.944133	0.307312	-3.07223	0.00212466	0.0418967	STABLE
Rpl37a	32.6937	-0.619862	0.201993	-3.06873	0.00214969	0.0423036	STABLE
Rps6ka6	25.343	0.495993	0.161687	3.06761	0.00215779	0.0423764	STABLE
Atp11b	8.35878	0.691863	0.225661	3.06594	0.00216986	0.0424191	STABLE
Drg1	1.84418	-1.36167	0.444185	-3.06555	0.00217272	0.0424191	DOWN
Thop1	5.34566	-0.923479	0.301251	-3.06548	0.00217319	0.0424191	STABLE
Gli3	17.4636	2.0996	0.685072	3.06478	0.00217829	0.0424326	UP
Edf1	7.98899	-1.21646	0.397185	-3.0627	0.00219351	0.0426054	DOWN
Dmxl1	21.3968	0.473568	0.15466	3.06199	0.00219874	0.0426054	STABLE
Rpl12	6.33497	-0.948314	0.309729	-3.06175	0.00220045	0.0426054	STABLE
Commd10	3.11539	-1.1273	0.368833	-3.0564	0.00224009	0.043286	DOWN
Eif3d	4.40995	-0.980873	0.321307	-3.05276	0.00226747	0.0437272	STABLE
Trir	6.5778	-1.37538	0.450659	-3.05193	0.00227378	0.0437612	DOWN
Ndufs2	5.09623	-1.45708	0.477747	-3.04991	0.00228912	0.0439316	DOWN
Rnmt	72.505	0.337547	0.1107	3.04921	0.00229444	0.0439316	STABLE
Atp5g2	22.2508	-0.60908	0.19981	-3.0483	0.00230138	0.0439316	STABLE
Pdcd2	6.01603	-1.37883	0.452403	-3.04778	0.00230535	0.0439316	DOWN
Rpl19	15.9269	-0.890423	0.292156	-3.04777	0.00230546	0.0439316	STABLE
Mt4	3.6177	1.33173	0.437847	3.04155	0.00235365	0.0447518	UP
Fbxw13	17.9078	-0.922494	0.30335	-3.04102	0.00235781	0.0447518	STABLE
Ildr1	4.74409	-1.03923	0.341919	-3.03941	0.00237044	0.044903	DOWN
Lipt1	6.75652	-0.996403	0.327918	-3.03858	0.00237696	0.0449382	STABLE
Cox7a2	144.545	-0.529707	0.174428	-3.03682	0.0023909	0.0450873	STABLE
Kidins220	7.74035	-0.634522	0.208972	-3.0364	0.00239422	0.0450873	STABLE
Banp	79.3934	-0.478424	0.157788	-3.03206	0.0024289	0.0456509	STABLE
Ube2l3	6.21839	-0.750724	0.247741	-3.03028	0.00244329	0.045832	STABLE
Plagl2	9.35259	0.632969	0.208937	3.02947	0.00244983	0.0458653	STABLE
Sec24d	10.073	0.591823	0.195403	3.02872	0.00245591	0.0458898	STABLE
Psma6	10.6681	-0.973636	0.321697	-3.02656	0.00247351	0.046129	STABLE
Irgm1	3.95151	1.18176	0.390991	3.02247	0.00250721	0.0465927	UP
Ptpn13	6.51061	0.849514	0.281076	3.02237	0.00250806	0.0465927	STABLE
Jpt1	47.7214	-0.682535	0.226004	-3.02001	0.00252765	0.0468662	STABLE
Med7	10.2537	-0.688216	0.227978	-3.01878	0.00253792	0.0469662	STABLE
Dus3l	1.16215	-1.58937	0.526686	-3.01769	0.00254711	0.0469694	DOWN
Ap1ar	22.5873	0.496702	0.164602	3.0176	0.00254786	0.0469694	STABLE
Zfp617	1.33982	-1.57074	0.52065	-3.01688	0.00255389	0.0469905	DOWN
Nmt2	13.6154	-0.675402	0.223952	-3.01583	0.00256278	0.0470642	STABLE
Inpp5b	2.06839	-1.52616	0.506948	-3.01049	0.00260825	0.0474757	DOWN
Prodh	1.84742	-1.32173	0.439089	-3.01015	0.00261117	0.0474757	DOWN
Steap4	6.60717	0.976615	0.324583	3.00883	0.00262256	0.0474757	STABLE
Nptx2	14.5053	0.904285	0.300562	3.00865	0.00262415	0.0474757	STABLE
Lrpap1	4.9514	-1.19543	0.39734	-3.00859	0.00262467	0.0474757	DOWN
Musk	37.2167	-0.5023	0.166999	-3.0078	0.00263147	0.0474757	STABLE
Sorl1	24.586	0.402703	0.133887	3.00777	0.00263172	0.0474757	STABLE
Ncs1	1.95302	1.25283	0.416546	3.00767	0.00263255	0.0474757	UP
Zfpl1	2.39443	-1.34282	0.44648	-3.00757	0.00263344	0.0474757	DOWN
Slc23a2	120.403	0.370388	0.123157	3.00745	0.00263452	0.0474757	STABLE
Ckb	13.7359	-1.30805	0.435149	-3.00598	0.00264722	0.0476154	DOWN
Pex11b	4.42708	-0.968745	0.322349	-3.00527	0.00265345	0.0476383	STABLE
Prps2	1.34809	2.50833	0.83522	3.0032	0.00267156	0.0478125	UP
Stk36	2.79203	-1.66407	0.554131	-3.00303	0.00267309	0.0478125	DOWN
Rpl35a	39.3511	-0.770179	0.256646	-3.00093	0.00269154	0.0480532	STABLE
Rad52	3.5435	-1.36226	0.454094	-2.99996	0.00270017	0.048118	DOWN
Rpl26	14.6494	-0.686554	0.228915	-2.99917	0.0027072	0.0481541	STABLE
Mael	17.1589	-0.866544	0.289075	-2.99764	0.0027208	0.0483067	STABLE
Rps3	9.17048	-0.837363	0.279472	-2.99623	0.00273343	0.0484416	STABLE
Pigl	1.09442	-1.49736	0.500206	-2.99349	0.00275802	0.0485796	DOWN
Aurkc	33.2597	0.624854	0.208758	2.9932	0.00276065	0.0485796	STABLE
Psmb1	14.3218	-0.627606	0.209714	-2.99268	0.0027654	0.0485796	STABLE
Tmem160	1.08166	-1.61452	0.539739	-2.99131	0.00277784	0.0485796	DOWN
Mrpl4	9.29735	-0.906232	0.302962	-2.99124	0.00277844	0.0485796	STABLE
Arntl	53.7257	0.395444	0.132202	2.99121	0.00277873	0.0485796	STABLE
Cdca5	41.7307	-0.483355	0.161597	-2.99112	0.0027796	0.0485796	STABLE
Ecsit	1.10379	-1.94579	0.650573	-2.9909	0.0027816	0.0485796	DOWN
Tecpr2	3.36811	-1.53997	0.515041	-2.98999	0.00278984	0.0486352	DOWN
Akap5	258.203	-1.08098	0.3617	-2.9886	0.00280259	0.0487691	DOWN
Ap2m1	23.3813	-0.712309	0.238411	-2.98773	0.00281053	0.0488158	STABLE
Zc3h6	140.473	0.524814	0.175687	2.9872	0.00281542	0.0488158	STABLE
Hs2st1	48.0964	0.3739	0.125206	2.98629	0.00282382	0.0488734	STABLE
B3gnt2	17.0785	0.582594	0.195187	2.98479	0.00283769	0.0490248	STABLE
Ndufa1	76.5293	-0.442653	0.14833	-2.98425	0.00284276	0.0490248	STABLE
Rhd	9.6856	-0.613306	0.205579	-2.9833	0.00285155	0.0490363	STABLE
Aurka	71.6147	-0.611505	0.204991	-2.98308	0.00285361	0.0490363	STABLE
Cnih1	29.8026	-0.819804	0.274995	-2.98116	0.00287154	0.0492564	STABLE
Pard6b	44.6091	0.439531	0.147536	2.97915	0.00289052	0.0494938	STABLE
Mrpl55	5.83855	-1.08459	0.364157	-2.97837	0.00289785	0.0495311	DOWN
Trp53inp1	25.3243	0.634564	0.213279	2.97527	0.0029273	0.0499458	STABLE
AW549877	4.46099	1.0011	0.336799	2.9724	0.00295486	0.0503267	STABLE
Rnf115	14.0201	0.544122	0.183148	2.97094	0.00296887	0.050476	STABLE
Xlr5a	4.53506	1.07287	0.361302	2.96945	0.00298335	0.0506173	STABLE
Zp3	490.545	-0.97851	0.329597	-2.96881	0.00298957	0.0506173	STABLE
A2ml1	1.8958	1.54468	0.520483	2.96779	0.00299953	0.0506173	STABLE
Zfp407	22.802	0.59418	0.200216	2.9677	0.00300035	0.0506173	STABLE
Sar1b	4.94047	-0.921811	0.310648	-2.96738	0.00300348	0.0506173	STABLE
Eipr1	2.85071	-1.51033	0.509418	-2.96482	0.00302856	0.0509142	STABLE
Lancl1	27.6017	-1.08998	0.367678	-2.96451	0.00303168	0.0509142	STABLE
Mrpl58	5.2897	-0.975983	0.329397	-2.96294	0.00304714	0.0510209	STABLE
Abtb2	4.47838	-0.999364	0.337379	-2.96214	0.00305508	0.0510209	STABLE
Ywhab	103.951	-0.398291	0.134461	-2.96213	0.00305515	0.0510209	STABLE
Hmmr	5.88198	-0.90277	0.304813	-2.96172	0.00305924	0.0510209	STABLE
Cacng4	10.1989	0.598681	0.202289	2.95953	0.00308105	0.0511055	STABLE
Aven	22.3262	-0.978478	0.330622	-2.95951	0.0030813	0.0511055	STABLE
Secisbp2l	106.72	0.316792	0.107044	2.95945	0.00308189	0.0511055	STABLE
Tle6	311.054	-0.549366	0.185654	-2.95908	0.00308555	0.0511055	STABLE
Chchd7	3.09287	-1.29699	0.438507	-2.95774	0.00309901	0.0512331	STABLE
Lhx8	31.9368	-0.585738	0.198082	-2.95704	0.00310606	0.0512331	STABLE
Zswim4	3.18931	-1.49363	0.505163	-2.95673	0.00310923	0.0512331	STABLE
Oas1h	86.8136	-0.579746	0.196117	-2.95612	0.00311536	0.0512464	STABLE
Ocrl	18.3318	0.573993	0.194243	2.95503	0.00312641	0.0513403	STABLE
Meioc	1.15176	1.60766	0.544442	2.95286	0.0031484	0.0516134	STABLE
Pkm	36.1345	-0.83913	0.28451	-2.94939	0.00318406	0.0520346	STABLE
Prkci	11.9161	0.651997	0.221104	2.94882	0.00318991	0.0520346	STABLE
Sc5d	13.9146	0.678784	0.230205	2.9486	0.00319215	0.0520346	STABLE
Psmb6	39.021	-0.385131	0.13063	-2.94826	0.00319572	0.0520346	STABLE
Hnrnpa2b1	45.5682	0.33588	0.113979	2.94686	0.00321023	0.0521825	STABLE
Pcgf1	164.585	-0.490821	0.166598	-2.94614	0.00321766	0.0522151	STABLE
Cd9	34.5438	-0.847721	0.288431	-2.93908	0.00329188	0.0532916	STABLE
Tnni3	3.17125	-1.34326	0.457149	-2.93835	0.00329967	0.0532916	STABLE
Pls1	52.5788	0.354962	0.120807	2.93826	0.00330061	0.0532916	STABLE
Dhx40	9.45958	0.72739	0.247617	2.93757	0.003308	0.0533214	STABLE
Spata2	7.65109	-1.01308	0.345039	-2.93613	0.00332331	0.0534786	STABLE
AI597479	10.7161	0.738877	0.25175	2.93496	0.00333587	0.053591	STABLE
Dlg5	13.2716	0.578882	0.197303	2.93398	0.00334646	0.0536716	STABLE
Daw1	21.4293	-0.576195	0.196515	-2.93207	0.00336706	0.0539122	STABLE
Rps10	24.8451	-0.62912	0.214732	-2.92979	0.00339193	0.0542012	STABLE
Sec61g	289.55	-0.441261	0.150633	-2.92938	0.00339638	0.0542012	STABLE
Grina	13.2985	-0.973022	0.332305	-2.9281	0.00341037	0.0543344	STABLE
Psma5	60.9	-0.555549	0.189771	-2.92747	0.00341736	0.0543558	STABLE
Naa40	60.694	0.376249	0.128574	2.92633	0.00342992	0.0544656	STABLE
Mapk1ip1	8.90455	-0.922724	0.315446	-2.92515	0.00344295	0.0545825	STABLE
Atf6	25.3302	0.447986	0.153215	2.9239	0.00345675	0.0546618	STABLE
Adpgk	49.9217	0.456823	0.15625	2.92367	0.00345932	0.0546618	STABLE
Mnd1	11.871	-0.777567	0.26601	-2.92307	0.00346594	0.0546766	STABLE
Dad1	49.8623	-0.995749	0.340799	-2.92181	0.00348005	0.0547585	STABLE
Cdc42ep2	6.17462	-0.933996	0.319695	-2.92152	0.00348329	0.0547585	STABLE
Cdc14b	6.86887	-0.718869	0.246097	-2.92108	0.0034882	0.0547585	STABLE
Trim27	12.3189	-1.0365	0.355197	-2.9181	0.00352167	0.0551938	STABLE
Pde4a	3.7678	0.942525	0.323203	2.9162	0.00354319	0.0553073	STABLE
Taf12	18.1526	-0.484735	0.166245	-2.91578	0.00354801	0.0553073	STABLE
5730507C01Rik	8.0432	-1.71751	0.589082	-2.91557	0.00355034	0.0553073	STABLE
Gtpbp10	11.5277	0.709174	0.243248	2.91544	0.0035519	0.0553073	STABLE
Ppid	12.8891	-0.674939	0.232037	-2.90875	0.00362872	0.0564122	STABLE
Ambra1	5.73023	-1.16668	0.401194	-2.90802	0.00363728	0.0564541	STABLE
Impa2	2.54177	-1.05984	0.364558	-2.9072	0.00364679	0.0565106	STABLE
Rbbp8	29.3768	-0.374321	0.128786	-2.90653	0.00365459	0.0565404	STABLE
Gins2	2.64396	-1.166	0.401597	-2.90341	0.00369121	0.0570153	STABLE
Cdc42ep3	2.75295	1.65419	0.569899	2.90261	0.00370071	0.0570704	STABLE
Setd4	44.2592	-0.502106	0.173042	-2.90164	0.00371219	0.0571558	STABLE
Ndufb4	19.9594	-0.941589	0.324633	-2.90047	0.00372603	0.0572294	STABLE
Ndufa9	11.984	-0.987866	0.340616	-2.90023	0.00372886	0.0572294	STABLE
Hpcal1	29.2664	0.576602	0.198866	2.89945	0.00373815	0.0572806	STABLE
Lbx1	7.02621	0.831332	0.286838	2.89826	0.0037524	0.0574076	STABLE
Pin1rt1	17.9062	-0.739747	0.255563	-2.89457	0.00379676	0.057994	STABLE
Cul4b	128.671	0.405379	0.140295	2.88948	0.00385884	0.0588488	STABLE
Hyal2	4.34108	-0.926318	0.320732	-2.88813	0.00387536	0.0589192	STABLE
Rpl38	28.1835	-1.2116	0.419514	-2.88811	0.0038757	0.0589192	STABLE
Mtx2	23.7539	-0.50308	0.174375	-2.88505	0.00391346	0.0593221	STABLE
Eif3m	4.37528	-0.910764	0.315717	-2.88475	0.00391723	0.0593221	STABLE
Phgdh	1.35309	-1.99292	0.691099	-2.88369	0.00393047	0.0593221	STABLE
Gfm2	2.70061	-1.04445	0.362208	-2.88357	0.00393194	0.0593221	STABLE
Lepr	10.6385	-0.710769	0.24652	-2.88322	0.00393637	0.0593221	STABLE
Uhmk1	41.2815	0.731989	0.253899	2.88299	0.00393919	0.0593221	STABLE
Ppp1r14b	21.7203	0.516613	0.179227	2.88245	0.003946	0.0593319	STABLE
Bnip1	3.50486	-1.26392	0.438673	-2.88125	0.00396104	0.0594651	STABLE
Nlrp4c	3.4042	-1.60481	0.557097	-2.88067	0.00396833	0.0594817	STABLE
Sirpb1c	1.83908	-1.81022	0.62876	-2.87903	0.00398896	0.0596979	STABLE
Atp5d	3.01285	-1.28555	0.446861	-2.87684	0.00401683	0.0599798	STABLE
Cpb1	1.30571	-1.78424	0.620303	-2.8764	0.00402234	0.0599798	STABLE
Babam1	2.96327	-1.45883	0.507255	-2.87594	0.00402827	0.0599798	STABLE
Mmp2	10.8568	-0.633097	0.220162	-2.87559	0.00403273	0.0599798	STABLE
Ccp110	35.592	0.41321	0.143723	2.87504	0.00403974	0.0599914	STABLE
4930503L19Rik	3.51029	0.988781	0.344213	2.87258	0.0040713	0.0603669	STABLE
Bsg	29.9728	-0.728621	0.253785	-2.87102	0.00409152	0.0605734	STABLE
Ahnak	5.60603	0.860028	0.299702	2.86961	0.00410978	0.060741	STABLE
Cep41	27.2414	-0.548779	0.191267	-2.86917	0.00411547	0.060741	STABLE
Msh2	14.2859	0.643163	0.224276	2.86773	0.00413431	0.0608932	STABLE
Map1s	3.11698	-1.13125	0.394556	-2.86715	0.00414187	0.0608932	STABLE
Cdc37	11.4096	-0.668961	0.233337	-2.86693	0.00414476	0.0608932	STABLE
Fkbp4	1.19595	-1.54685	0.539879	-2.86518	0.00416766	0.0611363	STABLE
Rpl36a	15.1811	-0.945778	0.330202	-2.86424	0.00418014	0.0611632	STABLE
Bmi1	176.149	0.354196	0.123669	2.86406	0.00418245	0.0611632	STABLE
Chchd1	8.79645	-0.829246	0.289581	-2.8636	0.00418856	0.0611632	STABLE
Ndufb4c	1.38736	-1.44983	0.506647	-2.86161	0.00421493	0.0614549	STABLE
Ctns	6.62687	0.794543	0.277806	2.86006	0.00423559	0.0616628	STABLE
Dynlt1a	3.74895	-1.13663	0.39753	-2.85922	0.00424688	0.0617337	STABLE
Ywhaq	32.7705	-0.597446	0.20902	-2.85832	0.00425888	0.0618147	STABLE
Rbm26	111.205	0.413485	0.144775	2.85606	0.00428939	0.0621639	STABLE
Dab2	35.51	0.392662	0.137853	2.84841	0.00439389	0.0635826	STABLE
Scamp4	9.72235	-0.765414	0.268946	-2.84598	0.00442753	0.0638677	STABLE
Dnajc13	43.7311	0.356779	0.125372	2.84576	0.00443057	0.0638677	STABLE
2310022B05Rik	7.82906	0.778456	0.27357	2.84555	0.0044335	0.0638677	STABLE
Eefsec	3.38695	-0.881456	0.309918	-2.84416	0.00445292	0.0640515	STABLE
Plpp1	5.54309	-0.802943	0.282429	-2.84299	0.00446929	0.0641909	STABLE
Rnf10	34.691	0.605254	0.212939	2.84238	0.00447774	0.0642062	STABLE
Mosmo	5.00163	0.788337	0.277392	2.84196	0.00448369	0.0642062	STABLE
Rpl27a	14.2209	-0.749666	0.2639	-2.84072	0.00450125	0.0642736	STABLE
Mea1	15.384	-0.682891	0.240426	-2.84034	0.00450653	0.0642736	STABLE
Prickle3	2.77279	-1.02997	0.362639	-2.84021	0.00450844	0.0642736	STABLE
Ppie	1.86817	-1.35266	0.476368	-2.83953	0.00451803	0.0643151	STABLE
Ogfod3	1.21393	-1.48261	0.52249	-2.83758	0.00454564	0.0646126	STABLE
Uba3	55.9731	0.340078	0.119874	2.83695	0.00455461	0.0646446	STABLE
Olfr976	9.92999	-0.890235	0.314102	-2.83422	0.00459378	0.0651045	STABLE
Tmem159	1.51355	1.63103	0.575685	2.8332	0.0046084	0.0652156	STABLE
Cobll1	67.3391	0.332067	0.117303	2.83086	0.00464233	0.0655993	STABLE
Ltbp4	2.37666	1.39472	0.492844	2.82993	0.0046558	0.0656156	STABLE
B3galnt2	34.3477	0.31776	0.112289	2.82984	0.00465712	0.0656156	STABLE
Cenpk	31.275	-0.484579	0.171301	-2.82882	0.00467199	0.0656507	STABLE
Fubp3	4.95774	0.809736	0.286254	2.82873	0.00467325	0.0656507	STABLE
Cyth2	7.01107	-1.2902	0.456433	-2.82669	0.00470314	0.065884	STABLE
Trip11	28.5462	0.503825	0.17824	2.82666	0.00470355	0.065884	STABLE
1700094D03Rik	3.99775	1.1818	0.418282	2.82538	0.00472248	0.0660529	STABLE
Hsp90ab1	353.802	-0.308613	0.109267	-2.8244	0.00473696	0.0661593	STABLE
Mroh3	2.3554	-1.33214	0.471862	-2.82316	0.00475533	0.0663196	STABLE
Psme4	99.6414	0.328184	0.116284	2.82226	0.00476864	0.066409	STABLE
Atp5l	85.1668	-0.61851	0.219256	-2.82095	0.00478816	0.0665547	STABLE
Rictor	32.8369	0.400974	0.142157	2.82063	0.00479294	0.0665547	STABLE
Rbm7	61.9574	-0.412225	0.146193	-2.81973	0.00480641	0.0666456	STABLE
B4galt5	10.2822	-0.672201	0.238474	-2.81876	0.00482091	0.0666487	STABLE
Rhbg	1.66179	-1.49505	0.53045	-2.81846	0.0048254	0.0666487	STABLE
Anapc13	18.5483	-0.602044	0.213617	-2.81833	0.00482741	0.0666487	STABLE
Heatr5b	21.3638	-0.523173	0.185706	-2.81721	0.00484434	0.0667145	STABLE
Pcdh19	0.870473	1.67279	0.593801	2.81709	0.00484604	0.0667145	STABLE
Kdm1a	34.9973	0.401609	0.142586	2.81661	0.00485331	0.0667192	STABLE
Chfr	29.8996	0.460795	0.163858	2.81216	0.00492101	0.0674774	STABLE
Atp5h	34.8881	-0.704923	0.250702	-2.81179	0.00492661	0.0674774	STABLE
Cyp2g1	0.86989	1.74176	0.61949	2.8116	0.0049295	0.0674774	STABLE
Phb2	24.8631	-0.483687	0.172146	-2.80975	0.00495798	0.0677708	STABLE
Anapc15	36.3731	-0.550572	0.196063	-2.80815	0.00498277	0.068013	STABLE
Psrc1	61.3032	-0.435589	0.15527	-2.80537	0.00502587	0.0685041	STABLE
Otud1	9.35736	0.678156	0.241815	2.80445	0.00504027	0.0685104	STABLE
Fbxw25	39.6441	-0.622856	0.222119	-2.80415	0.00504494	0.0685104	STABLE
Stk39	3.92979	0.896066	0.31957	2.80397	0.00504768	0.0685104	STABLE
Snap47	6.09801	-1.16676	0.416742	-2.79973	0.00511456	0.0693203	STABLE
Surf4	57.3439	-0.399961	0.142932	-2.79827	0.00513767	0.0694295	STABLE
Sap30bp	6.32701	-1.06042	0.379005	-2.7979	0.00514354	0.0694295	STABLE
Fyco1	59.8933	0.356549	0.127447	2.79763	0.00514788	0.0694295	STABLE
Dcakd	13.9723	-0.676025	0.241661	-2.79741	0.00515148	0.0694295	STABLE
Chaf1b	2.38899	-1.11372	0.398329	-2.79599	0.00517409	0.0696368	STABLE
Rtn4r	7.01546	1.00501	0.359591	2.79488	0.00519187	0.0697784	STABLE
Osbpl11	37.5379	0.40375	0.144556	2.79304	0.00522155	0.0699841	STABLE
Rps25	7.63069	-0.833174	0.298376	-2.79237	0.00523239	0.0699841	STABLE
Polr1d	79.4385	-0.569868	0.204086	-2.7923	0.00523349	0.0699841	STABLE
Map4k5	93.4482	0.287934	0.103124	2.79213	0.00523626	0.0699841	STABLE
Pdcd11	4.34562	-1.08992	0.390634	-2.79013	0.00526862	0.0703189	STABLE
Tex30	43.5624	-0.470995	0.168972	-2.78741	0.00531316	0.070738	STABLE
Whamm	36.0123	0.38233	0.137168	2.78731	0.00531472	0.070738	STABLE
Efcab14	81.2662	0.270633	0.0971946	2.78444	0.00536194	0.0712679	STABLE
Atg2a	5.24621	-0.889113	0.319491	-2.78291	0.00538744	0.071381	STABLE
Atp6v0b	27.9202	-0.610835	0.219512	-2.78269	0.00539098	0.071381	STABLE
Gm4779	1.72349	-1.37686	0.494811	-2.78259	0.0053927	0.071381	STABLE
Dgcr6	4.33458	-0.981871	0.352971	-2.78173	0.00540694	0.0714711	STABLE
Lbr	128.397	0.442296	0.159053	2.7808	0.00542243	0.0714958	STABLE
Luc7l	20.3288	-0.416527	0.14979	-2.78073	0.00542366	0.0714958	STABLE
Gpx6	14.2115	0.575615	0.207046	2.78014	0.00543363	0.0715291	STABLE
Sf3b4	31.8096	-0.504576	0.181602	-2.77847	0.00546162	0.0717994	STABLE
Ms4a6d	4.95841	1.24334	0.44761	2.77773	0.00547394	0.0718631	STABLE
Vcl	5.21514	-0.861568	0.310222	-2.77726	0.00548189	0.0718696	STABLE
Mrpl33	5.60866	-1.1049	0.397939	-2.77657	0.0054936	0.0719251	STABLE
Rassf3	36.9763	0.477826	0.172194	2.77493	0.00552131	0.0721897	STABLE
Ube2f	1.6556	-1.38096	0.498143	-2.77222	0.0055675	0.0725441	STABLE
Nhej1	8.62847	-0.897103	0.323727	-2.77117	0.00558547	0.0725441	STABLE
Dnajc15	2.66539	-1.29938	0.468992	-2.77058	0.00559561	0.0725441	STABLE
Pdlim2	10.2893	-1.08301	0.390943	-2.77025	0.00560141	0.0725441	STABLE
Trip4	22.428	-0.50601	0.182662	-2.77019	0.00560228	0.0725441	STABLE
Dock10	1.89022	1.1956	0.431621	2.77002	0.00560534	0.0725441	STABLE
Tmem169	15.9447	-0.538302	0.194356	-2.76966	0.0056114	0.0725441	STABLE
Rpl7	9.32573	-1.02439	0.36988	-2.76951	0.005614	0.0725441	STABLE
Gpat3	6.97315	-0.744718	0.268932	-2.76917	0.00562	0.0725441	STABLE
Adarb1	1.4899	-1.41811	0.512149	-2.76895	0.00562381	0.0725441	STABLE
Ninj2	85.0871	-0.946935	0.342196	-2.76723	0.00565356	0.0727675	STABLE
Psmc4	7.4387	-0.635119	0.229527	-2.76707	0.00565625	0.0727675	STABLE
Pick1	1.068	-2.00435	0.724999	-2.76463	0.00569876	0.0731808	STABLE
Zbtb10	33.6256	0.473846	0.171413	2.76435	0.00570359	0.0731808	STABLE
Rab36	1.4022	1.4249	0.515863	2.76217	0.00574178	0.0735728	STABLE
Cdk13	11.7667	0.574719	0.20815	2.76108	0.00576113	0.0736765	STABLE
Gsta4	8.77546	-0.682607	0.247245	-2.76085	0.00576519	0.0736765	STABLE
Rpl31	29.8894	-0.871731	0.315842	-2.76002	0.00577981	0.0737655	STABLE
Plxdc2	6.42437	0.802656	0.291019	2.75809	0.00581404	0.0740842	STABLE
Ctnna1	94.6775	0.272712	0.0988897	2.75774	0.00582018	0.0740842	STABLE
Pgrmc1	15.0644	0.46261	0.167865	2.75585	0.005854	0.0744162	STABLE
Dnajc11	24.9858	-0.612167	0.222308	-2.75369	0.00589268	0.0747131	STABLE
Dennd5a	4.11056	0.936918	0.340251	2.75361	0.00589415	0.0747131	STABLE
Rptor	1.03886	-1.47387	0.535321	-2.75325	0.00590065	0.0747131	STABLE
Eef1akmt4	1.14539	-1.52581	0.554276	-2.7528	0.00590872	0.074717	STABLE
Ubap1	4.2283	-0.913858	0.332157	-2.75128	0.00593623	0.0748608	STABLE
Snx17	4.39561	-1.13306	0.411876	-2.75097	0.00594188	0.0748608	STABLE
Mbtd1	266.644	0.351488	0.127773	2.75088	0.0059435	0.0748608	STABLE
Mrpl13	2.87905	-0.979638	0.356177	-2.75042	0.00595183	0.0748608	STABLE
Crb3	30.6477	0.407486	0.148175	2.75003	0.00595899	0.0748608	STABLE
Pdik1l	4.36975	0.926984	0.33715	2.74947	0.00596914	0.0748906	STABLE
Supt4a	7.00739	-0.931523	0.33886	-2.74899	0.00597793	0.0749031	STABLE
Fbxo21	29.6848	0.442285	0.160989	2.74731	0.0060087	0.074944	STABLE
Chrm3	2.6535	-1.35062	0.491678	-2.74695	0.00601514	0.074944	STABLE
Prr3	2.69266	0.935056	0.340417	2.7468	0.00601807	0.074944	STABLE
Tmem117	30.1737	0.424842	0.154671	2.74675	0.00601893	0.074944	STABLE
Lypd3	1.54678	1.80525	0.657279	2.74655	0.00602254	0.074944	STABLE
Ncaph2	4.67806	-1.06539	0.387942	-2.74626	0.00602792	0.074944	STABLE
Micu2	10.6424	-0.727652	0.265061	-2.74523	0.00604693	0.0750833	STABLE
Ptges3l	5.35971	-0.752005	0.274172	-2.74282	0.00609134	0.0755374	STABLE
Gata3	22.9931	0.520476	0.189867	2.74126	0.00612039	0.0757851	STABLE
Dcps	10.176	0.701047	0.255791	2.7407	0.00613084	0.0757851	STABLE
Lmf2	2.36321	-1.34977	0.492626	-2.73995	0.00614476	0.0757851	STABLE
Osgin1	1.37104	-1.5517	0.566596	-2.73863	0.00616964	0.0757851	STABLE
Atpaf2	5.21084	0.946831	0.345747	2.73851	0.00617188	0.0757851	STABLE
Rps29	166.801	-0.707288	0.258293	-2.73832	0.00617543	0.0757851	STABLE
Fdx1	63.8256	0.377667	0.137933	2.73804	0.00618059	0.0757851	STABLE
Atf1	27.5709	0.537276	0.196231	2.73797	0.00618192	0.0757851	STABLE
Pigq	12.4238	-0.736512	0.269001	-2.73796	0.0061822	0.0757851	STABLE
Exo5	22.5766	0.546331	0.19971	2.73562	0.00622624	0.0762264	STABLE
Dync2h1	3.12381	0.951923	0.348026	2.73521	0.00623404	0.0762264	STABLE
Tra2b	38.6081	0.346209	0.126637	2.73387	0.00625947	0.0763923	STABLE
Wdr53	8.94278	-0.608437	0.222582	-2.73354	0.00626583	0.0763923	STABLE
Ubqln2	45.5372	0.451578	0.165235	2.73295	0.00627699	0.0763923	STABLE
Smg1	18.558	0.453739	0.166033	2.73283	0.00627936	0.0763923	STABLE
Nudt4	12.74	0.603375	0.22095	2.73082	0.00631762	0.0767607	STABLE
Micos10	84.0559	-0.29305	0.107365	-2.72948	0.00634343	0.0769771	STABLE
Prc1	278.19	0.346327	0.12716	2.72356	0.00645829	0.0782202	STABLE
Gipc1	1.09635	-1.67558	0.615362	-2.72292	0.00647083	0.0782202	STABLE
Dpp10	7.65253	-0.625611	0.229786	-2.72258	0.00647746	0.0782202	STABLE
Gpx4	13.7212	-0.844922	0.310344	-2.72253	0.00647838	0.0782202	STABLE
Fbxl19	4.42263	-1.03084	0.378703	-2.72203	0.00648823	0.0782409	STABLE
Rpp21	10.6466	-0.579364	0.212907	-2.72121	0.00650439	0.078266	STABLE
Tprg	1.74958	-1.75023	0.643208	-2.7211	0.00650658	0.078266	STABLE
Rpl39l	26.0992	-0.784116	0.288262	-2.72015	0.00652527	0.0783928	STABLE
Slc20a1	18.9966	0.450087	0.16552	2.71923	0.00654348	0.0784541	STABLE
Cmtr2	26.9515	0.503492	0.185171	2.71906	0.00654668	0.0784541	STABLE
Spg7	2.1732	1.0512	0.38669	2.71847	0.00655853	0.0784984	STABLE
Pacsin1	33.2561	0.576791	0.212378	2.71587	0.00661027	0.078943	STABLE
Znrd1as	12.262	0.688202	0.253417	2.71569	0.00661383	0.078943	STABLE
Ssbp1	4.1841	-0.839337	0.30913	-2.71516	0.00662432	0.078943	STABLE
Cdc37l1	70.0638	0.392906	0.144719	2.71495	0.00662848	0.078943	STABLE
Gstt2	2.33615	-1.26287	0.465232	-2.71449	0.00663784	0.0789567	STABLE
Tgfa	1.13677	-1.4844	0.547665	-2.71041	0.00672004	0.0798358	STABLE
Vps35l	6.80588	-0.735178	0.271367	-2.70916	0.00674533	0.0800374	STABLE
Slc16a13	4.78142	-0.759768	0.280681	-2.70687	0.00679209	0.0804929	STABLE
Ginm1	8.72857	-0.744507	0.275152	-2.7058	0.00681396	0.0805935	STABLE
Lrrcc1	31.1478	0.362362	0.133956	2.70508	0.00682871	0.0805935	STABLE
Cfap300	9.8052	-0.667021	0.246587	-2.70502	0.00683007	0.0805935	STABLE
Ralgds	4.43392	1.02149	0.377653	2.70482	0.00683407	0.0805935	STABLE
Csnk1g3	33.7565	0.400105	0.148054	2.70242	0.00688362	0.0810784	STABLE
Pgp	2.26301	-1.1752	0.435028	-2.70143	0.00690421	0.0812215	STABLE
Hrob	7.88532	-0.908696	0.33647	-2.70068	0.00691984	0.0812764	STABLE
Atp5a1	29.4087	-0.559074	0.207036	-2.70038	0.0069261	0.0812764	STABLE
Zfp955b	34.8874	0.422304	0.156432	2.69961	0.00694207	0.0812764	STABLE
Txn2	34.3027	-0.528538	0.195785	-2.69958	0.00694266	0.0812764	STABLE
Slc30a3	38.6969	-0.526255	0.19497	-2.69915	0.00695162	0.0812825	STABLE
Sulf2	7.58525	-0.833094	0.30873	-2.69845	0.00696627	0.0813549	STABLE
Il17rd	29.5468	0.673311	0.249884	2.6945	0.00704949	0.0821546	STABLE
Elp3	3.99487	-1.10337	0.409559	-2.69404	0.00705925	0.0821546	STABLE
Zfp182	4.46823	-0.964126	0.357894	-2.69388	0.00706248	0.0821546	STABLE
Nr2c2ap	5.76747	-0.894341	0.33213	-2.69274	0.00708674	0.0821546	STABLE
Mfsd9	10.8067	0.505695	0.187835	2.69224	0.00709747	0.0821546	STABLE
Zfp385b	0.949007	-1.62391	0.60321	-2.69212	0.00709986	0.0821546	STABLE
Zfp952	11.9612	-0.673393	0.250147	-2.69199	0.0071027	0.0821546	STABLE
Tyw1	17.0738	-0.700497	0.260217	-2.69197	0.00710305	0.0821546	STABLE
Fbxw24	629.515	-0.399814	0.148569	-2.69111	0.00712153	0.0822695	STABLE
Map3k21	4.51373	1.2558	0.46702	2.68895	0.00716766	0.0827031	STABLE
Shmt2	20.588	0.42714	0.158879	2.68845	0.00717839	0.0827277	STABLE
Msl2	14.9769	0.501048	0.186434	2.68753	0.00719818	0.0828565	STABLE
Glo1	3.815	-1.06735	0.397325	-2.68633	0.0072242	0.0830567	STABLE
Atp11c	28.0357	0.428084	0.159392	2.68573	0.00723718	0.0831067	STABLE
Nipal3	1.27856	-1.43118	0.533221	-2.68402	0.00727417	0.0834319	STABLE
Mocos	5.41715	-0.939699	0.350289	-2.68264	0.00730436	0.0836784	STABLE
Tbc1d22b	24.3605	0.424677	0.15834	2.68205	0.00731722	0.0837261	STABLE
Gm42372	13.1982	0.819994	0.30578	2.68165	0.00732609	0.083728	STABLE
2300002M23Rik	6.99628	-0.882606	0.329322	-2.68007	0.0073607	0.0840015	STABLE
Gm12185	5.23147	-1.64647	0.614481	-2.67945	0.0073743	0.0840015	STABLE
Gpi1	4.06641	-1.06296	0.396722	-2.67936	0.00737621	0.0840015	STABLE
Gps2	21.0805	-0.543385	0.202936	-2.67762	0.00741468	0.0842609	STABLE
Dpf3	4.19745	-1.03401	0.38618	-2.67754	0.0074165	0.0842609	STABLE
Alkbh7	10.8003	-0.603969	0.225646	-2.67662	0.00743694	0.0843935	STABLE
Fam185a	12.9491	0.652711	0.243905	2.67609	0.00744869	0.0844272	STABLE
Dppa5a	213.984	-0.91048	0.340666	-2.67265	0.00752549	0.0851974	STABLE
Atg4b	11.1162	-0.695433	0.26025	-2.67217	0.00753629	0.0852194	STABLE
Prdm16	9.37545	0.827194	0.309619	2.67165	0.00754799	0.0852515	STABLE
Nrcam	4.51522	-1.11199	0.416287	-2.6712	0.0075581	0.0852656	STABLE
Pcbp3	9.41694	-0.745933	0.279435	-2.66943	0.00759793	0.0856146	STABLE
Frg1	28.9664	-0.536418	0.201051	-2.66807	0.0076289	0.085863	STABLE
Brat1	1.04333	-1.49868	0.562058	-2.66641	0.00766662	0.0861868	STABLE
Rac1	117.661	0.378204	0.141906	2.66518	0.00769479	0.0863154	STABLE
Eps15	24.7968	0.399225	0.149796	2.66512	0.007696	0.0863154	STABLE
Rfc2	3.47183	-1.09825	0.412158	-2.66464	0.00770717	0.0863401	STABLE
Ap1m2	44.2235	-0.423355	0.159023	-2.66223	0.00776252	0.086859	STABLE
Cep152	2.40655	1.24601	0.468111	2.66178	0.00777296	0.0868747	STABLE
Fnip1	35.4073	0.400499	0.150492	2.66127	0.00778468	0.0869049	STABLE
Ndufs7	4.44474	-1.02692	0.385978	-2.66057	0.00780076	0.0869706	STABLE
Cdk7	150.843	-0.987412	0.37122	-2.65991	0.00781608	0.0869706	STABLE
Pacrg	2.35112	-1.17854	0.443085	-2.65984	0.00781768	0.0869706	STABLE
Polrmt	1.15081	-1.61415	0.607268	-2.65806	0.00785927	0.0873322	STABLE
Hsph1	11.4956	-0.735682	0.27683	-2.65752	0.00787178	0.0873704	STABLE
Rnf38	242.593	0.305493	0.115004	2.65636	0.00789895	0.0875689	STABLE
Ctdspl2	42.4027	0.45588	0.171643	2.65598	0.00790787	0.0875689	STABLE
Slc4a7	39.3294	0.411011	0.154964	2.6523	0.00799464	0.0884281	STABLE
Mpv17l	29.4773	0.811092	0.305902	2.65147	0.00801416	0.0885422	STABLE
Stt3a	29.2868	0.452021	0.170574	2.65	0.00804906	0.0888259	STABLE
Lipo2	0.748346	2.45008	0.925113	2.64842	0.00808699	0.0891065	STABLE
Wdr33	102.562	-0.337418	0.127429	-2.64788	0.00809973	0.0891065	STABLE
Esco1	104.895	0.342795	0.129465	2.64778	0.00810227	0.0891065	STABLE
Inip	14.433	-0.52998	0.200268	-2.64635	0.00813647	0.0893804	STABLE
Rpl21	82.3422	-0.483976	0.182979	-2.64498	0.00816951	0.089641	STABLE
Sh3bp4	1.95267	1.27837	0.483461	2.64421	0.00818807	0.0897423	STABLE
Tmem147	4.62902	-0.984476	0.372547	-2.64255	0.00822834	0.0900812	STABLE
Tmem231	3.92661	-0.745591	0.282249	-2.64161	0.00825128	0.0902296	STABLE
Chadl	1.22449	-1.51703	0.57452	-2.64052	0.00827796	0.0904186	STABLE
Npdc1	1.23576	-1.49682	0.567001	-2.63989	0.00829319	0.0904823	STABLE
Socs1	35.2183	0.441099	0.167146	2.639	0.00831511	0.0906186	STABLE
Ephb6	2.49362	-0.944209	0.357921	-2.63804	0.00833873	0.0907733	STABLE
Tmem68	7.04911	0.823229	0.312325	2.63581	0.00839359	0.091177	STABLE
Mrpl11	2.35299	-1.04407	0.396115	-2.63577	0.00839476	0.091177	STABLE
Txnl4a	7.71435	-0.75387	0.286131	-2.6347	0.00842108	0.0913597	STABLE
Snx4	45.7843	0.337028	0.128008	2.63287	0.00846673	0.0915509	STABLE
Ess2	3.26369	-1.21099	0.459954	-2.63285	0.00846718	0.0915509	STABLE
Septin2	26.1671	0.46352	0.176078	2.63247	0.00847662	0.0915509	STABLE
Atxn1l	30.6779	0.482869	0.183428	2.63247	0.00847676	0.0915509	STABLE
Gipc2	36.0222	0.496546	0.188731	2.63097	0.00851421	0.0918523	STABLE
Yif1a	1.85313	-1.3914	0.529232	-2.6291	0.00856111	0.0922549	STABLE
Wdr61	6.07018	-0.887085	0.337496	-2.62843	0.00857794	0.0923328	STABLE
Hectd2	15.2413	0.663752	0.252979	2.62374	0.00869694	0.093412	STABLE
Nubpl	7.13202	-0.717245	0.27337	-2.62372	0.00869762	0.093412	STABLE
Uqcr11	65.2153	-0.679292	0.258953	-2.62322	0.00871023	0.0934432	STABLE
Cyp11a1	0.75852	-2.09532	0.799096	-2.62211	0.00873869	0.0936441	STABLE
Mecr	6.70713	-1.00108	0.382272	-2.61876	0.00882495	0.0944633	STABLE
Mrto4	2.2151	-1.24262	0.474801	-2.61714	0.0088671	0.094809	STABLE
Abcd3	10.6192	-0.517919	0.197984	-2.61596	0.00889771	0.0950307	STABLE
Plk1	69.6404	-0.361739	0.138332	-2.61501	0.00892239	0.0951887	STABLE
Dpep3	3.73261	-0.931868	0.356596	-2.61323	0.0089691	0.095581	STABLE
Itpa	1.94443	-1.476	0.565482	-2.61016	0.00904998	0.0962339	STABLE
Ap3m1	60.139	0.323318	0.12387	2.61015	0.00905037	0.0962339	STABLE
Vamp4	7.12618	-0.59318	0.227324	-2.60941	0.00906997	0.0962397	STABLE
Cdc5l	111.391	0.588153	0.2254	2.60937	0.00907092	0.0962397	STABLE
Erlin1	10.0677	0.699848	0.268437	2.60712	0.00913076	0.0967679	STABLE
Acad11	5.43803	-0.69776	0.267732	-2.60618	0.0091557	0.0969255	STABLE
Ypel1	4.921	-0.765999	0.294209	-2.60359	0.00922539	0.097556	STABLE
Scfd2	3.52543	-0.825388	0.317143	-2.60257	0.00925274	0.0977378	STABLE
Sun1	47.0644	0.523839	0.201442	2.60044	0.0093103	0.098238	STABLE
Gnaq	16.0941	0.511563	0.196977	2.59706	0.00940244	0.0989999	STABLE
Prss44	1.59545	-1.36048	0.523876	-2.59695	0.00940564	0.0989999	STABLE
Arpc5l	96.9854	-0.280865	0.108166	-2.59662	0.00941466	0.0989999	STABLE
Tmem164	24.4916	0.545511	0.210112	2.59629	0.00942367	0.0989999	STABLE
Zfp980	3.03239	0.931862	0.359136	2.59474	0.00946636	0.0992907	STABLE
Snap91	4.63919	0.80258	0.309335	2.59453	0.00947198	0.0992907	STABLE
Tmem69	202.31	0.676654	0.261065	2.5919	0.00954472	0.0998305	STABLE
Macir	80.5839	0.295976	0.114204	2.59164	0.00955195	0.0998305	STABLE
Akt1	27.8138	0.410356	0.158348	2.59149	0.00955623	0.0998305	STABLE
Ttf1	9.99972	0.834294	0.321976	2.59117	0.00956497	0.0998305	STABLE
Gk	65.8175	0.35527	0.13713	2.59076	0.00957634	0.0998408	STABLE
Pi4ka	10.4676	-0.737154	0.284582	-2.5903	0.0095891	0.0998657	STABLE
Megf9	1.07058	-1.37591	0.531344	-2.5895	0.00961158	0.099912	STABLE
Ppargc1b	10.8442	0.62473	0.241264	2.5894	0.00961431	0.099912	STABLE
Akirin2	71.8627	-0.366634	0.141666	-2.58801	0.00965321	0.100208	STABLE
Phf5a	51.4718	-0.430223	0.166338	-2.58643	0.00969751	0.100536	STABLE
Snrpb	2.23828	-1.48656	0.574843	-2.58602	0.00970899	0.100536	STABLE
Ndufa13	18.7246	-0.504956	0.195282	-2.58577	0.00971611	0.100536	STABLE
Styk1	7.60492	-0.864658	0.33446	-2.58523	0.00973127	0.100584	STABLE
Gnpnat1	60.6695	0.281802	0.109049	2.58419	0.00976085	0.100782	STABLE
Calu	20.8955	-0.441696	0.171063	-2.58206	0.00982124	0.101297	STABLE
Rnf145	6.31478	0.624275	0.242084	2.57875	0.00991577	0.102137	STABLE
Ppia	35.2218	-0.684075	0.265307	-2.57843	0.00992512	0.102137	STABLE
Sptbn1	50.2588	0.360226	0.139725	2.5781	0.00993455	0.102137	STABLE
Hsd3b7	12.7191	-0.501026	0.194383	-2.57751	0.00995145	0.102201	STABLE
Rpl3	1.81412	-1.23417	0.47911	-2.57596	0.00999618	0.102551	STABLE
Rpp30	4.48079	-0.803694	0.312207	-2.57423	0.0100463	0.102887	STABLE
Cdkl2	10.0202	0.633926	0.246281	2.57399	0.0100532	0.102887	STABLE
Urod	2.24549	-1.09622	0.425959	-2.57352	0.0100669	0.102887	STABLE
Slc25a3	12.6677	-0.658048	0.255716	-2.57336	0.0100717	0.102887	STABLE
Ssr2	8.54725	-0.815123	0.316821	-2.57282	0.0100873	0.102921	STABLE
Adm2	7.88522	-0.820348	0.31889	-2.57251	0.0100964	0.102921	STABLE
Sdcbp	15.3382	0.496191	0.192915	2.57207	0.0101093	0.102943	STABLE
Tgif2	12.2118	0.784269	0.304984	2.57151	0.0101257	0.103002	STABLE
Cetn3	34.9999	0.327814	0.127527	2.57054	0.0101539	0.103179	STABLE
Psmc3	19.0571	-0.559259	0.217658	-2.56943	0.0101865	0.103401	STABLE
Lyrm2	1.30591	-1.36366	0.530821	-2.56896	0.0102005	0.103434	STABLE
Cab39	18.6029	0.412047	0.160517	2.56701	0.010258	0.103909	STABLE
Xlr3a	16.5962	-0.583923	0.227717	-2.56424	0.0103401	0.104552	STABLE
Rhno1	10.296	-0.624516	0.243588	-2.56382	0.0103527	0.104552	STABLE
Tcaf1	1.46258	-1.35225	0.527445	-2.56377	0.0103541	0.104552	STABLE
Brap	32.149	0.43909	0.17146	2.56089	0.0104404	0.10526	STABLE
Ncoa1	13.0315	0.479981	0.187441	2.5607	0.0104462	0.10526	STABLE
Tti1	14.0905	-0.482137	0.188553	-2.55703	0.0105569	0.106264	STABLE
Tpst1	1.45972	1.50192	0.587894	2.55475	0.0106265	0.106854	STABLE
Npc2	39.7874	-0.337303	0.132057	-2.55423	0.0106423	0.1069	STABLE
Washc2	31.6186	0.378089	0.148095	2.55302	0.0106793	0.10716	STABLE
Nf1	5.89865	0.745241	0.292072	2.55156	0.010724	0.107497	STABLE
Rnf14	72.7508	0.32303	0.126646	2.55065	0.0107522	0.107668	STABLE
Ric1	21.2129	0.457487	0.179488	2.54885	0.0108079	0.108084	STABLE
Mfap3l	2.99578	0.941183	0.369341	2.54828	0.0108256	0.108084	STABLE
Mrap	6.73245	-1.10036	0.431816	-2.54822	0.0108275	0.108084	STABLE
Arl15	5.56192	0.826624	0.324519	2.54723	0.0108583	0.108201	STABLE
Zbtb8os	10.7845	0.855277	0.335789	2.54706	0.0108634	0.108201	STABLE
Noto	14.7608	-0.674736	0.26497	-2.54646	0.0108822	0.108201	STABLE
Akr1a1	23.2642	-0.594816	0.233591	-2.5464	0.0108842	0.108201	STABLE
Gabpb1	18.932	-0.400753	0.157487	-2.54468	0.0109378	0.108622	STABLE
Mrps36	106.789	-0.332301	0.130698	-2.54251	0.0110059	0.109074	STABLE
Ubb	619.488	-0.51071	0.200869	-2.54251	0.011006	0.109074	STABLE
Ptpn18	3.71416	-1.15284	0.453913	-2.53979	0.0110919	0.109747	STABLE
Cmc1	20.6034	-0.61141	0.240764	-2.53946	0.0111024	0.109747	STABLE
Sys1	31.0869	-0.511173	0.201323	-2.53906	0.011115	0.109747	STABLE
Haus7	2.09458	-1.18576	0.467034	-2.53892	0.0111196	0.109747	STABLE
Lrrc36	5.69832	-0.820405	0.323335	-2.53732	0.0111704	0.110085	STABLE
Fbxo34	176.343	0.267845	0.10557	2.53713	0.0111766	0.110085	STABLE
Foxred2	16.1311	0.485515	0.19142	2.53639	0.0112003	0.110205	STABLE
Sap130	5.19772	-0.943666	0.37213	-2.53585	0.0112175	0.110262	STABLE
Aco2	2.51678	-1.09581	0.432347	-2.53457	0.0112585	0.110551	STABLE
Bnip3l	92.095	-0.498597	0.19679	-2.53365	0.0112881	0.110689	STABLE
Ociad1	17.0571	-0.403786	0.159405	-2.53308	0.0113065	0.110689	STABLE
Dbndd1	14.5973	-0.468869	0.1851	-2.53306	0.011307	0.110689	STABLE
Pga5	5.79918	-1.01796	0.402005	-2.53221	0.0113345	0.110845	STABLE
Higd2a	36.2488	-0.357371	0.141174	-2.53141	0.0113604	0.110974	STABLE
Tfdp1	51.7164	0.284652	0.112462	2.5311	0.0113707	0.110974	STABLE
Gatad2a	77.4011	0.301563	0.119184	2.53023	0.0113987	0.111135	STABLE
Eif4h	7.96764	-0.799137	0.315951	-2.5293	0.0114289	0.111316	STABLE
Plxna1	14.4214	0.516029	0.20407	2.52868	0.0114492	0.111401	STABLE
Tpgs2	110.286	-0.436044	0.172711	-2.52469	0.0115799	0.112559	STABLE
Rpl5	70.0903	-0.630699	0.249902	-2.52379	0.0116097	0.112735	STABLE
Dcaf11	3.99915	-0.985789	0.390664	-2.52337	0.0116237	0.112757	STABLE
Coa3	1.90127	-1.13114	0.448554	-2.52175	0.0116774	0.112967	STABLE
Mkrn2	15.0207	-0.464913	0.184368	-2.52166	0.0116802	0.112967	STABLE
Txnrd1	28.6322	0.378622	0.15017	2.5213	0.0116923	0.112967	STABLE
Tex264	16.2475	-0.527897	0.20938	-2.52124	0.0116942	0.112967	STABLE
Snx18	62.5679	0.410542	0.162923	2.51986	0.0117403	0.112967	STABLE
Dnaaf5	57.2384	0.293101	0.116321	2.51976	0.0117434	0.112967	STABLE
Fau	54.5678	-0.372167	0.147717	-2.51947	0.0117533	0.112967	STABLE
Uqcrc1	1.15813	-1.7598	0.698536	-2.51926	0.0117601	0.112967	STABLE
Car9	20.1132	-0.707724	0.280954	-2.51901	0.0117686	0.112967	STABLE
Nipal2	1.49345	-1.47249	0.584573	-2.51892	0.0117715	0.112967	STABLE
Bloc1s1	4.07473	-1.16098	0.460922	-2.51883	0.0117745	0.112967	STABLE
Pfdn6	2.43493	-1.25996	0.500472	-2.51754	0.0118178	0.113175	STABLE
BC051019	19.9261	-0.530882	0.210878	-2.51748	0.0118197	0.113175	STABLE
Exosc2	298.689	0.821326	0.326547	2.51519	0.0118969	0.113801	STABLE
Tmbim4	5.79619	-0.805826	0.320551	-2.51388	0.0119412	0.114112	STABLE
Cyfip2	5.43546	0.645838	0.256972	2.51326	0.011962	0.114182	STABLE
Echdc3	7.78735	-0.623304	0.248036	-2.51296	0.0119723	0.114182	STABLE
Nsfl1c	8.3869	-0.765614	0.30484	-2.51153	0.0120209	0.114532	STABLE
Tgfbr3	11.7084	0.514323	0.20499	2.50902	0.0121067	0.115235	STABLE
Tspan13	16.0221	-0.413435	0.16482	-2.50841	0.0121277	0.115321	STABLE
Uqcc2	17.0121	-0.709206	0.283653	-2.50025	0.0124104	0.117893	STABLE
Wipi2	2.1528	-1.16237	0.465123	-2.49907	0.0124521	0.118172	STABLE
Ier3ip1	3.24374	-0.984196	0.394244	-2.49641	0.0125456	0.118793	STABLE
Gmcl1	31.5149	0.440059	0.176281	2.49635	0.0125478	0.118793	STABLE
Umad1	23.8536	0.455625	0.18253	2.49616	0.0125546	0.118793	STABLE
Oog2	79.3764	-0.625758	0.25083	-2.49475	0.0126046	0.11915	STABLE
Uba1	40.6253	-0.35214	0.141319	-2.49182	0.0127092	0.119915	STABLE
Sod1	33.1545	-0.638631	0.256295	-2.49178	0.0127105	0.119915	STABLE
Ube2a	27.2391	-0.592623	0.237997	-2.49004	0.0127727	0.120384	STABLE
Ankrd13c	25.5684	0.45507	0.182841	2.48888	0.0128145	0.12066	STABLE
Gnai3	55.5287	0.337728	0.135751	2.48785	0.0128519	0.120876	STABLE
Lamb1	282.632	0.274212	0.110234	2.48755	0.0128627	0.120876	STABLE
Mok	3.32911	-1.2329	0.495821	-2.48658	0.0128978	0.121088	STABLE
Prepl	3.40977	-1.15256	0.463704	-2.48555	0.012935	0.121276	STABLE
Chsy1	42.1771	0.419056	0.168611	2.48534	0.012943	0.121276	STABLE
Mylip	6.18838	-0.665156	0.267856	-2.48326	0.0130186	0.121866	STABLE
Ccdc112	7.04431	0.564809	0.227579	2.48181	0.0130716	0.122243	STABLE
Sucla2	13.5472	-0.629179	0.253596	-2.48103	0.0131004	0.122393	STABLE
Kash5	3.38153	-1.43163	0.577188	-2.48035	0.0131252	0.122497	STABLE
Nobox	30.3969	-0.7286	0.293786	-2.48004	0.0131369	0.122497	STABLE
Cited2	44.126	0.412983	0.166585	2.47911	0.0131709	0.122695	STABLE
Rgl2	6.73661	-0.932	0.376202	-2.47739	0.0132346	0.123168	STABLE
Rab3a	8.54968	-0.694253	0.280299	-2.47683	0.0132555	0.123244	STABLE
Cndp1	27.7115	0.51205	0.206773	2.47638	0.0132721	0.123279	STABLE
Gtse1	9.91204	-1.17159	0.473261	-2.47556	0.0133027	0.123353	STABLE
Fbxw21	111.715	-0.517815	0.209177	-2.47548	0.0133057	0.123353	STABLE
Fbxo7	10.0232	-0.531899	0.214902	-2.47508	0.0133207	0.123373	STABLE
Mon1a	3.00412	-1.12641	0.455438	-2.47324	0.0133894	0.123891	STABLE
Fam118b	5.34063	-0.707339	0.286062	-2.47268	0.0134106	0.123967	STABLE
Dus1l	2.80637	-1.026	0.415107	-2.47165	0.0134493	0.124206	STABLE
Pde3a	91.4801	0.344987	0.139633	2.47066	0.0134862	0.124391	STABLE
4930453N24Rik	11.2932	-0.632735	0.256152	-2.47015	0.0135055	0.124391	STABLE
Tmem131l	22.8122	0.386309	0.156395	2.47008	0.0135081	0.124391	STABLE
Ccdc14	128.145	0.275107	0.111406	2.4694	0.0135341	0.124511	STABLE
Rgn	12.5676	-0.598665	0.242516	-2.46855	0.013566	0.124612	STABLE
Gemin7	15.9102	-0.549066	0.222446	-2.46831	0.0135754	0.124612	STABLE
Mmadhc	42.9614	-0.64524	0.261438	-2.46805	0.0135853	0.124612	STABLE
Lin37	13.8745	-0.56	0.22693	-2.46772	0.0135976	0.124612	STABLE
B4galt4	14.9654	-0.474912	0.192475	-2.4674	0.0136098	0.124612	STABLE
Slc25a5	70.7587	-0.288071	0.116786	-2.46666	0.0136378	0.12475	STABLE
Ddx1	6.64235	-0.581045	0.235604	-2.46619	0.0136557	0.124762	STABLE
Psmb4	16.715	-0.63976	0.259438	-2.46595	0.0136651	0.124762	STABLE
Slc15a2	4.14238	-0.901216	0.36589	-2.46308	0.0137751	0.125647	STABLE
Reps1	65.9699	0.314493	0.127741	2.46195	0.0138183	0.125854	STABLE
Lrrc31	11.7117	-0.546897	0.222153	-2.4618	0.013824	0.125854	STABLE
Arhgdia	8.20403	-0.839865	0.341251	-2.46113	0.0138499	0.125889	STABLE
Naxe	2.68236	-1.12535	0.45727	-2.46103	0.0138539	0.125889	STABLE
Cd59a	7.77954	0.560618	0.227844	2.46054	0.013873	0.125943	STABLE
Usp28	112.638	0.458023	0.186192	2.45995	0.0138957	0.125958	STABLE
Traf4	20.7064	0.44251	0.179895	2.45982	0.0139008	0.125958	STABLE
Srp19	62.5967	-0.333122	0.135463	-2.45913	0.0139274	0.125979	STABLE
Nubp2	4.01678	-1.1516	0.468362	-2.45878	0.0139409	0.125979	STABLE
Rtcb	3.22978	-1.16583	0.474157	-2.45875	0.0139423	0.125979	STABLE
Ppp6r2	7.0582	-0.700654	0.285648	-2.45286	0.0141726	0.127848	STABLE
Fam207a	1.15302	-1.19122	0.485662	-2.45278	0.0141758	0.127848	STABLE
Morc2a	2.08383	-1.45054	0.591639	-2.45173	0.0142171	0.128022	STABLE
Clec2h	2.91603	1.14772	0.46817	2.45151	0.0142259	0.128022	STABLE
Aldh18a1	2.4488	1.01807	0.415366	2.45101	0.0142456	0.128022	STABLE
Dcpp2	1.47053	-1.51406	0.617747	-2.45094	0.0142484	0.128022	STABLE
Atox1	47.5193	-0.402374	0.164296	-2.44908	0.0143222	0.128565	STABLE
Sav1	20.2339	0.555412	0.226883	2.44801	0.0143648	0.128828	STABLE
Naglu	1.06211	1.54707	0.63237	2.44646	0.0144267	0.129223	STABLE
Fis1	10.1425	-0.71359	0.291747	-2.44592	0.0144482	0.129223	STABLE
Acbd6	12.961	-0.479488	0.196042	-2.44584	0.0144515	0.129223	STABLE
Kpna7	91.0629	-0.313867	0.128341	-2.44556	0.0144626	0.129223	STABLE
Chmp2a	6.94943	-0.664553	0.271823	-2.4448	0.0144931	0.129376	STABLE
Atp13a3	84.8333	0.366008	0.149867	2.44222	0.0145972	0.130184	STABLE
Nosip	3.20625	-0.890104	0.364708	-2.44059	0.0146632	0.130496	STABLE
Ccnq	2.9551	-0.931131	0.381531	-2.44052	0.0146663	0.130496	STABLE
Bmt2	12.8004	0.489487	0.200597	2.44015	0.0146811	0.130496	STABLE
Jpt2	28.2793	-0.384632	0.157658	-2.43966	0.0147012	0.130496	STABLE
Ing5	26.946	0.423025	0.173399	2.4396	0.0147034	0.130496	STABLE
Calm2	135.905	-0.459504	0.188371	-2.43936	0.0147135	0.130496	STABLE
Rpl37	107.605	-0.336059	0.137788	-2.43895	0.01473	0.130522	STABLE
Cyb5r3	11.7779	-0.532243	0.218324	-2.43786	0.0147744	0.130557	STABLE
Wdr19	5.84134	0.634004	0.260069	2.43783	0.0147756	0.130557	STABLE
Pbk	11.7505	-0.537153	0.22036	-2.43762	0.0147844	0.130557	STABLE
Ncln	2.57235	-1.14702	0.47063	-2.4372	0.0148013	0.130557	STABLE
Atp5k	38.177	-0.664382	0.272601	-2.43719	0.0148017	0.130557	STABLE
Czib	3.75074	-1.10673	0.454386	-2.43565	0.0148651	0.130995	STABLE
Zfp319	2.10101	-0.922101	0.37865	-2.43523	0.0148823	0.131027	STABLE
Cltc	40.9284	-0.395959	0.16269	-2.43382	0.0149404	0.131418	STABLE
Psmd14	4.33473	-0.776694	0.31929	-2.43257	0.0149923	0.131642	STABLE
Rpl18	30.8351	-0.514442	0.211483	-2.43254	0.0149932	0.131642	STABLE
Sec24a	8.14202	0.471454	0.193871	2.4318	0.0150241	0.131793	STABLE
Cep170b	18.8918	0.460541	0.18941	2.43146	0.0150382	0.131797	STABLE
Son	108.074	-0.353318	0.145388	-2.43017	0.0150916	0.132144	STABLE
Cisd1	42.7606	-0.584573	0.240661	-2.42903	0.0151393	0.132391	STABLE
Ndufb10	1.61278	-1.05586	0.434769	-2.42856	0.0151591	0.132391	STABLE
Ska1	10.0005	-0.486289	0.200242	-2.42851	0.015161	0.132391	STABLE
Efcab5	1.14834	-1.4104	0.581093	-2.42715	0.0152179	0.132767	STABLE
Bop1	0.73398	-1.80821	0.745446	-2.42568	0.0152798	0.133186	STABLE
2610507B11Rik	9.0296	-0.466391	0.192328	-2.42498	0.0153092	0.133322	STABLE
Cenpm	15.6991	-0.637778	0.263086	-2.42422	0.0153415	0.133379	STABLE
Ppp1r11	9.33895	-0.527584	0.217651	-2.42399	0.015351	0.133379	STABLE
Gm2042	150.037	-0.513669	0.211931	-2.42375	0.015361	0.133379	STABLE
Patl2	11.8271	-0.64141	0.264694	-2.42322	0.0153837	0.133379	STABLE
Pskh1	12.7395	0.54273	0.223981	2.4231	0.0153885	0.133379	STABLE
Efna5	26.2298	0.401929	0.16589	2.42286	0.0153989	0.133379	STABLE
Caln1	9.1176	-0.986483	0.407278	-2.42214	0.0154294	0.133523	STABLE
Prr23a3	31.235	0.466329	0.192577	2.42152	0.0154558	0.133631	STABLE
Cdyl	31.8933	0.405198	0.167484	2.41933	0.0155493	0.134319	STABLE
Vil1	19.1643	-0.462284	0.191175	-2.41812	0.0156011	0.134624	STABLE
Mrpl48	76.9141	-0.50374	0.208342	-2.41785	0.0156126	0.134624	STABLE
Itga8	9.54028	0.463181	0.191718	2.41594	0.0156945	0.13502	STABLE
Vps28	1.36323	-1.30141	0.53868	-2.41592	0.0156957	0.13502	STABLE
Faah	1.14534	-1.36906	0.566708	-2.4158	0.0157006	0.13502	STABLE
Shank2	5.91767	0.69978	0.289709	2.41545	0.0157156	0.135028	STABLE
Gfer	18.9857	-0.563602	0.233368	-2.41508	0.0157319	0.135047	STABLE
Cyp2e1	10.3918	-1.24956	0.517702	-2.41366	0.0157932	0.135453	STABLE
Bcat2	6.73531	-1.34397	0.557102	-2.41244	0.0158463	0.135504	STABLE
Atad2	22.1193	0.471543	0.195479	2.41225	0.0158545	0.135504	STABLE
Gnb1l	3.22299	-0.852613	0.353473	-2.4121	0.0158608	0.135504	STABLE
G6pc3	0.880949	-1.38707	0.575079	-2.41196	0.0158668	0.135504	STABLE
Cmtm2a	2.99408	-1.29491	0.536938	-2.41166	0.0158802	0.135504	STABLE
Tomm20	2.00671	-1.12696	0.467314	-2.41158	0.0158837	0.135504	STABLE
Dhx15	10.4585	-0.574953	0.238483	-2.41088	0.0159142	0.135644	STABLE
Copg1	10.8288	-0.499815	0.207362	-2.41036	0.015937	0.135718	STABLE
Mad2l1bp	26.0733	-0.444023	0.184295	-2.4093	0.0159831	0.135952	STABLE
Ddost	20.0473	-0.538115	0.223383	-2.40893	0.0159994	0.135952	STABLE
Mbtps1	12.3214	0.550983	0.228741	2.40876	0.0160068	0.135952	STABLE
Kdr	3.7829	0.811754	0.337224	2.40716	0.0160769	0.136427	STABLE
Syt11	13.5361	-0.528589	0.21965	-2.40651	0.0161057	0.13655	STABLE
Dcpp1	1.54818	-1.45026	0.602853	-2.40566	0.0161435	0.136583	STABLE
Pthlh	2.86366	1.15663	0.480808	2.4056	0.0161458	0.136583	STABLE
Skap2	40.261	0.341435	0.141951	2.4053	0.016159	0.136583	STABLE
Ilrun	38.3196	0.375724	0.156243	2.40474	0.0161841	0.136583	STABLE
Tmem123	21.3736	0.425708	0.177044	2.40453	0.0161931	0.136583	STABLE
Aknad1	20.8671	-0.458921	0.19088	-2.40423	0.0162064	0.136583	STABLE
Colec12	3.71221	-1.14861	0.477755	-2.40418	0.0162088	0.136583	STABLE
Adamts4	4.71768	-0.982452	0.40882	-2.40314	0.0162549	0.136851	STABLE
Edem2	47.9157	0.475161	0.197802	2.4022	0.0162967	0.137083	STABLE
Dlgap5	44.4515	-0.405706	0.168932	-2.40159	0.0163239	0.137192	STABLE
Ankrd26	66.6867	-0.323953	0.134913	-2.40121	0.016341	0.137216	STABLE
Dyrk1a	19.1995	-0.434621	0.181058	-2.40045	0.0163749	0.137381	STABLE
Abi1	46.1508	0.41841	0.174481	2.39802	0.016484	0.138175	STABLE
Scml2	54.4503	0.442807	0.184737	2.39696	0.0165319	0.138456	STABLE
Gtf2b	191.84	-0.258862	0.108077	-2.39516	0.016613	0.139014	STABLE
Ndufa11	66.1343	-0.472644	0.197395	-2.39441	0.0166472	0.139149	STABLE
Cbwd1	1.16898	-1.41707	0.591952	-2.39389	0.0166706	0.139149	STABLE
Rnf220	63.9877	-0.307961	0.128668	-2.39345	0.0166906	0.139149	STABLE
Bud31	1.23257	-1.05828	0.442157	-2.39344	0.0166913	0.139149	STABLE
Tab2	41.9268	0.377914	0.15791	2.39322	0.0167014	0.139149	STABLE
Zfp935	7.44167	1.92032	0.80267	2.39241	0.016738	0.139225	STABLE
Usp40	2.1133	0.922805	0.385726	2.39238	0.0167394	0.139225	STABLE
Uqcrfs1	4.19158	-0.721456	0.301658	-2.39164	0.0167733	0.139387	STABLE
Kank2	7.73178	0.766392	0.320584	2.39061	0.0168204	0.139524	STABLE
Vti1b	14.5625	-0.698416	0.292158	-2.39055	0.0168234	0.139524	STABLE
Ndufb7	2.55311	-1.05728	0.442457	-2.38956	0.0168686	0.139524	STABLE
Sh3bgrl3	35.7931	-0.678668	0.284018	-2.38953	0.0168701	0.139524	STABLE
Arg2	1.67063	-1.43308	0.599881	-2.38895	0.0168967	0.139524	STABLE
Rbm42	12.2864	-0.561329	0.234975	-2.38889	0.0168996	0.139524	STABLE
Pop7	7.57402	-0.576804	0.241454	-2.38888	0.0168999	0.139524	STABLE
Klhl9	54.4264	0.809966	0.339075	2.38875	0.0169058	0.139524	STABLE
Pik3r1	63.7519	0.249311	0.1044	2.38803	0.0169389	0.139677	STABLE
Fbxw16	88.9796	-0.408791	0.171219	-2.38754	0.0169617	0.139746	STABLE
Stk38	28.0776	-0.433584	0.181646	-2.38698	0.0169876	0.13976	STABLE
Ppip5k2	65.5539	0.52043	0.218057	2.38667	0.0170015	0.13976	STABLE
Adrm1	23.6741	-0.641456	0.268779	-2.38655	0.0170071	0.13976	STABLE
Htra4	1.74831	-1.26656	0.530851	-2.38591	0.0170369	0.139885	STABLE
Klhl24	4.64799	-0.714335	0.299548	-2.38471	0.0170928	0.140225	STABLE
Rnf24	67.6008	-0.330091	0.138472	-2.38381	0.0171344	0.140447	STABLE
Hacd1	1.90531	1.03041	0.432405	2.38297	0.0171737	0.140649	STABLE
Stat6	11.0432	-0.52242	0.219418	-2.38094	0.0172686	0.141233	STABLE
Ece1	7.41222	-0.614571	0.258135	-2.38082	0.0172744	0.141233	STABLE
Krt88	3.17206	0.917056	0.385324	2.37996	0.0173145	0.141441	STABLE
Kbtbd7	197.113	0.441048	0.185527	2.37727	0.0174411	0.142354	STABLE
Acsl3	125.839	0.49931	0.210226	2.37511	0.0175436	0.14307	STABLE
Mif	9.32386	-0.701565	0.295553	-2.37373	0.0176093	0.143455	STABLE
Khsrp	48.4677	0.343611	0.144788	2.3732	0.0176349	0.143455	STABLE
Fat3	2.1641	-1.05115	0.442929	-2.37318	0.0176356	0.143455	STABLE
Fam32a	12.8517	-0.552165	0.23275	-2.37235	0.0176753	0.143631	STABLE
Myo10	21.5156	-0.586752	0.247379	-2.37188	0.0176979	0.143631	STABLE
Hmgxb3	12.5758	0.571153	0.240811	2.37179	0.0177021	0.143631	STABLE
Mdh2	6.63118	-0.839689	0.354143	-2.37104	0.0177379	0.143801	STABLE
Dcun1d1	161.246	0.2637	0.111266	2.37	0.0177881	0.144087	STABLE
Ftl1	48.7178	-0.4287	0.180976	-2.36882	0.0178449	0.144345	STABLE
Rrh	5.89694	-0.710341	0.299885	-2.36872	0.01785	0.144345	STABLE
Txndc15	3.84225	-0.869327	0.367148	-2.36778	0.0178951	0.144589	STABLE
Cenpx	24.0239	-0.528855	0.223536	-2.36586	0.0179884	0.14522	STABLE
Psme3	39.6212	0.387898	0.164034	2.36473	0.018043	0.145539	STABLE
Trim35	4.73923	-0.712439	0.301366	-2.36403	0.0180771	0.145692	STABLE
Fam160b1	5.64636	0.634851	0.268643	2.36318	0.0181189	0.145719	STABLE
Esyt2	66.06	0.317368	0.134302	2.36309	0.0181231	0.145719	STABLE
Elovl1	8.36757	-0.566141	0.239582	-2.36304	0.0181259	0.145719	STABLE
Smim19	4.49933	-0.932861	0.394942	-2.36202	0.0181758	0.145998	STABLE
Ccdc3	5.81185	-0.683482	0.289624	-2.3599	0.0182801	0.146624	STABLE
Sfpq	56.4504	0.336725	0.142705	2.35959	0.0182952	0.146624	STABLE
Eri3	2.27919	-0.936179	0.39677	-2.3595	0.0182994	0.146624	STABLE
Galnt3	11.753	0.539175	0.22862	2.35839	0.0183544	0.146942	STABLE
Rab31	2.37698	0.913294	0.387427	2.35733	0.0184067	0.147238	STABLE
D10Wsu102e	410.472	-0.278054	0.118014	-2.35612	0.0184671	0.147249	STABLE
Ubtf	3.62918	-0.815563	0.346152	-2.35608	0.0184688	0.147249	STABLE
Rtbdn	1.27154	-1.08	0.458387	-2.35608	0.018469	0.147249	STABLE
Oard1	15.8534	-0.53362	0.226497	-2.35597	0.0184743	0.147249	STABLE
Bcar1	6.81733	-0.643826	0.273298	-2.35577	0.0184845	0.147249	STABLE
Mxd1	45.8441	0.276942	0.117612	2.35471	0.0185373	0.147547	STABLE
Rps18	12.1857	-0.64388	0.273615	-2.35323	0.0186109	0.147969	STABLE
Klf11	13.7545	0.539704	0.229365	2.35303	0.018621	0.147969	STABLE
Casq2	5.96158	-0.683883	0.290912	-2.35083	0.0187318	0.148661	STABLE
Kif13a	2.79665	-1.08798	0.462834	-2.35068	0.0187391	0.148661	STABLE
Cyb561d2	10.2477	-0.634444	0.269963	-2.35012	0.0187676	0.148765	STABLE
Tceal9	3.26044	-0.955504	0.406781	-2.34894	0.0188269	0.148855	STABLE
Pcbp1	125.936	0.463861	0.197478	2.34893	0.0188275	0.148855	STABLE
Zfp512b	9.67693	0.490612	0.208875	2.34883	0.0188326	0.148855	STABLE
Izumo1r	53.2701	-0.700399	0.298212	-2.34866	0.0188409	0.148855	STABLE
Gpr35	7.87411	-0.675695	0.287799	-2.3478	0.0188848	0.14891	STABLE
Zfp280b	84.995	0.343375	0.146269	2.34756	0.0188971	0.14891	STABLE
Tubb2b	10.6149	-1.16238	0.495188	-2.34736	0.0189072	0.14891	STABLE
Ostf1	22.2426	-0.341427	0.145455	-2.34731	0.0189096	0.14891	STABLE
Rapgef6	15.9793	-0.450582	0.192125	-2.34525	0.0190143	0.149558	STABLE
Syt9	0.925828	1.54944	0.660722	2.34508	0.0190231	0.149558	STABLE
Rps27a	24.1815	-0.697136	0.297397	-2.34413	0.0190717	0.149795	STABLE
Pak1	22.3045	-0.415204	0.177144	-2.34388	0.0190844	0.149795	STABLE
Zscan21	8.16901	-0.588013	0.25091	-2.34352	0.0191026	0.149816	STABLE
Nras	25.9855	0.448113	0.191285	2.34264	0.0191477	0.150048	STABLE
Ypel5	360.712	0.238424	0.101809	2.34186	0.0191877	0.150238	STABLE
Kif1b	29.0828	0.406308	0.173549	2.34118	0.0192229	0.15039	STABLE
Cpsf3	7.4246	-0.582706	0.248926	-2.34088	0.0192383	0.15039	STABLE
Rps9	14.6879	-0.660558	0.282223	-2.34055	0.0192553	0.1504	STABLE
Lyplal1	5.17286	0.609014	0.260401	2.33875	0.0193482	0.151004	STABLE
Ndrg4	11.5376	-0.516313	0.221066	-2.33557	0.0195138	0.152173	STABLE
1110008P14Rik	8.4423	-0.672093	0.287983	-2.33379	0.0196066	0.152769	STABLE
Mgat4a	19.6023	-0.513129	0.219897	-2.3335	0.019622	0.152769	STABLE
Ptpa	6.00537	-0.706625	0.302983	-2.33223	0.0196888	0.153003	STABLE
1700017B05Rik	1.45506	-1.35331	0.580269	-2.33222	0.0196894	0.153003	STABLE
Mybl1	16.0853	0.416196	0.178475	2.33195	0.0197032	0.153003	STABLE
Rps6kb1	25.0883	0.365214	0.15667	2.33111	0.0197476	0.153003	STABLE
Mcm5	7.50151	-0.675006	0.289573	-2.33104	0.0197513	0.153003	STABLE
Exo1	23.7568	-0.432432	0.185519	-2.33093	0.019757	0.153003	STABLE
Pnmal1	1.15942	-1.14229	0.490081	-2.33081	0.0197633	0.153003	STABLE
Git2	16.4345	-0.462507	0.198526	-2.32971	0.0198215	0.15333	STABLE
Selenof	104.986	0.309592	0.132919	2.32918	0.0198497	0.153401	STABLE
Cdipt	7.63566	-0.662228	0.284367	-2.32878	0.0198709	0.153401	STABLE
Rrm2	29.293	0.349113	0.149922	2.32863	0.0198785	0.153401	STABLE
Rexo2	41.3005	0.378242	0.162466	2.32813	0.0199051	0.153483	STABLE
Ppm1b	92.9655	0.260508	0.11191	2.32783	0.0199211	0.153484	STABLE
Cops6	7.83445	-0.792581	0.340631	-2.3268	0.019976	0.153676	STABLE
Dydc2	5.04272	0.991403	0.426121	2.32658	0.0199878	0.153676	STABLE
Aaas	29.9633	-0.381925	0.164194	-2.32606	0.0200152	0.153676	STABLE
Igsf11	9.87947	0.461994	0.198679	2.32533	0.0200543	0.153676	STABLE
Prmt7	4.05025	-1.60641	0.69085	-2.32527	0.0200575	0.153676	STABLE
Lin28b	8.0301	0.526522	0.226438	2.32524	0.0200591	0.153676	STABLE
Cfap53	13.9007	0.458888	0.197371	2.325	0.0200717	0.153676	STABLE
C1qb	1.7742	-1.24225	0.534308	-2.32496	0.0200739	0.153676	STABLE
Smim7	9.07504	-0.581027	0.249945	-2.32461	0.0200926	0.153697	STABLE
0610010K14Rik	19.8598	-0.436615	0.18797	-2.32279	0.0201902	0.154321	STABLE
Nav2	46.6178	0.289735	0.124791	2.32177	0.0202454	0.154516	STABLE
Pus7l	2.01596	1.13991	0.490976	2.32172	0.0202478	0.154516	STABLE
Scyl2	71.5807	0.296612	0.127784	2.3212	0.020276	0.154609	STABLE
Rpl10a	14.8288	-0.691084	0.297875	-2.32004	0.0203386	0.154946	STABLE
Dctn6	1.4044	-1.21395	0.523341	-2.31961	0.020362	0.154946	STABLE
Akr1cl	3.46267	-0.789018	0.340169	-2.31949	0.0203685	0.154946	STABLE
Trappc2l	11.9919	-0.63327	0.27321	-2.31789	0.0204553	0.15516	STABLE
Trim62	0.961123	-1.25753	0.542542	-2.31786	0.020457	0.15516	STABLE
Ankrd37	1.31479	-1.27879	0.551778	-2.31757	0.0204725	0.15516	STABLE
Gyg	232.849	-0.409879	0.176903	-2.31697	0.0205055	0.15516	STABLE
Msl1	52.3632	0.38922	0.167987	2.31696	0.0205057	0.15516	STABLE
Morc3	28.4209	0.332328	0.143445	2.31677	0.0205163	0.15516	STABLE
Tent5b	51.3026	-0.472721	0.204049	-2.31671	0.0205197	0.15516	STABLE
Amer1	5.41833	0.819355	0.353696	2.31655	0.0205283	0.15516	STABLE
Zkscan17	3.73223	-0.764042	0.329854	-2.3163	0.0205418	0.15516	STABLE
Pgs1	111.861	-0.41643	0.179926	-2.31445	0.020643	0.15571	STABLE
Nono	19.2832	-0.566652	0.24484	-2.31438	0.0206469	0.15571	STABLE
Nceh1	122.581	0.215604	0.0931924	2.31354	0.0206932	0.155937	STABLE
Pla2g6	5.7415	-0.658894	0.284926	-2.31251	0.0207496	0.156239	STABLE
Mul1	3.13256	-0.96121	0.41592	-2.31104	0.0208305	0.156656	STABLE
Acly	8.67383	0.553872	0.239677	2.31092	0.0208375	0.156656	STABLE
Slc35b2	2.01343	-0.894204	0.387015	-2.31051	0.0208597	0.1567	STABLE
Pinlyp	30.1523	-0.890507	0.385862	-2.30784	0.021008	0.157691	STABLE
Hlcs	4.75543	0.698976	0.302973	2.30706	0.0210517	0.157845	STABLE
Nudt21	8.14344	-0.796888	0.345439	-2.30688	0.0210613	0.157845	STABLE
Cisd3	1.18831	-1.31322	0.569516	-2.30586	0.0211186	0.158151	STABLE
Emc3	16.3156	-0.449027	0.1948	-2.30506	0.0211631	0.158361	STABLE
Pxk	11.6555	0.3946	0.171261	2.30408	0.0212181	0.158633	STABLE
C1qbp	10.3328	-0.573081	0.248752	-2.30383	0.0212324	0.158633	STABLE
Atxn3	5.4063	0.617581	0.268123	2.30335	0.0212592	0.15871	STABLE
Amn1	7.84555	-0.848718	0.368741	-2.30166	0.0213542	0.159296	STABLE
Zfp932	12.7267	-0.55997	0.243394	-2.30068	0.0214099	0.159587	STABLE
Ube4b	70.1459	0.309642	0.134666	2.29933	0.0214862	0.159842	STABLE
Zfand6	83.2655	-0.287686	0.125119	-2.2993	0.0214878	0.159842	STABLE
Zkscan14	5.67939	-1.0089	0.438806	-2.29919	0.0214939	0.159842	STABLE
Hs6st1	8.723	-0.508642	0.221317	-2.29825	0.0215476	0.160031	STABLE
Defa29	13.4607	-0.694268	0.302097	-2.29816	0.0215525	0.160031	STABLE
Pard6g	18.0498	0.533588	0.232267	2.2973	0.0216014	0.160238	STABLE
Abhd11	18.4262	0.47092	0.205014	2.29701	0.0216181	0.160238	STABLE
Stard5	17.3143	0.42561	0.185306	2.2968	0.0216304	0.160238	STABLE
Rpl14	32.5628	-0.461931	0.201199	-2.2959	0.0216818	0.160496	STABLE
Sirt7	5.3925	-0.648667	0.282646	-2.29498	0.0217343	0.160603	STABLE
Pilra	6.87601	1.2216	0.532334	2.2948	0.0217443	0.160603	STABLE
H13	45.0578	-0.366364	0.159678	-2.2944	0.0217677	0.160603	STABLE
Spry1	2.3545	-1.12869	0.491969	-2.29423	0.0217775	0.160603	STABLE
Trappc13	3.26889	-0.865808	0.37753	-2.29335	0.0218279	0.160603	STABLE
Sp2	2.83343	0.760315	0.331546	2.29324	0.0218343	0.160603	STABLE
Usp5	1.95787	-1.17432	0.512104	-2.29312	0.0218408	0.160603	STABLE
Naa60	12.6747	-0.493145	0.215098	-2.29265	0.0218684	0.160603	STABLE
B4galt6	67.5007	0.293891	0.128189	2.29264	0.021869	0.160603	STABLE
Cul5	80.5435	0.289331	0.126202	2.2926	0.021871	0.160603	STABLE
Scamp5	5.43465	0.864058	0.376953	2.29222	0.0218931	0.160603	STABLE
Dlgap4	102.009	-0.297181	0.129663	-2.29195	0.0219084	0.160603	STABLE
Atp5md	28.583	-0.626357	0.273307	-2.29177	0.0219191	0.160603	STABLE
Zfp280d	41.0181	0.344939	0.150554	2.29113	0.021956	0.160603	STABLE
Cpne9	9.97527	-0.633227	0.276396	-2.29102	0.0219625	0.160603	STABLE
Mfsd4a	3.03828	-1.07506	0.469252	-2.291	0.0219633	0.160603	STABLE
Eif4ebp1	1.21339	1.1316	0.494005	2.29067	0.0219823	0.160619	STABLE
Gpatch2	18.7353	0.365762	0.159785	2.28909	0.0220741	0.161168	STABLE
Gsk3b	16.6557	0.417595	0.182512	2.28805	0.0221348	0.161488	STABLE
Ndufs3	3.9215	-0.803088	0.351044	-2.28771	0.0221541	0.161507	STABLE
Dock9	29.9667	0.545229	0.238359	2.28743	0.022171	0.161507	STABLE
Iqgap2	60.4307	0.304239	0.13304	2.28683	0.022206	0.16164	STABLE
Nfkb2	1.35265	-1.53888	0.673051	-2.28643	0.0222292	0.161687	STABLE
Smarcb1	9.63297	-0.476616	0.208513	-2.28578	0.022267	0.161772	STABLE
Majin	2.57241	-0.915834	0.400688	-2.28565	0.0222746	0.161772	STABLE
Creld2	89.7601	-0.277326	0.121362	-2.28511	0.0223065	0.161882	STABLE
Frmd3	1.69043	1.21647	0.532635	2.28388	0.0223785	0.16224	STABLE
Ncapd3	39.0361	-0.398381	0.174446	-2.28369	0.0223896	0.16224	STABLE
Rogdi	1.78696	-1.13494	0.497155	-2.28287	0.0224378	0.162375	STABLE
Thap7	5.34112	-0.697997	0.305763	-2.2828	0.0224419	0.162375	STABLE
Ciart	9.20719	0.6322	0.277136	2.28119	0.0225373	0.162942	STABLE
Pex14	5.25771	-0.811967	0.356125	-2.28	0.0226074	0.163166	STABLE
Hikeshi	7.84677	-0.619305	0.27164	-2.27988	0.022615	0.163166	STABLE
Rnf125	2.3949	-0.861684	0.377996	-2.27961	0.0226308	0.163166	STABLE
Rgs10	8.15959	-0.559333	0.245373	-2.27952	0.022636	0.163166	STABLE
Polr2i	5.32111	-0.618252	0.271294	-2.2789	0.022673	0.163221	STABLE
Fam178b	7.52205	-0.577084	0.253238	-2.27882	0.0226776	0.163221	STABLE
Cops7a	29.747	-0.586488	0.25746	-2.27798	0.0227278	0.163356	STABLE
Ccdc127	6.83934	-0.584316	0.256511	-2.27794	0.0227303	0.163356	STABLE
Ppfibp1	20.1028	-0.391118	0.171789	-2.27673	0.0228024	0.163752	STABLE
Hcfc2	5.59778	0.553023	0.242938	2.2764	0.0228221	0.163771	STABLE
Pramel47	8.10348	-0.873697	0.383859	-2.27609	0.0228408	0.163783	STABLE
Cdkal1	2.67546	-0.763029	0.335291	-2.27572	0.0228626	0.163817	STABLE
Pttg1	1388.58	-0.424154	0.186504	-2.27424	0.0229517	0.164191	STABLE
Vps52	0.73956	-1.36668	0.60101	-2.27398	0.0229674	0.164191	STABLE
Orc4	31.9725	-0.32656	0.143618	-2.2738	0.0229777	0.164191	STABLE
Brf2	43.1346	-0.861967	0.379116	-2.27363	0.0229885	0.164191	STABLE
Mterf3	34.458	-0.440762	0.193877	-2.27341	0.0230013	0.164191	STABLE
Fam172a	22.1116	0.406394	0.17878	2.27315	0.0230171	0.164191	STABLE
Trip13	2.69928	-0.839609	0.369497	-2.2723	0.0230684	0.16438	STABLE
Rbm5	3.40456	-0.957163	0.421287	-2.27199	0.0230868	0.16438	STABLE
Thumpd2	2.3138	0.858934	0.378075	2.27186	0.0230949	0.16438	STABLE
Stard3nl	40.615	0.341512	0.150348	2.27149	0.0231176	0.164421	STABLE
Slc9a3r1	3.62454	-0.776893	0.34238	-2.26909	0.0232626	0.16526	STABLE
Got1	17.1151	-0.525239	0.231488	-2.26897	0.0232701	0.16526	STABLE
Gbp7	2.85711	-1.28376	0.566145	-2.26755	0.0233569	0.165655	STABLE
Gm15246	3.47293	-0.940777	0.414924	-2.26735	0.0233689	0.165655	STABLE
Zdhhc7	8.6059	0.533495	0.235309	2.26721	0.0233773	0.165655	STABLE
Acbd5	68.5217	0.37374	0.165003	2.26505	0.0235093	0.166392	STABLE
Peak1	62.8417	0.308787	0.136333	2.26495	0.0235159	0.166392	STABLE
Psmd5	30.1575	-0.322778	0.142541	-2.26446	0.0235461	0.166484	STABLE
Ptprd	7.45256	0.781986	0.345434	2.26378	0.0235877	0.166655	STABLE
Prkar2b	18.7665	0.410676	0.181477	2.26296	0.0236379	0.166776	STABLE
Mettl9	49.8565	0.317121	0.140137	2.26294	0.0236395	0.166776	STABLE
Nudt16l1	2.96721	-0.929821	0.411345	-2.26044	0.0237938	0.167676	STABLE
Insm1	45.6979	0.597573	0.264377	2.26031	0.0238019	0.167676	STABLE
Rph3al	35.4575	-0.384479	0.170123	-2.26001	0.0238209	0.167687	STABLE
Oas1d	768.578	-0.264828	0.117197	-2.25969	0.0238408	0.167705	STABLE
Rpl23a	13.525	-0.766623	0.339402	-2.25875	0.0238992	0.167973	STABLE
Acot4	2.79369	-0.76214	0.337453	-2.25851	0.0239138	0.167973	STABLE
Zbtb34	6.59572	0.884353	0.391829	2.25699	0.0240088	0.168517	STABLE
Eloc	404.293	-0.343095	0.152062	-2.25629	0.0240528	0.168703	STABLE
Cdpf1	10.1311	-0.602918	0.267307	-2.25553	0.0241002	0.168883	STABLE
Nup43	11.3011	-0.553702	0.245538	-2.25506	0.0241297	0.168883	STABLE
Naa50	117.377	0.327039	0.14503	2.25497	0.024135	0.168883	STABLE
Vac14	4.82689	-0.734098	0.325578	-2.25476	0.0241486	0.168883	STABLE
Chtop	7.95859	-0.67415	0.299129	-2.25371	0.0242146	0.169221	STABLE
Snx15	1.91077	-1.47704	0.655606	-2.25294	0.0242629	0.169347	STABLE
Cdc26	38.6425	0.416351	0.18481	2.25286	0.0242679	0.169347	STABLE
Cnga4	3.11718	0.914278	0.406192	2.25085	0.0243948	0.170009	STABLE
Sec16b	2.83074	0.979085	0.435087	2.25032	0.0244286	0.170009	STABLE
0610030E20Rik	4.90758	-0.755865	0.335901	-2.25026	0.0244325	0.170009	STABLE
Errfi1	56.4477	0.29494	0.131117	2.24945	0.0244837	0.170009	STABLE
Acadl	5.21089	0.600861	0.267118	2.24942	0.0244857	0.170009	STABLE
Nup54	72.8725	0.392247	0.17439	2.24925	0.0244964	0.170009	STABLE
Antxr2	4.06882	-0.883336	0.392737	-2.24918	0.024501	0.170009	STABLE
Gtf2a1	89.5071	0.298065	0.132552	2.24867	0.0245334	0.170009	STABLE
Kctd10	1.58471	-1.12471	0.500237	-2.24837	0.0245529	0.170009	STABLE
Mmaa	4.62342	-0.586825	0.261019	-2.24821	0.0245628	0.170009	STABLE
Lgalsl	10.0883	0.474056	0.210875	2.24804	0.0245739	0.170009	STABLE
Zfp488	1.36944	-1.68397	0.749091	-2.24802	0.0245747	0.170009	STABLE
Il1r2	2.86658	-1.00999	0.44943	-2.24726	0.0246233	0.170223	STABLE
Panx1	1.71372	-1.17613	0.523447	-2.24689	0.024647	0.170264	STABLE
Rxra	2.02455	0.909407	0.405012	2.24538	0.0247437	0.170687	STABLE
Pcmtd2	2.10461	-0.943264	0.420091	-2.24538	0.0247437	0.170687	STABLE
Sel1l	24.1003	0.382568	0.170428	2.24475	0.0247845	0.170806	STABLE
Ercc3	4.2973	-0.721663	0.321538	-2.24441	0.024806	0.170806	STABLE
Sec11c	33.3607	-0.510727	0.227573	-2.24423	0.0248173	0.170806	STABLE
Pacsin2	94.9567	0.201451	0.0897727	2.24401	0.0248319	0.170806	STABLE
Nek1	47.8996	0.258302	0.115171	2.24278	0.0249112	0.171007	STABLE
Uimc1	17.2081	-0.439692	0.196059	-2.24264	0.0249198	0.171007	STABLE
Wwc1	9.23849	0.528147	0.235522	2.24246	0.024932	0.171007	STABLE
Katnal2	11.5019	-0.435648	0.194273	-2.24245	0.0249322	0.171007	STABLE
Lrig2	12.798	0.573184	0.255671	2.24188	0.0249693	0.171022	STABLE
Casc1	3.90406	-0.941047	0.419768	-2.24183	0.0249725	0.171022	STABLE
Ufc1	1.09339	-1.18854	0.530221	-2.24159	0.0249877	0.171022	STABLE
Cdc42bpb	52.0648	0.33735	0.150576	2.24039	0.0250657	0.171434	STABLE
Sdhaf3	1.11164	-1.05026	0.468977	-2.23946	0.0251258	0.171723	STABLE
B4gat1	1.96924	-0.932941	0.41672	-2.23877	0.0251709	0.171828	STABLE
Sfta2	2.73188	-0.933658	0.417105	-2.23842	0.0251934	0.171828	STABLE
Myl4	2.53267	-1.14833	0.513011	-2.2384	0.0251948	0.171828	STABLE
Nars	44.6041	-0.356312	0.159211	-2.23798	0.0252223	0.171893	STABLE
Pja1	7.53175	-0.518283	0.231613	-2.23771	0.02524	0.171893	STABLE
Ppp2r3d	3.62209	0.88077	0.393752	2.23687	0.0252951	0.172041	STABLE
Lrrc40	37.724	0.359153	0.160636	2.23582	0.0253636	0.172041	STABLE
Fbxw20	74.0437	-0.4086	0.182758	-2.23575	0.0253684	0.172041	STABLE
Rpp38	54.1965	-0.421247	0.188424	-2.23564	0.0253755	0.172041	STABLE
Saysd1	1.93328	-0.906308	0.405404	-2.23557	0.0253802	0.172041	STABLE
Trim59	29.2435	0.453226	0.202735	2.23556	0.0253805	0.172041	STABLE
Mtss1	55.5128	0.400802	0.179292	2.23546	0.025387	0.172041	STABLE
Serpinb12	20.159	-0.575724	0.257634	-2.23466	0.0254399	0.172269	STABLE
Usp4	10.0593	-1.06677	0.477451	-2.2343	0.0254633	0.172269	STABLE
Mef2a	1.06732	-1.32372	0.592499	-2.23413	0.0254742	0.172269	STABLE
Gas8	2.71331	-0.98004	0.438941	-2.23274	0.0255662	0.172769	STABLE
Zfp568	11.9548	0.492733	0.220725	2.23235	0.0255921	0.172823	STABLE
Yipf4	70.6959	0.274493	0.123088	2.23005	0.025744	0.173727	STABLE
Utp18	41.2132	-0.325947	0.146185	-2.22969	0.0257677	0.173765	STABLE
Ankrd66	0.910537	1.3271	0.595692	2.22783	0.0258921	0.174482	STABLE
Tmem256	3.76368	-1.08402	0.486719	-2.22719	0.0259345	0.174645	STABLE
Pop4	1.75338	-1.00752	0.452502	-2.22656	0.0259768	0.174806	STABLE
Katnb1	1.60964	-1.13139	0.508195	-2.22629	0.0259948	0.174806	STABLE
Pnp	33.9912	0.403643	0.181451	2.22453	0.0261126	0.175476	STABLE
Elavl3	48.8862	-0.347762	0.156375	-2.22389	0.0261556	0.175615	STABLE
Zfp574	5.73452	-0.842785	0.379004	-2.22368	0.0261697	0.175615	STABLE
4931408C20Rik	1.51438	3.43628	1.54574	2.22307	0.0262113	0.175771	STABLE
Ercc6l2	8.31266	0.477847	0.214982	2.22273	0.0262337	0.175799	STABLE
Srm	4.08511	-0.936559	0.421518	-2.22187	0.0262919	0.176066	STABLE
Dctpp1	22.7879	-0.505433	0.22761	-2.22061	0.0263773	0.176294	STABLE
Dhfr	14.8065	-0.440827	0.198543	-2.22031	0.0263977	0.176294	STABLE
Psma1	55.3164	-0.354985	0.159882	-2.22029	0.0263988	0.176294	STABLE
Agfg1	9.12316	-0.558863	0.251733	-2.22006	0.0264149	0.176294	STABLE
Gde1	11.8858	-0.483448	0.217767	-2.22002	0.0264175	0.176294	STABLE
Tmc7	5.7293	0.632562	0.285061	2.21905	0.0264836	0.176552	STABLE
Det1	3.05626	-0.664981	0.299721	-2.21867	0.0265092	0.176552	STABLE
Mpc2	8.43963	-0.69005	0.311024	-2.21864	0.0265112	0.176552	STABLE
Cwf19l1	1.65048	-0.905856	0.408625	-2.21684	0.0266342	0.177056	STABLE
Rxylt1	92.1804	0.210763	0.0950811	2.21667	0.0266459	0.177056	STABLE
Slc22a3	1.55075	1.09357	0.49336	2.21657	0.0266523	0.177056	STABLE
Slc33a1	5.57266	0.666247	0.300592	2.21645	0.0266605	0.177056	STABLE
Zfhx2	0.927811	1.21922	0.550176	2.21605	0.0266879	0.177115	STABLE
Rbbp9	2.07136	-0.904759	0.408434	-2.21519	0.026747	0.177231	STABLE
Bhlhe41	5.87299	0.745077	0.336358	2.21513	0.026751	0.177231	STABLE
Cox5b	19.0852	-0.429106	0.193728	-2.21499	0.0267606	0.177231	STABLE
Adk	34.6663	-0.396669	0.179198	-2.21358	0.0268574	0.17775	STABLE
Smad4	88.4629	0.251528	0.113646	2.21326	0.0268798	0.177776	STABLE
Cwc25	28.5356	-0.40402	0.18269	-2.21151	0.0270006	0.178211	STABLE
Psph	2.60368	-0.816125	0.369054	-2.2114	0.0270083	0.178211	STABLE
Cd69	4.80786	-0.88448	0.399976	-2.21133	0.0270128	0.178211	STABLE
Grm4	49.6252	-0.354545	0.160369	-2.21082	0.0270486	0.178211	STABLE
Dbt	26.8426	0.907796	0.410617	2.21081	0.0270491	0.178211	STABLE
Tceanc	2.99278	0.843257	0.381443	2.2107	0.0270567	0.178211	STABLE
Emc6	22.814	-0.355481	0.160835	-2.21023	0.0270894	0.178304	STABLE
Frmd4a	3.77584	0.981083	0.443974	2.20977	0.0271209	0.17839	STABLE
Elavl1	14.8799	0.461031	0.208725	2.20879	0.027189	0.178716	STABLE
Mrpl39	96.4763	0.504695	0.22859	2.20787	0.0272536	0.178905	STABLE
Isl1	3.71318	-0.757347	0.343033	-2.2078	0.0272583	0.178905	STABLE
Set	16.2275	-0.710898	0.322053	-2.20739	0.0272867	0.178905	STABLE
Tmem167	5.96124	-0.672325	0.30459	-2.20731	0.0272922	0.178905	STABLE
Copz1	19.5195	-0.743606	0.337038	-2.2063	0.027363	0.179091	STABLE
Ppp2r5d	2.97103	-0.874625	0.396496	-2.20588	0.0273921	0.179091	STABLE
Csnk1g1	24.2505	-0.382516	0.173426	-2.20564	0.0274092	0.179091	STABLE
Prdx4	1.83572	-1.18064	0.535295	-2.2056	0.0274122	0.179091	STABLE
Satb1	82.3691	0.235728	0.106889	2.20535	0.0274298	0.179091	STABLE
Exosc4	5.9879	-0.744522	0.337621	-2.2052	0.0274402	0.179091	STABLE
Mtr	7.34369	0.500886	0.227176	2.20483	0.0274658	0.179091	STABLE
Ifitm10	1.52621	1.10471	0.501052	2.20478	0.0274694	0.179091	STABLE
Flad1	3.33782	-0.901708	0.409128	-2.20398	0.0275261	0.179339	STABLE
Mrpl57	13.9854	-0.495169	0.224728	-2.20341	0.0275657	0.179475	STABLE
Pmpcb	5.12392	-0.764601	0.347186	-2.20228	0.0276454	0.179847	STABLE
Ptdss2	2.75591	-0.852462	0.387158	-2.20185	0.0276762	0.179847	STABLE
Foxr1	11.1629	-0.664953	0.302058	-2.2014	0.0277075	0.179847	STABLE
Zfp735	46.3756	0.353891	0.160769	2.20124	0.0277193	0.179847	STABLE
Nrsn1	3.67171	0.817152	0.371257	2.20104	0.027733	0.179847	STABLE
Slc27a2	4.47309	0.743969	0.338012	2.20102	0.0277349	0.179847	STABLE
Mterf4	9.35657	-0.793774	0.360917	-2.19933	0.0278548	0.180503	STABLE
Snapc1	39.395	0.309427	0.140719	2.1989	0.027885	0.180577	STABLE
Mfn1	20.4688	0.367511	0.167198	2.19805	0.0279452	0.180582	STABLE
Pus7	7.50677	0.473132	0.215264	2.19791	0.0279553	0.180582	STABLE
Gcat	4.67871	-0.8167	0.371593	-2.19784	0.0279609	0.180582	STABLE
Ifitm3	51.0996	-0.360743	0.164136	-2.19783	0.027961	0.180582	STABLE
Cstb	1.42375	-1.02625	0.467023	-2.19743	0.0279897	0.180582	STABLE
Nfkb1	5.08586	0.613783	0.279334	2.19731	0.0279984	0.180582	STABLE
Zfp120	10.5569	0.455574	0.207523	2.1953	0.0281424	0.181364	STABLE
Pxt1	25.2719	0.475875	0.216791	2.19509	0.0281573	0.181364	STABLE
Itprip	4.43888	-0.830818	0.378659	-2.19411	0.0282277	0.181696	STABLE
Arl2	13.1041	-0.778498	0.354979	-2.19308	0.0283016	0.181794	STABLE
Gnb1	35.0196	0.488136	0.222589	2.193	0.0283076	0.181794	STABLE
Rbm15b	11.0744	0.622567	0.283896	2.19294	0.0283114	0.181794	STABLE
Ndufb9	19.9025	-0.716233	0.326623	-2.19284	0.0283186	0.181794	STABLE
C1d	0.90331	-1.4927	0.680887	-2.19229	0.0283587	0.18193	STABLE
Timm9	28.2841	-0.501405	0.228755	-2.19189	0.0283878	0.181996	STABLE
Thoc1	6.65919	-0.471493	0.21516	-2.19136	0.028426	0.182119	STABLE
Irf2bp2	3.20594	0.914955	0.417685	2.19054	0.0284851	0.18227	STABLE
Azi2	4.88488	0.70173	0.320413	2.19008	0.0285184	0.18227	STABLE
Cd164	103.199	0.25046	0.114366	2.18999	0.0285247	0.18227	STABLE
Pradc1	12.1596	-0.665491	0.303914	-2.18973	0.0285437	0.18227	STABLE
Tmem265	12.3484	0.82591	0.377175	2.18973	0.0285442	0.18227	STABLE
Prickle1	70.1466	0.279778	0.127794	2.18929	0.028576	0.182352	STABLE
Eif4g2	145.033	0.262504	0.119948	2.18848	0.0286346	0.182605	STABLE
Dazl	503.48	-0.292027	0.133498	-2.18749	0.0287066	0.182715	STABLE
Fbxw26	56.5404	-0.621878	0.284312	-2.18731	0.0287198	0.182715	STABLE
Dnajc14	5.33847	-0.577071	0.263839	-2.18721	0.0287269	0.182715	STABLE
Ube2v2	6.25149	-0.536262	0.245182	-2.1872	0.0287278	0.182715	STABLE
Atp5b	107.454	-0.238943	0.109263	-2.18686	0.028753	0.182755	STABLE
Tspan9	31.523	0.395352	0.180819	2.18645	0.0287824	0.182821	STABLE
Stxbp3	2.5375	-1.34839	0.616797	-2.18612	0.0288071	0.182838	STABLE
Akirin1	2.47937	-0.870808	0.398375	-2.1859	0.0288231	0.182838	STABLE
Tspan3	19.7491	-0.571611	0.261533	-2.18562	0.0288436	0.182847	STABLE
Ublcp1	4.26766	-0.664258	0.304327	-2.18271	0.0290571	0.184079	STABLE
Cth	23.4888	0.493926	0.226375	2.18189	0.0291177	0.184342	STABLE
Ccdc180	1.34708	-1.03701	0.475595	-2.18045	0.0292244	0.184777	STABLE
Fbxl17	26.2022	0.276147	0.126647	2.18044	0.0292248	0.184777	STABLE
Mkln1	61.0536	0.262004	0.120206	2.17962	0.0292855	0.185039	STABLE
Trpc4	5.76138	0.592608	0.272102	2.17789	0.0294142	0.185682	STABLE
Patl1	15.1938	0.430274	0.197579	2.17773	0.0294258	0.185682	STABLE
Atp5c1	37.4328	-0.292209	0.134212	-2.17723	0.0294637	0.185799	STABLE
Nav3	33.0756	0.328121	0.15082	2.17559	0.0295861	0.186396	STABLE
Ptov1	39.0495	0.347003	0.159512	2.1754	0.0296001	0.186396	STABLE
Nadk	52.9954	0.265836	0.122213	2.17518	0.0296165	0.186396	STABLE
Hddc2	0.968694	-1.24267	0.571486	-2.17445	0.029671	0.186526	STABLE
Zbtb18	17.4061	0.443421	0.203976	2.17389	0.0297135	0.186526	STABLE
Myl12a	74.7984	-0.252862	0.116319	-2.17388	0.0297145	0.186526	STABLE
Mrps22	12.6878	-0.537443	0.247254	-2.17365	0.0297318	0.186526	STABLE
Vps25	11.3243	-0.635138	0.292204	-2.17362	0.029734	0.186526	STABLE
Bicral	4.51178	0.616798	0.28394	2.17228	0.0298343	0.187027	STABLE
Nkrf	7.55483	-0.555402	0.255706	-2.17204	0.0298528	0.187027	STABLE
Rab12	11.4407	0.542917	0.250092	2.17087	0.0299411	0.187458	STABLE
Tmtc1	63.878	0.313819	0.144629	2.16982	0.0300205	0.187508	STABLE
Polr2g	66.7876	-0.32325	0.149004	-2.16941	0.0300518	0.187508	STABLE
Zwint	7.72521	-0.577459	0.266187	-2.16937	0.0300546	0.187508	STABLE
Prr13	20.4831	-0.448998	0.207	-2.16907	0.0300772	0.187508	STABLE
Dctn1	2.92053	-0.874956	0.403427	-2.16881	0.0300972	0.187508	STABLE
Snx25	6.42412	0.578882	0.266918	2.16876	0.0301007	0.187508	STABLE
Sugp1	0.983971	-1.14886	0.529767	-2.1686	0.0301127	0.187508	STABLE
Etnk1	15.363	0.393499	0.181458	2.16854	0.0301174	0.187508	STABLE
Psmb5	8.1595	-1.20427	0.555359	-2.16845	0.0301244	0.187508	STABLE
Pwwp2a	10.8722	0.609972	0.281711	2.16524	0.030369	0.188834	STABLE
Rasl2-9	1.56671	-0.982618	0.453835	-2.16514	0.0303767	0.188834	STABLE
Rplp0	36.6442	-0.321432	0.148514	-2.16433	0.0304393	0.189101	STABLE
Myef2	46.9675	0.376935	0.174222	2.16354	0.0304998	0.189258	STABLE
A1bg	4.7456	-0.782125	0.361512	-2.16348	0.0305039	0.189258	STABLE
Zfp512	1.54509	-1.05506	0.487749	-2.16313	0.0305315	0.189307	STABLE
Rab4a	16.0826	-0.494595	0.228693	-2.1627	0.0305639	0.189386	STABLE
Plekhg5	1.52765	-0.93072	0.430601	-2.16144	0.030661	0.189865	STABLE
Alyref2	2.6119	0.906148	0.41931	2.16104	0.0306919	0.189935	STABLE
Crip2	7.01267	-0.588349	0.27236	-2.16019	0.030758	0.190221	STABLE
Sacm1l	1.62863	-0.894439	0.414175	-2.15957	0.0308062	0.190397	STABLE
Tomm40	7.17714	-0.990389	0.458772	-2.15878	0.0308669	0.19065	STABLE
Fabp7	1.56185	1.29065	0.59797	2.15838	0.0308982	0.190654	STABLE
Tmem120a	3.94747	-0.815175	0.377727	-2.1581	0.0309199	0.190654	STABLE
Gsto2	4.09126	-0.729779	0.338172	-2.15801	0.030927	0.190654	STABLE
Npm1	367.949	-0.233846	0.10841	-2.15705	0.0310015	0.190985	STABLE
Pomgnt2	0.785672	-1.62768	0.754672	-2.15681	0.0310204	0.190985	STABLE
Nup214	102.767	-0.368699	0.170987	-2.1563	0.0310603	0.191108	STABLE
Ptrh2	5.64576	-0.571056	0.264867	-2.15601	0.0310826	0.191124	STABLE
Dip2a	3.75235	0.636034	0.295052	2.15567	0.0311094	0.191166	STABLE
Irak1	6.0142	0.799439	0.370983	2.15492	0.0311682	0.191405	STABLE
Cldn15	9.81666	-0.669937	0.310982	-2.15426	0.0312198	0.191599	STABLE
Eif3l	6.25838	-0.909883	0.422653	-2.15279	0.0313353	0.192186	STABLE
Ube2cbp	7.81401	-0.524967	0.243913	-2.15228	0.0313756	0.192238	STABLE
Thoc5	1.53603	-1.10872	0.515163	-2.15217	0.0313837	0.192238	STABLE
Gm7694	11.8875	0.764558	0.355291	2.15192	0.0314037	0.192238	STABLE
Plcg2	1.5556	-1.05366	0.4897	-2.15165	0.031425	0.192246	STABLE
Gm2102	1.36322	1.18733	0.552003	2.15096	0.0314796	0.192457	STABLE
Sorbs1	94.4965	-0.217083	0.100952	-2.15035	0.0315278	0.19263	STABLE
Fbxo33	39.4499	0.32432	0.150847	2.14999	0.031556	0.192675	STABLE
Agl	17.3739	0.464168	0.215918	2.14975	0.0315752	0.192675	STABLE
Zfp78	14.3602	0.567267	0.264125	2.14772	0.031736	0.193439	STABLE
Gpr68	5.64583	0.940802	0.438091	2.1475	0.0317532	0.193439	STABLE
Derl1	4.02951	-0.668775	0.311442	-2.14735	0.0317657	0.193439	STABLE
Oacyl	6.09181	0.546214	0.25439	2.14716	0.0317809	0.193439	STABLE
Myo1e	2.55116	-0.762304	0.355166	-2.14633	0.0318466	0.193717	STABLE
Txndc2	7.05594	-0.468545	0.218457	-2.1448	0.031969	0.194338	STABLE
Calr3	3.54051	0.664025	0.309674	2.14427	0.0320113	0.194472	STABLE
Cpeb3	37.4174	0.273597	0.127615	2.14392	0.0320393	0.19452	STABLE
Lamb2	0.78231	-1.36668	0.638144	-2.14165	0.0322221	0.195267	STABLE
Birc3	223.271	0.218146	0.101875	2.14131	0.0322489	0.195267	STABLE
Tnks	14.1194	0.565645	0.264234	2.14069	0.0322987	0.195267	STABLE
Sumf1	8.20923	-0.578707	0.27034	-2.14066	0.0323013	0.195267	STABLE
Nck1	16.7823	-0.441475	0.206246	-2.14053	0.0323119	0.195267	STABLE
Rpsa	16.7952	-0.636773	0.297498	-2.14042	0.0323205	0.195267	STABLE
Tmem38a	3.49394	-0.850307	0.39729	-2.14027	0.0323331	0.195267	STABLE
Slc7a14	166.902	-0.641351	0.299659	-2.14027	0.0323332	0.195267	STABLE
Plac8	112.12	-0.332773	0.155493	-2.14012	0.032345	0.195267	STABLE
Ceacam12	0.985368	-1.1462	0.535919	-2.13876	0.0324552	0.19581	STABLE
Ndufc1	11.3904	-0.560934	0.262305	-2.13848	0.0324778	0.195823	STABLE
Prr5l	40.2638	-0.572572	0.267807	-2.138	0.0325164	0.195933	STABLE
Ddit3	5.78332	-0.724171	0.338873	-2.137	0.032598	0.196144	STABLE
Coa7	2.1059	-0.878253	0.411024	-2.13674	0.0326189	0.196144	STABLE
Rassf4	1.50876	-1.59791	0.747968	-2.13634	0.0326519	0.196144	STABLE
Mcm9	3.15758	0.75807	0.3549	2.13601	0.0326788	0.196144	STABLE
Hvcn1	3.20392	-0.86694	0.405883	-2.13594	0.0326846	0.196144	STABLE
Nlgn1	14.502	0.421944	0.197549	2.1359	0.0326877	0.196144	STABLE
Tmem222	1.2688	-0.920155	0.430861	-2.13562	0.0327103	0.196144	STABLE
Poc5	15.5044	0.518728	0.242899	2.13557	0.0327145	0.196144	STABLE
Cyb5a	20.9406	-0.622375	0.29147	-2.1353	0.0327368	0.196156	STABLE
Rnf4	62.9802	-0.290161	0.135905	-2.13502	0.0327592	0.196168	STABLE
Drg2	3.93222	-0.66935	0.313616	-2.1343	0.0328185	0.196401	STABLE
Strn4	5.95704	-0.781109	0.366123	-2.13346	0.032887	0.196689	STABLE
Dse	34.813	0.353124	0.16584	2.1293	0.0332291	0.198611	STABLE
Gnpda2	100.171	-0.330762	0.155487	-2.12727	0.0333981	0.199497	STABLE
AI413582	9.99718	-0.400119	0.188283	-2.12509	0.033579	0.200453	STABLE
Rpl10	130.815	-0.4879	0.229748	-2.12363	0.033701	0.200982	STABLE
Nol9	5.79909	0.669377	0.315219	2.12353	0.0337093	0.200982	STABLE
Sipa1l1	39.9756	0.283699	0.133621	2.12316	0.0337401	0.201041	STABLE
Cnksr2	0.737259	1.28962	0.60751	2.1228	0.0337702	0.201096	STABLE
Slc10a3	2.9147	-0.899222	0.423716	-2.12223	0.0338184	0.201135	STABLE
Abhd5	5.58636	-0.637506	0.300395	-2.12223	0.0338186	0.201135	STABLE
Ppp1r2	4.59489	0.694977	0.327531	2.12186	0.0338491	0.201192	STABLE
Bag4	28.026	-0.351283	0.165612	-2.12112	0.0339116	0.201439	STABLE
Mrps24	12.9309	-0.652498	0.307946	-2.11887	0.0341013	0.202441	STABLE
Mtpn	48.2778	0.234896	0.110872	2.11862	0.0341225	0.202442	STABLE
Usf3	7.64606	0.654825	0.309157	2.11809	0.0341671	0.202582	STABLE
Fbxo5	146.265	-0.342717	0.161842	-2.1176	0.0342086	0.202703	STABLE
Ralbp1	713.557	-0.27166	0.12836	-2.11639	0.0343117	0.203189	STABLE
Ergic1	4.6919	-0.789587	0.373149	-2.11601	0.0343439	0.203254	STABLE
Mrpl20	3.15995	-0.892013	0.421732	-2.11512	0.0344196	0.203476	STABLE
Usf2	22.9539	0.375544	0.177556	2.11507	0.0344237	0.203476	STABLE
Nsd2	16.6498	0.368164	0.174147	2.11411	0.0345063	0.203759	STABLE
Nup62	88.7611	0.238479	0.112808	2.11402	0.0345139	0.203759	STABLE
Klhl2	18.8719	0.407933	0.192994	2.11371	0.0345398	0.203787	STABLE
Spice1	21.8074	0.326779	0.154622	2.11341	0.0345657	0.203815	STABLE
Cers5	72.1819	0.271442	0.128494	2.11248	0.0346452	0.204158	STABLE
Adcy2	2.06223	1.15036	0.5447	2.11192	0.0346934	0.204317	STABLE
Prpf40b	1.1604	1.00014	0.473997	2.11002	0.0348568	0.205116	STABLE
Zfp593	2.1545	-0.954489	0.452447	-2.10962	0.0348915	0.205116	STABLE
Htr7	4.85916	0.79099	0.374948	2.1096	0.0348929	0.205116	STABLE
Atp5pb	28.1895	-0.464201	0.220095	-2.1091	0.0349361	0.205244	STABLE
Tuba1b	18.2631	-0.582831	0.276567	-2.10738	0.0350849	0.205878	STABLE
Bod1l	145.665	0.211229	0.100234	2.10736	0.0350867	0.205878	STABLE
Socs2	1.00207	1.81219	0.86021	2.10669	0.0351445	0.206031	STABLE
Ndufs4	20.1909	-0.350422	0.166348	-2.10656	0.0351557	0.206031	STABLE
Capn15	1.30441	-1.22836	0.583287	-2.10593	0.0352104	0.206226	STABLE
Gm29797	2.00744	-1.3565	0.644293	-2.1054	0.0352563	0.20637	STABLE
Tollip	37.2969	0.391362	0.185951	2.10465	0.0353216	0.206626	STABLE
Tnfrsf19	1.16255	-1.31175	0.62334	-2.10438	0.0353451	0.206638	STABLE
Tpi1	4.6196	-0.636939	0.302778	-2.10365	0.0354093	0.206887	STABLE
Itgb1	18.5748	-0.380177	0.180812	-2.10261	0.0355001	0.207292	STABLE
Tubal3	23.5267	0.348703	0.165899	2.1019	0.0355622	0.207434	STABLE
Ssr4	7.8343	-0.748349	0.356045	-2.10184	0.0355675	0.207434	STABLE
Sdc2	2.0745	-0.788685	0.375313	-2.1014	0.0356056	0.207469	STABLE
Ndufb2	18.906	-0.380695	0.181173	-2.10128	0.0356167	0.207469	STABLE
Dstn	23.9322	-0.515442	0.245368	-2.10069	0.0356683	0.207645	STABLE
Magt1	6.47083	-0.625332	0.297866	-2.09937	0.035784	0.208192	STABLE
Lsamp	3.73892	0.709142	0.337909	2.09862	0.0358508	0.208368	STABLE
Hint3	4.11328	-0.67539	0.321847	-2.09848	0.0358627	0.208368	STABLE
Cox7c	81.293	-0.897904	0.427969	-2.09806	0.0359002	0.208368	STABLE
Chid1	5.00325	-0.845184	0.402843	-2.09805	0.035901	0.208368	STABLE
Asb8	16.0006	-0.658048	0.313723	-2.09755	0.0359452	0.2085	STABLE
Brd7	54.722	0.275528	0.131383	2.09713	0.0359822	0.208588	STABLE
Ints4	5.21285	-0.534375	0.255008	-2.09552	0.0361245	0.20918	STABLE
Cox17	28.4965	-0.899826	0.429412	-2.09549	0.0361278	0.20918	STABLE
Mettl8	4.50831	-0.629734	0.300655	-2.09454	0.0362117	0.209398	STABLE
Ptpre	108.176	0.391369	0.186854	2.09452	0.0362138	0.209398	STABLE
Zcchc9	27.5063	-0.341393	0.163013	-2.09426	0.0362366	0.209398	STABLE
Dynlrb1	22.1556	-0.483651	0.23096	-2.09408	0.0362525	0.209398	STABLE
Cox6b1	73.1952	-0.526558	0.251574	-2.09305	0.0363448	0.209806	STABLE
Mapk9	7.31315	-0.500454	0.239154	-2.0926	0.0363847	0.20991	STABLE
Phf20	182.724	-0.301659	0.144177	-2.09229	0.0364129	0.209947	STABLE
Ints5	2.13899	-0.763833	0.365254	-2.09124	0.0365067	0.210362	STABLE
Hps6	0.869844	-1.3187	0.6308	-2.09052	0.0365712	0.210539	STABLE
Nsdhl	4.70554	-0.826634	0.395442	-2.09041	0.0365812	0.210539	STABLE
Polr2d	188.229	0.37251	0.178288	2.08937	0.0366746	0.210827	STABLE
Anapc2	2.76157	-0.779646	0.37315	-2.08936	0.036675	0.210827	STABLE
Zbtb7b	2.07398	-1.04236	0.499396	-2.08725	0.0368657	0.211796	STABLE
Slc23a3	3.63828	1.13287	0.542882	2.08676	0.0369094	0.211809	STABLE
Myom2	4.90833	-0.896258	0.429534	-2.08658	0.0369259	0.211809	STABLE
Grpel2	1.50667	-1.02483	0.491174	-2.08649	0.0369339	0.211809	STABLE
Brms1l	6.14679	0.588776	0.282255	2.08597	0.0369812	0.211844	STABLE
Eef2k	35.0135	-0.417941	0.200361	-2.08594	0.0369842	0.211844	STABLE
Hook2	4.22132	0.697403	0.334473	2.08508	0.0370621	0.212164	STABLE
Hdac1	2.99948	-0.805785	0.38689	-2.08272	0.0372765	0.213265	STABLE
Vcpip1	24.2728	0.31216	0.149907	2.08236	0.0373099	0.213299	STABLE
Slc12a2	10.544	0.470677	0.226075	2.08195	0.0373472	0.213299	STABLE
Itgb3	10.768	0.556812	0.26745	2.08193	0.0373489	0.213299	STABLE
Hdac9	3.1052	0.8659	0.416019	2.08139	0.037398	0.213452	STABLE
Zfp654	27.8655	0.315459	0.151595	2.08094	0.0374398	0.213564	STABLE
Nufip2	66.6047	0.275069	0.132249	2.07993	0.0375317	0.213962	STABLE
Zfp113	5.41709	0.581178	0.279481	2.07949	0.0375723	0.213988	STABLE
Mrrf	5.50972	-0.540276	0.259823	-2.0794	0.0375807	0.213988	STABLE
Ube3b	5.08339	0.559315	0.269041	2.07893	0.0376242	0.214103	STABLE
Tmem11	3.78503	-0.655061	0.315131	-2.07869	0.0376454	0.214103	STABLE
Ide	14.5635	0.437653	0.210567	2.07845	0.0376682	0.214106	STABLE
Nab2	3.86958	0.644266	0.310013	2.07819	0.0376921	0.214115	STABLE
Mei4	1.83617	1.1329	0.545244	2.07778	0.0377298	0.214185	STABLE
Rpl11	72.5875	-0.504909	0.243043	-2.07744	0.0377608	0.214185	STABLE
B3galnt1	6.33285	-0.64354	0.309792	-2.07733	0.0377711	0.214185	STABLE
Ndufb5	21.8945	-0.669768	0.322469	-2.077	0.0378018	0.214233	STABLE
Hsp90aa1	1728.56	-0.467579	0.225218	-2.07612	0.0378826	0.214515	STABLE
Pdzk1	16.2711	-0.5351	0.257758	-2.07598	0.0378962	0.214515	STABLE
Ipo4	1.1691	-1.01664	0.489844	-2.07544	0.0379455	0.214668	STABLE
Smchd1	45.812	-0.232364	0.112051	-2.07373	0.0381047	0.215442	STABLE
Mtrf1	24.5576	-0.510751	0.246409	-2.07278	0.0381932	0.215815	STABLE
Strn	134.808	0.252776	0.121981	2.07225	0.0382421	0.215965	STABLE
Trpv3	1.85093	-1.15474	0.55754	-2.07113	0.0383463	0.216144	STABLE
Pde8a	22.1476	0.576351	0.27829	2.07104	0.0383548	0.216144	STABLE
Armc1	39.3905	-0.444802	0.214779	-2.07097	0.0383611	0.216144	STABLE
Mest	4.71737	-0.534053	0.257879	-2.07095	0.0383637	0.216144	STABLE
Mrpl30	9.91443	-0.678591	0.328103	-2.06822	0.0386191	0.217456	STABLE
4930402H24Rik	43.2903	0.279064	0.135005	2.06706	0.0387282	0.217942	STABLE
Cldn25	5.64031	-0.573027	0.27732	-2.0663	0.0388004	0.218132	STABLE
Rimkla	20.2092	-0.569901	0.275818	-2.06622	0.0388073	0.218132	STABLE
1810055G02Rik	7.98111	-0.813597	0.39387	-2.06565	0.0388615	0.218233	STABLE
Dctn5	3.45852	-0.671541	0.325114	-2.06555	0.0388706	0.218233	STABLE
Eda	1.07937	1.09308	0.529332	2.06502	0.0389213	0.21839	STABLE
Trmt6	14.2103	-0.496453	0.240586	-2.06351	0.0390638	0.219062	STABLE
Gemin6	6.629	-0.498572	0.241719	-2.06261	0.0391494	0.219415	STABLE
Rfwd3	29.4321	0.442978	0.214868	2.06163	0.0392432	0.219812	STABLE
Fastkd5	5.03475	-0.548806	0.266321	-2.0607	0.0393321	0.220107	STABLE
Gm14322	1.13307	-1.09966	0.533659	-2.0606	0.0393415	0.220107	STABLE
Polr2k	2.58763	-0.765692	0.371751	-2.05969	0.039428	0.220462	STABLE
Setd1a	28.1851	0.390029	0.189391	2.05938	0.0394579	0.220501	STABLE
Blzf1	5.60478	0.66906	0.324925	2.05912	0.0394827	0.220512	STABLE
Shisa8	11.2573	-0.724303	0.351978	-2.05781	0.0396088	0.221088	STABLE
Ruvbl2	3.44588	-0.703104	0.341795	-2.05709	0.0396776	0.221343	STABLE
Kat6a	18.8398	0.430584	0.209431	2.05597	0.039785	0.221377	STABLE
Trim75	7.48265	-0.461823	0.22464	-2.05583	0.0397985	0.221377	STABLE
Atp6v1f	42.0976	-0.409908	0.199396	-2.05575	0.0398068	0.221377	STABLE
Hmgcll1	27.5009	0.357233	0.173785	2.0556	0.039821	0.221377	STABLE
Cog8	1.00115	-1.2624	0.61425	-2.05519	0.0398611	0.221377	STABLE
Dapk2	3.88045	0.649091	0.315852	2.05505	0.0398746	0.221377	STABLE
Arfgap1	2.28705	-1.09458	0.532646	-2.05498	0.0398806	0.221377	STABLE
Rabep1	32.4409	0.301973	0.146957	2.05484	0.0398948	0.221377	STABLE
Tsr3	0.808103	-1.20832	0.588079	-2.05469	0.0399094	0.221377	STABLE
Stxbp4	4.22827	-0.691524	0.336567	-2.05464	0.0399136	0.221377	STABLE
Prmt2	25.648	0.360925	0.175693	2.0543	0.039947	0.221435	STABLE
Gbx2	19.2022	-0.539896	0.262922	-2.05345	0.0400292	0.221548	STABLE
Snapc5	12.5708	-0.66203	0.322413	-2.05336	0.0400375	0.221548	STABLE
Fmnl3	46.2787	-0.476684	0.232163	-2.05323	0.04005	0.221548	STABLE
Akt3	13.6549	0.39841	0.19405	2.05313	0.0400596	0.221548	STABLE
Sf3b5	39.1465	0.40547	0.197516	2.05285	0.0400875	0.221575	STABLE
Get4	3.89544	-0.651895	0.317601	-2.05256	0.0401153	0.221601	STABLE
Kntc1	9.16841	-0.394116	0.192085	-2.05178	0.0401912	0.221799	STABLE
Slc38a9	7.08207	-0.543	0.264702	-2.05136	0.0402317	0.221799	STABLE
Las1l	14.3833	-0.368525	0.179718	-2.05057	0.040309	0.221799	STABLE
Cby2	2.4013	-0.860553	0.419672	-2.05054	0.0403118	0.221799	STABLE
Marchf2	8.8719	0.399615	0.194888	2.05048	0.0403173	0.221799	STABLE
Trim33	17.5479	0.390534	0.190461	2.05047	0.0403185	0.221799	STABLE
Tra2a	4.54712	-0.634325	0.309389	-2.05025	0.04034	0.221799	STABLE
Ino80b	20.9259	-0.470001	0.229271	-2.04999	0.0403659	0.221799	STABLE
Slc25a31	60.5342	-0.273753	0.133543	-2.04992	0.0403723	0.221799	STABLE
Nup88	37.8892	0.335336	0.163592	2.04983	0.0403815	0.221799	STABLE
Adprh	16.1946	-0.546192	0.266517	-2.04937	0.0404257	0.221822	STABLE
Rnf32	8.55526	-0.527109	0.257213	-2.04931	0.0404319	0.221822	STABLE
Pih1d1	1.73674	-1.559	0.761041	-2.04851	0.0405099	0.22196	STABLE
St13	97.6696	-0.307953	0.150337	-2.04842	0.0405193	0.22196	STABLE
Pik3r4	16.1105	-0.473903	0.231359	-2.04835	0.0405261	0.22196	STABLE
Stat3	58.9791	-0.243946	0.119111	-2.04806	0.0405542	0.221987	STABLE
Pank2	5.79294	-0.651991	0.318414	-2.04762	0.0405973	0.222024	STABLE
Rnf181	9.57828	-0.515421	0.251799	-2.04696	0.0406622	0.222024	STABLE
Trap1	2.06831	-0.868261	0.424221	-2.04672	0.040686	0.222024	STABLE
Nhp2	2.39176	-1.08854	0.531936	-2.04637	0.0407203	0.222024	STABLE
Tmem30b	20.89	0.444097	0.217025	2.0463	0.0407271	0.222024	STABLE
Gm35588	39.0926	0.283748	0.138665	2.04629	0.0407281	0.222024	STABLE
Rps6ka1	1.10466	-1.17018	0.571877	-2.04621	0.0407354	0.222024	STABLE
Esyt1	13.9512	0.393274	0.192213	2.04604	0.0407529	0.222024	STABLE
Pak4	39.8325	0.348206	0.170199	2.04588	0.0407686	0.222024	STABLE
E2f1	24.4891	0.536461	0.262303	2.0452	0.0408355	0.222263	STABLE
Picalm	29.6359	0.355523	0.17389	2.04453	0.0409016	0.222496	STABLE
Lonrf3	14.7612	-0.441556	0.216143	-2.04289	0.0410636	0.223252	STABLE
Vps51	0.814204	-1.24828	0.611305	-2.04199	0.0411521	0.223502	STABLE
Zfp184	2.70221	-0.809699	0.396532	-2.04195	0.0411562	0.223502	STABLE
Cd200	16.8688	0.535571	0.262314	2.04172	0.0411797	0.223504	STABLE
Tm9sf3	21.7175	0.37049	0.181488	2.04141	0.0412103	0.223544	STABLE
Sebox	33.7955	-0.42241	0.207176	-2.03889	0.0414611	0.224739	STABLE
Eml6	3.11661	-0.732494	0.359292	-2.03871	0.0414787	0.224739	STABLE
Zfp42	1.39484	-0.958898	0.470396	-2.03849	0.0415007	0.224739	STABLE
Lrrc14	5.17889	-0.710703	0.348783	-2.03766	0.0415836	0.225061	STABLE
Plekhh3	5.40385	-0.807599	0.396441	-2.03712	0.0416378	0.225187	STABLE
Sdcbp2	2.04343	-1.03809	0.509684	-2.03674	0.0416761	0.225187	STABLE
Mtif3	15.8696	-0.428774	0.210521	-2.03673	0.0416771	0.225187	STABLE
Ncoa7	5.77775	-0.60743	0.298288	-2.03639	0.0417112	0.225245	STABLE
Pigs	8.07635	-0.632495	0.31069	-2.03578	0.0417726	0.22545	STABLE
Pnpla1	0.87274	-1.17808	0.578808	-2.03535	0.0418155	0.225555	STABLE
Csrnp1	2.494	0.859362	0.422461	2.03418	0.0419334	0.226064	STABLE
Camsap3	13.7329	-0.509614	0.250573	-2.0338	0.0419718	0.226069	STABLE
Mmgt1	10.8714	0.448505	0.220536	2.03371	0.0419812	0.226069	STABLE
Pcgf6	138.553	-0.213673	0.105092	-2.0332	0.0420321	0.226112	STABLE
Gprc5c	2.76893	-0.751104	0.369433	-2.03312	0.0420399	0.226112	STABLE
Commd9	4.31704	-0.729042	0.358666	-2.03265	0.0420879	0.226112	STABLE
Naalad2	16.1249	-0.32622	0.160495	-2.03258	0.0420948	0.226112	STABLE
Plod1	2.21379	-0.918987	0.452154	-2.03246	0.0421067	0.226112	STABLE
Ndufb3	16.9673	-0.403044	0.198349	-2.03199	0.0421543	0.226241	STABLE
Cyc1	2.09846	-0.985028	0.484862	-2.03156	0.042198	0.22635	STABLE
Ssbp2	41.3314	0.291457	0.143488	2.03124	0.042231	0.226401	STABLE
Mien1	2.67515	-0.933746	0.459755	-2.03096	0.0422586	0.226422	STABLE
Scap	71.3301	0.224656	0.110662	2.03011	0.0423454	0.226574	STABLE
Phf6	31.8719	0.274961	0.135446	2.03004	0.042352	0.226574	STABLE
Pld3	5.60155	-0.833188	0.410439	-2.02999	0.0423576	0.226574	STABLE
Sspn	31.8779	0.591518	0.29155	2.02887	0.0424711	0.227055	STABLE
Mageh1	8.89796	-0.547472	0.26992	-2.02828	0.0425319	0.227132	STABLE
Fbxo42	18.721	0.345763	0.170472	2.02827	0.0425326	0.227132	STABLE
Oas1c	263.902	-0.279523	0.137851	-2.02771	0.0425894	0.227309	STABLE
Usb1	3.2928	0.755542	0.372838	2.02646	0.0427173	0.22772	STABLE
Coq10b	52.7213	0.274438	0.135433	2.02638	0.042726	0.22772	STABLE
Ptar1	0.887617	-1.05356	0.519953	-2.02627	0.0427375	0.22772	STABLE
Usp31	13.4489	0.39498	0.195059	2.02492	0.0428756	0.22833	STABLE
Cmtm6	24.1742	0.351706	0.173713	2.02464	0.0429039	0.228354	STABLE
Trim36	11.3113	0.427983	0.21148	2.02375	0.0429955	0.228715	STABLE
Abhd16a	54.1403	-0.264239	0.130599	-2.02329	0.0430433	0.228843	STABLE
Mrpl51	2.67553	-0.737548	0.364631	-2.02273	0.0431013	0.228978	STABLE
Pecam1	13.274	0.388456	0.19206	2.02258	0.0431162	0.228978	STABLE
Lmbrd1	17.254	-0.389507	0.192649	-2.02185	0.043192	0.22918	STABLE
Nptn	41.7648	0.281945	0.139456	2.02175	0.0432025	0.22918	STABLE
Zbtb2	15.1302	0.351989	0.174121	2.02152	0.0432258	0.22918	STABLE
Hnrnph1	55.5552	0.314987	0.155838	2.02124	0.0432548	0.229208	STABLE
Rnf114	314.789	-0.222258	0.109983	-2.02084	0.0432962	0.229301	STABLE
Zcchc14	10.0101	0.429374	0.212564	2.01998	0.0433857	0.229648	STABLE
Oog4	129.105	-0.444557	0.220124	-2.01957	0.0434276	0.229744	STABLE
Edar	1.84086	0.937982	0.464603	2.01889	0.0434986	0.229993	STABLE
Surf1	5.7645	-0.597109	0.295833	-2.0184	0.0435497	0.230136	STABLE
Vps54	5.26083	-0.684155	0.339008	-2.01811	0.0435802	0.230171	STABLE
Tfam	4.45709	-0.687729	0.340838	-2.01776	0.0436162	0.230235	STABLE
Brms1	2.04019	-0.882423	0.437496	-2.01698	0.0436974	0.230537	STABLE
Foxj3	83.307	-0.448955	0.222685	-2.0161	0.0437899	0.230899	STABLE
Isca2	0.838789	-1.2424	0.616782	-2.01433	0.0439748	0.231738	STABLE
Fbxl6	88.0211	0.308848	0.153347	2.01404	0.0440052	0.231738	STABLE
Pwwp3a	17.2264	0.43987	0.218418	2.01389	0.0440213	0.231738	STABLE
Rbbp7	745.2	-0.284863	0.141562	-2.01228	0.0441905	0.232402	STABLE
Snu13	89.1198	-0.288982	0.143613	-2.01223	0.0441958	0.232402	STABLE
Cct2	20.7048	-0.443635	0.220543	-2.01155	0.0442669	0.232649	STABLE
Ikzf5	1.88917	-0.882857	0.439022	-2.01096	0.0443296	0.232852	STABLE
Gtf3c1	10.67	0.425713	0.211763	2.01033	0.0443963	0.232996	STABLE
Erich1	5.16858	-0.622951	0.309889	-2.01024	0.0444056	0.232996	STABLE
Tmem114	3.79746	-0.698948	0.347773	-2.00978	0.044454	0.233123	STABLE
Zc2hc1a	4.13386	-0.631229	0.314294	-2.0084	0.0446003	0.233763	STABLE
Mrpl46	3.38551	-0.713977	0.355655	-2.0075	0.0446969	0.234142	STABLE
Eola1	11.8135	-0.678658	0.338398	-2.0055	0.0449091	0.235125	STABLE
Zfp109	1.08361	-1.24523	0.621125	-2.0048	0.0449846	0.235302	STABLE
Lmbr1l	0.881894	-1.45416	0.725388	-2.00466	0.0449994	0.235302	STABLE
Sipa1l2	16.3617	0.387076	0.193103	2.0045	0.0450163	0.235302	STABLE
Ppp2r2b	6.24433	-0.689328	0.343957	-2.00411	0.0450584	0.235394	STABLE
Dgcr2	13.6848	0.377419	0.188403	2.00325	0.0451507	0.235749	STABLE
Edc4	77.3214	0.317023	0.158444	2.00085	0.0454081	0.236877	STABLE
Sin3a	178.788	0.288401	0.144167	2.00047	0.0454492	0.236877	STABLE
Tsc22d1	423.072	-0.219701	0.109855	-1.99992	0.0455085	0.236877	STABLE
Rab9	16.987	-0.383184	0.191608	-1.99983	0.0455184	0.236877	STABLE
Ppcdc	2.19929	-1.31657	0.658478	-1.99941	0.0455642	0.236877	STABLE
Ddx60	4.273	0.678365	0.339297	1.99933	0.0455732	0.236877	STABLE
Asgr2	5.42309	-0.758528	0.379394	-1.99931	0.0455746	0.236877	STABLE
Zfp738	4.85125	-0.61333	0.306802	-1.99911	0.0455967	0.236877	STABLE
Ythdf2	25.6567	-0.295545	0.147862	-1.99879	0.0456312	0.236877	STABLE
Thap1	18.3495	-0.377467	0.188849	-1.99877	0.0456331	0.236877	STABLE
Anxa7	302.803	-0.178113	0.0891133	-1.99873	0.0456376	0.236877	STABLE
Wnk4	0.968676	-1.27666	0.639093	-1.99762	0.0457579	0.237374	STABLE
Cxxc1	26.6261	-0.308477	0.15452	-1.99635	0.0458958	0.237931	STABLE
Sufu	19.8951	0.347081	0.173873	1.99618	0.0459148	0.237931	STABLE
Rab35	12.6798	-0.427616	0.214367	-1.99479	0.0460661	0.238587	STABLE
Tmem242	3.80834	-0.673315	0.337669	-1.99401	0.0461512	0.238882	STABLE
Pwp2	3.60934	-0.992887	0.497985	-1.99381	0.0461728	0.238882	STABLE
Mipol1	1.58393	1.0946	0.549188	1.99312	0.0462482	0.239144	STABLE
Sptlc1	66.1923	0.264109	0.132544	1.99261	0.046304	0.239225	STABLE
Acp6	11.6531	-0.554989	0.278535	-1.99252	0.0463136	0.239225	STABLE
Tmem134	23.2184	0.326054	0.163658	1.99229	0.046339	0.239225	STABLE
Lsm6	39.5198	-0.287656	0.144403	-1.99204	0.0463671	0.239225	STABLE
Gadd45gip1	23.7373	-0.501549	0.251801	-1.99184	0.0463883	0.239225	STABLE
Naa25	17.3413	-0.39881	0.200253	-1.99153	0.0464224	0.239273	STABLE
Arhgap1	14.3323	0.408621	0.205242	1.99093	0.046489	0.239406	STABLE
Bace2	3.11316	-0.674701	0.338902	-1.99084	0.046498	0.239406	STABLE
Lypd6b	1.78231	-0.996131	0.50052	-1.99019	0.0465698	0.239615	STABLE
Syne1	0.917051	-1.12777	0.566711	-1.99002	0.0465884	0.239615	STABLE
Zscan18	1.90035	-0.859083	0.431773	-1.98967	0.0466278	0.23969	STABLE
Tysnd1	1.347	-1.05408	0.530041	-1.98868	0.0467369	0.240109	STABLE
Sephs2	56.3251	0.234998	0.118184	1.9884	0.0467675	0.240109	STABLE
Brox	53.9403	0.27616	0.138896	1.98825	0.0467841	0.240109	STABLE
Zfp606	7.30074	0.615478	0.309735	1.98711	0.0469101	0.24052	STABLE
Nfe2l2	4.53051	-0.546491	0.275046	-1.98691	0.0469327	0.24052	STABLE
Rassf5	58.2682	0.475227	0.239186	1.98685	0.0469392	0.24052	STABLE
Gfm1	31.9277	0.318657	0.160461	1.98589	0.047046	0.240939	STABLE
Bmp2k	20.5496	0.389027	0.195925	1.98559	0.0470785	0.240977	STABLE
Gtsf2	4.84006	0.554417	0.279366	1.98456	0.0471938	0.241438	STABLE
Commd7	0.992954	-1.3106	0.660506	-1.98423	0.0472298	0.241494	STABLE
Rpl17	132.245	-0.220338	0.111087	-1.98347	0.0473147	0.241635	STABLE
Hmgb3	31.7223	0.35214	0.177547	1.98336	0.0473269	0.241635	STABLE
Gtf2e1	4.81284	0.577098	0.291	1.98315	0.0473506	0.241635	STABLE
Raver1	14.135	0.700512	0.353243	1.98309	0.0473577	0.241635	STABLE
Celf2	93.029	0.243854	0.122991	1.98269	0.0474016	0.241663	STABLE
Pdpn	17.8974	-0.621479	0.313481	-1.98251	0.0474218	0.241663	STABLE
Sf3b3	12.7214	-0.571544	0.288314	-1.98236	0.0474387	0.241663	STABLE
Gatd3a	3.15544	-0.997869	0.503431	-1.98213	0.0474642	0.241665	STABLE
Fam76b	9.18766	0.454138	0.22919	1.98149	0.047536	0.241903	STABLE
[truncated: 7,732 more rows]
